# Supplementary material for: Transcriptome Landscape of Cancer‐Associated Fibroblasts in Human PDAC
Source: Adv Sci (Weinh). 2025 Feb 28;12(20):2415196. doi: 10.1002/advs.202415196 (PMC12120754; doi:10.1002/advs.202415196)
Supplement: Supplementary file 2 — Supplemental Table 1 [file ADVS-12-2415196-s001.xlsx]

## Sheet: all_cell
name	UMAP_1	UMAP_2	cell	study	orig.ident	nCount_RNA	nFeature_RNA	seurat_clusters	cell_type	tissue_source
T1_AAACCTGAGATGTCGG	-4.94158	-11.6383	Junya_CelRes_2019_T1_AAACCTGAGATGTCGG	Junya_CelRes_2019	T1	12151	3415	7	Fibroblast cell	Tumor
T1_AAACGGGGTCATGCAT	1.00589	-13.3651	Junya_CelRes_2019_T1_AAACGGGGTCATGCAT	Junya_CelRes_2019	T1	2003	1002	5	Pericytes	Tumor
T1_AAAGATGCATGTTGAC	6.18647	-5.73224	Junya_CelRes_2019_T1_AAAGATGCATGTTGAC	Junya_CelRes_2019	T1	3969	1527	19	Dendritic cell	Tumor
T1_AAAGATGGTCGAGTTT	2.65333	-6.00134	Junya_CelRes_2019_T1_AAAGATGGTCGAGTTT	Junya_CelRes_2019	T1	2243	1124	0	Macrophage	Tumor
T1_AAAGATGGTCTCTCTG	-10.5379	-7.30284	Junya_CelRes_2019_T1_AAAGATGGTCTCTCTG	Junya_CelRes_2019	T1	9071	3275	8	Endothelial cell	Tumor
T1_AAAGATGTCTTTACAC	9.14781	1.58535	Junya_CelRes_2019_T1_AAAGATGTCTTTACAC	Junya_CelRes_2019	T1	3815	1485	36	CD8 T cell	Tumor
T1_AAAGCAAAGTGTACCT	2.41881	-12.3171	Junya_CelRes_2019_T1_AAAGCAAAGTGTACCT	Junya_CelRes_2019	T1	2553	1299	5	Pericytes	Tumor
T1_AAAGCAATCACTTCAT	-10.086	-8.23237	Junya_CelRes_2019_T1_AAAGCAATCACTTCAT	Junya_CelRes_2019	T1	2341	1200	8	Endothelial cell	Tumor
T1_AAAGTAGAGTCGTACT	5.45843	-7.71301	Junya_CelRes_2019_T1_AAAGTAGAGTCGTACT	Junya_CelRes_2019	T1	2472	1351	35	Dendritic cell	Tumor
T1_AAAGTAGCATTACGAC	0.680809	-11.378	Junya_CelRes_2019_T1_AAAGTAGCATTACGAC	Junya_CelRes_2019	T1	2115	1016	5	Pericytes	Tumor
T1_AAATGCCAGAAACGCC	-13.1387	-6.59466	Junya_CelRes_2019_T1_AAATGCCAGAAACGCC	Junya_CelRes_2019	T1	6535	2297	8	Endothelial cell	Tumor
T1_AACACGTAGAAGGTGA	12.061	-3.59045	Junya_CelRes_2019_T1_AACACGTAGAAGGTGA	Junya_CelRes_2019	T1	2348	823	10	B cell	Tumor
T1_AACACGTCAATGACCT	-3.31245	7.57622	Junya_CelRes_2019_T1_AACACGTCAATGACCT	Junya_CelRes_2019	T1	5383	2038	9	Ductal cell 1	Tumor
T1_AACACGTGTCATATCG	11.4432	-3.52725	Junya_CelRes_2019_T1_AACACGTGTCATATCG	Junya_CelRes_2019	T1	2873	1017	10	B cell	Tumor
T1_AACACGTGTGCTGTAT	5.84259	-4.63333	Junya_CelRes_2019_T1_AACACGTGTGCTGTAT	Junya_CelRes_2019	T1	4502	1543	47	Dendritic cell	Tumor
T1_AACCATGCACAACTGT	-3.3862	8.54136	Junya_CelRes_2019_T1_AACCATGCACAACTGT	Junya_CelRes_2019	T1	2194	1218	20	Ductal cell 1	Tumor
T1_AACCATGTCTGATTCT	-3.47242	8.35376	Junya_CelRes_2019_T1_AACCATGTCTGATTCT	Junya_CelRes_2019	T1	8947	3105	20	Ductal cell 1	Tumor
T1_AACCATGTCTGTCCGT	-4.3086	8.61562	Junya_CelRes_2019_T1_AACCATGTCTGTCCGT	Junya_CelRes_2019	T1	2453	1336	20	Ductal cell 1	Tumor
T1_AACCGCGGTACTCGCG	-3.54839	8.39002	Junya_CelRes_2019_T1_AACCGCGGTACTCGCG	Junya_CelRes_2019	T1	6377	2324	20	Ductal cell 1	Tumor
T1_AACCGCGTCGAATGGG	-4.55604	8.45576	Junya_CelRes_2019_T1_AACCGCGTCGAATGGG	Junya_CelRes_2019	T1	3225	1374	20	Ductal cell 1	Tumor
T1_AACGTTGCAATGGATA	0.910845	-12.5202	Junya_CelRes_2019_T1_AACGTTGCAATGGATA	Junya_CelRes_2019	T1	5136	1705	5	Pericytes	Tumor
T1_AACGTTGGTACCCAAT	0.958882	-13.5412	Junya_CelRes_2019_T1_AACGTTGGTACCCAAT	Junya_CelRes_2019	T1	2541	1264	5	Pericytes	Tumor
T1_AACTCAGCAGCAGTTT	5.57753	-4.7512	Junya_CelRes_2019_T1_AACTCAGCAGCAGTTT	Junya_CelRes_2019	T1	4664	1519	19	Dendritic cell	Tumor
T1_AACTCAGTCGTACCGG	-3.38597	8.25781	Junya_CelRes_2019_T1_AACTCAGTCGTACCGG	Junya_CelRes_2019	T1	8778	3309	20	Ductal cell 1	Tumor
T1_AACTCCCCACATCTTT	-10.8435	-8.51141	Junya_CelRes_2019_T1_AACTCCCCACATCTTT	Junya_CelRes_2019	T1	9790	3647	8	Endothelial cell	Tumor
T1_AACTCCCCACGAAAGC	1.10505	-3.44809	Junya_CelRes_2019_T1_AACTCCCCACGAAAGC	Junya_CelRes_2019	T1	2877	1135	4	Macrophage	Tumor
T1_AACTCTTAGGTAAACT	4.64535	-3.02663	Junya_CelRes_2019_T1_AACTCTTAGGTAAACT	Junya_CelRes_2019	T1	2446	1042	15	Macrophage	Tumor
T1_AACTCTTAGTACCGGA	-13.1255	-6.40879	Junya_CelRes_2019_T1_AACTCTTAGTACCGGA	Junya_CelRes_2019	T1	2841	1326	8	Endothelial cell	Tumor
T1_AACTGGTTCTAACGGT	-5.04483	-9.76463	Junya_CelRes_2019_T1_AACTGGTTCTAACGGT	Junya_CelRes_2019	T1	6087	2263	11	Fibroblast cell	Tumor
T1_AACTTTCAGGATTCGG	-5.23634	7.71233	Junya_CelRes_2019_T1_AACTTTCAGGATTCGG	Junya_CelRes_2019	T1	6233	2631	20	Ductal cell 1	Tumor
T1_AACTTTCCAAGAAGAG	-3.44153	8.08589	Junya_CelRes_2019_T1_AACTTTCCAAGAAGAG	Junya_CelRes_2019	T1	6574	2697	20	Ductal cell 1	Tumor
T1_AACTTTCCACACCGAC	-11.9951	-7.01011	Junya_CelRes_2019_T1_AACTTTCCACACCGAC	Junya_CelRes_2019	T1	3273	1509	8	Endothelial cell	Tumor
T1_AAGACCTAGGCGCTCT	-4.48646	8.56691	Junya_CelRes_2019_T1_AAGACCTAGGCGCTCT	Junya_CelRes_2019	T1	4476	1877	20	Ductal cell 1	Tumor
T1_AAGACCTAGTCATGCT	-3.66592	7.92767	Junya_CelRes_2019_T1_AAGACCTAGTCATGCT	Junya_CelRes_2019	T1	9155	3148	20	Ductal cell 1	Tumor
T1_AAGACCTGTCTGGTCG	-13.1238	-6.79049	Junya_CelRes_2019_T1_AAGACCTGTCTGGTCG	Junya_CelRes_2019	T1	3041	1426	8	Endothelial cell	Tumor
T1_AAGACCTTCATGTCCC	-2.63364	-11.532	Junya_CelRes_2019_T1_AAGACCTTCATGTCCC	Junya_CelRes_2019	T1	3290	1497	7	Fibroblast cell	Tumor
T1_AAGCCGCAGCGATATA	-13.076	-6.53026	Junya_CelRes_2019_T1_AAGCCGCAGCGATATA	Junya_CelRes_2019	T1	14132	4081	8	Endothelial cell	Tumor
T1_AAGCCGCCAGTAAGAT	-12.3341	-6.67875	Junya_CelRes_2019_T1_AAGCCGCCAGTAAGAT	Junya_CelRes_2019	T1	4211	1919	8	Endothelial cell	Tumor
T1_AAGCCGCGTAGGCATG	-3.7156	8.68486	Junya_CelRes_2019_T1_AAGCCGCGTAGGCATG	Junya_CelRes_2019	T1	8141	3185	20	Ductal cell 1	Tumor
T1_AAGGAGCAGAGCTGCA	-11.8146	-7.77251	Junya_CelRes_2019_T1_AAGGAGCAGAGCTGCA	Junya_CelRes_2019	T1	2706	1465	8	Endothelial cell	Tumor
T1_AAGGAGCAGTGGTAGC	11.1872	-4.77761	Junya_CelRes_2019_T1_AAGGAGCAGTGGTAGC	Junya_CelRes_2019	T1	2126	956	10	B cell	Tumor
T1_AAGGAGCCAATTCCTT	-11.7528	-7.15757	Junya_CelRes_2019_T1_AAGGAGCCAATTCCTT	Junya_CelRes_2019	T1	2136	1005	8	Endothelial cell	Tumor
T1_AAGGAGCTCGTTGCCT	-12.4759	-6.7766	Junya_CelRes_2019_T1_AAGGAGCTCGTTGCCT	Junya_CelRes_2019	T1	4764	1961	8	Endothelial cell	Tumor
T1_AAGGCAGAGTGGCACA	-11.9612	-6.87705	Junya_CelRes_2019_T1_AAGGCAGAGTGGCACA	Junya_CelRes_2019	T1	2909	1479	8	Endothelial cell	Tumor
T1_AAGGCAGTCTCTGTCG	5.37884	-2.68021	Junya_CelRes_2019_T1_AAGGCAGTCTCTGTCG	Junya_CelRes_2019	T1	2526	1006	15	Macrophage	Tumor
T1_AAGGTTCAGTATTGGA	-4.58753	8.51417	Junya_CelRes_2019_T1_AAGGTTCAGTATTGGA	Junya_CelRes_2019	T1	6811	2448	20	Ductal cell 1	Tumor
T1_AAGGTTCCATTCTTAC	3.35348	6.75523	Junya_CelRes_2019_T1_AAGGTTCCATTCTTAC	Junya_CelRes_2019	T1	3331	1380	23	Plasma cell	Tumor
T1_AAGGTTCGTGTCAATC	-3.46674	-12.1059	Junya_CelRes_2019_T1_AAGGTTCGTGTCAATC	Junya_CelRes_2019	T1	3315	1477	7	Fibroblast cell	Tumor
T1_AAGGTTCTCATAAAGG	12.1554	-3.44863	Junya_CelRes_2019_T1_AAGGTTCTCATAAAGG	Junya_CelRes_2019	T1	2405	877	10	B cell	Tumor
T1_AAGTCTGAGCAAATCA	1.12415	-3.24043	Junya_CelRes_2019_T1_AAGTCTGAGCAAATCA	Junya_CelRes_2019	T1	3558	1425	4	Macrophage	Tumor
T1_AATCCAGTCTCCTATA	1.8478	-13.0738	Junya_CelRes_2019_T1_AATCCAGTCTCCTATA	Junya_CelRes_2019	T1	2591	1233	5	Pericytes	Tumor
T1_AATCGGTCAAGTTAAG	-13.031	-6.75966	Junya_CelRes_2019_T1_AATCGGTCAAGTTAAG	Junya_CelRes_2019	T1	9528	3078	8	Endothelial cell	Tumor
T1_AATCGGTCACAGGCCT	-4.3298	8.57255	Junya_CelRes_2019_T1_AATCGGTCACAGGCCT	Junya_CelRes_2019	T1	6447	2558	20	Ductal cell 1	Tumor
T1_ACACCAAAGAGACTTA	0.37546	-12.635	Junya_CelRes_2019_T1_ACACCAAAGAGACTTA	Junya_CelRes_2019	T1	2007	919	5	Pericytes	Tumor
T1_ACACCAACAATCCAAC	-2.96005	-11.5632	Junya_CelRes_2019_T1_ACACCAACAATCCAAC	Junya_CelRes_2019	T1	3938	1474	7	Fibroblast cell	Tumor
T1_ACACCAACATGGGAAC	-4.32741	8.5389	Junya_CelRes_2019_T1_ACACCAACATGGGAAC	Junya_CelRes_2019	T1	2508	1331	20	Ductal cell 1	Tumor
T1_ACACCAAGTGAAAGAG	7.03215	-4.54754	Junya_CelRes_2019_T1_ACACCAAGTGAAAGAG	Junya_CelRes_2019	T1	3607	1270	50	Dendritic cell	Tumor
T1_ACACCCTCAGACGTAG	-3.73752	8.75713	Junya_CelRes_2019_T1_ACACCCTCAGACGTAG	Junya_CelRes_2019	T1	28576	6074	20	Ductal cell 1	Tumor
T1_ACACCGGAGTGCCATT	-3.53245	8.43369	Junya_CelRes_2019_T1_ACACCGGAGTGCCATT	Junya_CelRes_2019	T1	13471	4115	20	Ductal cell 1	Tumor
T1_ACACCGGTCGCTTAGA	-11.7615	-6.62166	Junya_CelRes_2019_T1_ACACCGGTCGCTTAGA	Junya_CelRes_2019	T1	3068	1432	8	Endothelial cell	Tumor
T1_ACACTGAAGCATGGCA	12.5498	4.25354	Junya_CelRes_2019_T1_ACACTGAAGCATGGCA	Junya_CelRes_2019	T1	1983	871	28	NK cell	Tumor
T1_ACACTGAAGTGTCCCG	-11.6033	-6.72661	Junya_CelRes_2019_T1_ACACTGAAGTGTCCCG	Junya_CelRes_2019	T1	2932	1378	8	Endothelial cell	Tumor
T1_ACACTGAGTCCTGCTT	-12.8248	-6.95956	Junya_CelRes_2019_T1_ACACTGAGTCCTGCTT	Junya_CelRes_2019	T1	5432	1967	8	Endothelial cell	Tumor
T1_ACACTGAGTTCAGACT	-0.694463	0.779668	Junya_CelRes_2019_T1_ACACTGAGTTCAGACT	Junya_CelRes_2019	T1	11792	2877	40	Endocrine cell	Tumor
T1_ACACTGAGTTCGAATC	-3.09091	6.83004	Junya_CelRes_2019_T1_ACACTGAGTTCGAATC	Junya_CelRes_2019	T1	4753	2348	9	Ductal cell 1	Tumor
T1_ACACTGATCACTTCAT	7.74719	6.02086	Junya_CelRes_2019_T1_ACACTGATCACTTCAT	Junya_CelRes_2019	T1	2060	708	1	CD4 T cell	Tumor
T1_ACAGCCGCATCGACGC	-13.2003	-6.71067	Junya_CelRes_2019_T1_ACAGCCGCATCGACGC	Junya_CelRes_2019	T1	2491	1240	8	Endothelial cell	Tumor
T1_ACAGCCGTCAAGCCTA	-4.18831	-12.7286	Junya_CelRes_2019_T1_ACAGCCGTCAAGCCTA	Junya_CelRes_2019	T1	4958	1907	7	Fibroblast cell	Tumor
T1_ACAGCTACATTGGTAC	-5.39839	4.74735	Junya_CelRes_2019_T1_ACAGCTACATTGGTAC	Junya_CelRes_2019	T1	4474	1926	17	Ductal cell 1	Tumor
T1_ACATACGAGACTCGGA	-4.63431	8.56634	Junya_CelRes_2019_T1_ACATACGAGACTCGGA	Junya_CelRes_2019	T1	2273	1044	20	Ductal cell 1	Tumor
T1_ACATACGCACGAAACG	2.16171	-12.7499	Junya_CelRes_2019_T1_ACATACGCACGAAACG	Junya_CelRes_2019	T1	4774	1842	5	Pericytes	Tumor
T1_ACATACGCAGGTCGTC	-13.2385	-5.96537	Junya_CelRes_2019_T1_ACATACGCAGGTCGTC	Junya_CelRes_2019	T1	2830	1470	8	Endothelial cell	Tumor
T1_ACATACGCATCAGTCA	-0.659193	0.747255	Junya_CelRes_2019_T1_ACATACGCATCAGTCA	Junya_CelRes_2019	T1	18574	3487	40	Endocrine cell	Tumor
T1_ACATACGTCAGCCTAA	-3.61176	8.36375	Junya_CelRes_2019_T1_ACATACGTCAGCCTAA	Junya_CelRes_2019	T1	10133	3525	20	Ductal cell 1	Tumor
T1_ACATCAGGTTAAGATG	-3.73386	8.53883	Junya_CelRes_2019_T1_ACATCAGGTTAAGATG	Junya_CelRes_2019	T1	12179	3590	20	Ductal cell 1	Tumor
T1_ACATGGTAGATGTCGG	-3.62557	7.83906	Junya_CelRes_2019_T1_ACATGGTAGATGTCGG	Junya_CelRes_2019	T1	5170	2188	20	Ductal cell 1	Tumor
T1_ACATGGTAGTAGTGCG	-12.8107	-6.99543	Junya_CelRes_2019_T1_ACATGGTAGTAGTGCG	Junya_CelRes_2019	T1	6739	2223	8	Endothelial cell	Tumor
T1_ACATGGTCAGAGTGTG	13.1229	5.18718	Junya_CelRes_2019_T1_ACATGGTCAGAGTGTG	Junya_CelRes_2019	T1	2853	1239	34	NK cell	Tumor
T1_ACATGGTTCTAACGGT	-11.8557	-6.83882	Junya_CelRes_2019_T1_ACATGGTTCTAACGGT	Junya_CelRes_2019	T1	4481	2012	8	Endothelial cell	Tumor
T1_ACATGGTTCTCGCATC	-3.60594	9.03601	Junya_CelRes_2019_T1_ACATGGTTCTCGCATC	Junya_CelRes_2019	T1	2894	1405	20	Ductal cell 1	Tumor
T1_ACCAGTAAGGCTCATT	-0.709399	0.800227	Junya_CelRes_2019_T1_ACCAGTAAGGCTCATT	Junya_CelRes_2019	T1	17799	3776	40	Endocrine cell	Tumor
T1_ACCAGTAGTGCACCAC	-2.88864	8.92099	Junya_CelRes_2019_T1_ACCAGTAGTGCACCAC	Junya_CelRes_2019	T1	5898	2498	20	Ductal cell 1	Tumor
T1_ACCAGTATCACATACG	-3.41802	7.99221	Junya_CelRes_2019_T1_ACCAGTATCACATACG	Junya_CelRes_2019	T1	4177	1896	20	Ductal cell 1	Tumor
T1_ACCAGTATCCTACAGA	1.4244	-13.6781	Junya_CelRes_2019_T1_ACCAGTATCCTACAGA	Junya_CelRes_2019	T1	2982	1436	5	Pericytes	Tumor
T1_ACCAGTATCTTGCAAG	-3.58743	7.18835	Junya_CelRes_2019_T1_ACCAGTATCTTGCAAG	Junya_CelRes_2019	T1	11264	4039	9	Ductal cell 1	Tumor
T1_ACCCACTGTTATTCTC	-10.7071	-8.47571	Junya_CelRes_2019_T1_ACCCACTGTTATTCTC	Junya_CelRes_2019	T1	6086	2513	8	Endothelial cell	Tumor
T1_ACCCACTTCTGCAGTA	-12.9323	-6.59854	Junya_CelRes_2019_T1_ACCCACTTCTGCAGTA	Junya_CelRes_2019	T1	8493	3359	8	Endothelial cell	Tumor
T1_ACCGTAATCATGGTCA	10.6727	2.13732	Junya_CelRes_2019_T1_ACCGTAATCATGGTCA	Junya_CelRes_2019	T1	2780	1311	28	NK cell	Tumor
T1_ACCTTTAGTTCACCTC	12.977	4.84389	Junya_CelRes_2019_T1_ACCTTTAGTTCACCTC	Junya_CelRes_2019	T1	2148	912	28	NK cell	Tumor
T1_ACCTTTATCAGTTTGG	-13.0716	-6.90758	Junya_CelRes_2019_T1_ACCTTTATCAGTTTGG	Junya_CelRes_2019	T1	28697	5387	8	Endothelial cell	Tumor
T1_ACGAGCCGTCCAACTA	6.28518	-5.51319	Junya_CelRes_2019_T1_ACGAGCCGTCCAACTA	Junya_CelRes_2019	T1	2849	1220	19	Dendritic cell	Tumor
T1_ACGAGGAAGCCACGTC	-3.96688	8.73858	Junya_CelRes_2019_T1_ACGAGGAAGCCACGTC	Junya_CelRes_2019	T1	2409	1205	20	Ductal cell 1	Tumor
T1_ACGAGGACACCCTATC	-10.7088	-6.68852	Junya_CelRes_2019_T1_ACGAGGACACCCTATC	Junya_CelRes_2019	T1	2172	1053	8	Endothelial cell	Tumor
T1_ACGAGGAGTATATCCG	-3.84886	8.6845	Junya_CelRes_2019_T1_ACGAGGAGTATATCCG	Junya_CelRes_2019	T1	7888	2924	20	Ductal cell 1	Tumor
T1_ACGAGGATCAGCTGGC	-11.0552	-7.11318	Junya_CelRes_2019_T1_ACGAGGATCAGCTGGC	Junya_CelRes_2019	T1	5244	2379	8	Endothelial cell	Tumor
T1_ACGAGGATCGGAGCAA	-12.7166	-6.50808	Junya_CelRes_2019_T1_ACGAGGATCGGAGCAA	Junya_CelRes_2019	T1	6999	2534	8	Endothelial cell	Tumor
T1_ACGATACAGTACGTAA	1.12337	-13.4766	Junya_CelRes_2019_T1_ACGATACAGTACGTAA	Junya_CelRes_2019	T1	3424	1474	5	Pericytes	Tumor
T1_ACGATGTAGGCTATCT	2.27323	-13.1142	Junya_CelRes_2019_T1_ACGATGTAGGCTATCT	Junya_CelRes_2019	T1	2292	1161	5	Pericytes	Tumor
T1_ACGATGTGTACCGTTA	-3.513	7.66412	Junya_CelRes_2019_T1_ACGATGTGTACCGTTA	Junya_CelRes_2019	T1	3477	1681	20	Ductal cell 1	Tumor
T1_ACGATGTTCACGAAGG	-3.51631	7.04964	Junya_CelRes_2019_T1_ACGATGTTCACGAAGG	Junya_CelRes_2019	T1	8803	3376	9	Ductal cell 1	Tumor
T1_ACGCAGCGTCTGATTG	-3.43484	8.35083	Junya_CelRes_2019_T1_ACGCAGCGTCTGATTG	Junya_CelRes_2019	T1	1980	1133	20	Ductal cell 1	Tumor
T1_ACGCAGCTCAGTTGAC	1.71128	-13.5686	Junya_CelRes_2019_T1_ACGCAGCTCAGTTGAC	Junya_CelRes_2019	T1	2561	1196	5	Pericytes	Tumor
T1_ACGCCAGGTAGAGTGC	-12.4652	-6.54987	Junya_CelRes_2019_T1_ACGCCAGGTAGAGTGC	Junya_CelRes_2019	T1	2581	1262	8	Endothelial cell	Tumor
T1_ACGCCAGGTCCGAGTC	-3.91205	8.67113	Junya_CelRes_2019_T1_ACGCCAGGTCCGAGTC	Junya_CelRes_2019	T1	5210	2231	20	Ductal cell 1	Tumor
T1_ACGCCAGTCTTAGCCC	0.0268462	-12.6219	Junya_CelRes_2019_T1_ACGCCAGTCTTAGCCC	Junya_CelRes_2019	T1	6044	1950	5	Pericytes	Tumor
T1_ACGCCGAGTACATGTC	2.39648	-12.9118	Junya_CelRes_2019_T1_ACGCCGAGTACATGTC	Junya_CelRes_2019	T1	2958	1333	5	Pericytes	Tumor
T1_ACGCCGAGTGCACCAC	-0.960602	6.38451	Junya_CelRes_2019_T1_ACGCCGAGTGCACCAC	Junya_CelRes_2019	T1	2714	1068	6	Ductal cell 1	Tumor
T1_ACGCCGATCGGATGTT	-3.44347	7.75759	Junya_CelRes_2019_T1_ACGCCGATCGGATGTT	Junya_CelRes_2019	T1	6338	2443	20	Ductal cell 1	Tumor
T1_ACGGAGAAGCGATAGC	13.0108	4.42298	Junya_CelRes_2019_T1_ACGGAGAAGCGATAGC	Junya_CelRes_2019	T1	2623	1186	28	NK cell	Tumor
T1_ACGGCCACAGTTAACC	-3.66562	8.47548	Junya_CelRes_2019_T1_ACGGCCACAGTTAACC	Junya_CelRes_2019	T1	38404	6646	20	Ductal cell 1	Tumor
T1_ACGGCCAGTAAAGTCA	-10.9088	-6.96717	Junya_CelRes_2019_T1_ACGGCCAGTAAAGTCA	Junya_CelRes_2019	T1	5148	2177	8	Endothelial cell	Tumor
T1_ACGGCCAGTCCTGCTT	1.08515	-12.8438	Junya_CelRes_2019_T1_ACGGCCAGTCCTGCTT	Junya_CelRes_2019	T1	2051	927	5	Pericytes	Tumor
T1_ACGGCCATCAGCTGGC	-10.7857	-4.9961	Junya_CelRes_2019_T1_ACGGCCATCAGCTGGC	Junya_CelRes_2019	T1	2252	1200	14	Endothelial cell	Tumor
T1_ACGGGCTAGACAGACC	-4.61004	9.80345	Junya_CelRes_2019_T1_ACGGGCTAGACAGACC	Junya_CelRes_2019	T1	2677	1323	30	Ductal cell 1	Tumor
T1_ACGGGCTCACTGTCGG	-4.59604	8.50343	Junya_CelRes_2019_T1_ACGGGCTCACTGTCGG	Junya_CelRes_2019	T1	3134	1357	20	Ductal cell 1	Tumor
T1_ACGGGCTCATCCGTGG	7.76132	6.18797	Junya_CelRes_2019_T1_ACGGGCTCATCCGTGG	Junya_CelRes_2019	T1	4015	1308	1	CD4 T cell	Tumor
T1_ACGGGTCCATGCGCAC	2.31166	-11.9794	Junya_CelRes_2019_T1_ACGGGTCCATGCGCAC	Junya_CelRes_2019	T1	2440	1134	5	Pericytes	Tumor
T1_ACGGGTCTCGTTACGA	-11.2317	-7.15284	Junya_CelRes_2019_T1_ACGGGTCTCGTTACGA	Junya_CelRes_2019	T1	2926	1392	8	Endothelial cell	Tumor
T1_ACGTCAACAGGAATCG	-10.5962	-8.41817	Junya_CelRes_2019_T1_ACGTCAACAGGAATCG	Junya_CelRes_2019	T1	2493	1489	8	Endothelial cell	Tumor
T1_ACGTCAATCAACCAAC	-0.72546	0.84278	Junya_CelRes_2019_T1_ACGTCAATCAACCAAC	Junya_CelRes_2019	T1	9893	2481	40	Endocrine cell	Tumor
T1_ACTATCTAGAACAATC	-0.830484	0.856558	Junya_CelRes_2019_T1_ACTATCTAGAACAATC	Junya_CelRes_2019	T1	3764	1624	40	Endocrine cell	Tumor
T1_ACTATCTAGTGTTTGC	3.85631	-1.61008	Junya_CelRes_2019_T1_ACTATCTAGTGTTTGC	Junya_CelRes_2019	T1	2019	864	15	Macrophage	Tumor
T1_ACTATCTGTCTTTCAT	-4.55188	8.57738	Junya_CelRes_2019_T1_ACTATCTGTCTTTCAT	Junya_CelRes_2019	T1	2645	1353	20	Ductal cell 1	Tumor
T1_ACTATCTTCTCTGAGA	-3.86361	8.55936	Junya_CelRes_2019_T1_ACTATCTTCTCTGAGA	Junya_CelRes_2019	T1	6382	2484	20	Ductal cell 1	Tumor
T1_ACTATCTTCTTATCTG	3.68929	-1.63536	Junya_CelRes_2019_T1_ACTATCTTCTTATCTG	Junya_CelRes_2019	T1	2580	1033	13	Macrophage	Tumor
T1_ACTGAACTCAAAGTAG	1.743	-13.1059	Junya_CelRes_2019_T1_ACTGAACTCAAAGTAG	Junya_CelRes_2019	T1	2610	1266	5	Pericytes	Tumor
T1_ACTGAACTCCCAACGG	-12.0407	-6.48316	Junya_CelRes_2019_T1_ACTGAACTCCCAACGG	Junya_CelRes_2019	T1	3379	1600	8	Endothelial cell	Tumor
T1_ACTGAGTAGTTCGATC	-13.1505	-6.83424	Junya_CelRes_2019_T1_ACTGAGTAGTTCGATC	Junya_CelRes_2019	T1	7107	2526	8	Endothelial cell	Tumor
T1_ACTGATGGTATTCTCT	9.92961	4.51896	Junya_CelRes_2019_T1_ACTGATGGTATTCTCT	Junya_CelRes_2019	T1	2378	993	3	CD8 T cell	Tumor
T1_ACTGCTCAGCGATCCC	-11.0554	-7.38789	Junya_CelRes_2019_T1_ACTGCTCAGCGATCCC	Junya_CelRes_2019	T1	4216	1927	8	Endothelial cell	Tumor
T1_ACTGCTCGTATAGGGC	2.58392	-12.9089	Junya_CelRes_2019_T1_ACTGCTCGTATAGGGC	Junya_CelRes_2019	T1	6546	2571	5	Pericytes	Tumor
T1_ACTGCTCGTCTGATCA	-11.4123	-6.93693	Junya_CelRes_2019_T1_ACTGCTCGTCTGATCA	Junya_CelRes_2019	T1	5631	2228	8	Endothelial cell	Tumor
T1_ACTGTCCAGCGATGAC	-12.6798	-6.91328	Junya_CelRes_2019_T1_ACTGTCCAGCGATGAC	Junya_CelRes_2019	T1	3694	1382	8	Endothelial cell	Tumor
T1_ACTGTCCGTCAAACTC	-11.5474	-7.05397	Junya_CelRes_2019_T1_ACTGTCCGTCAAACTC	Junya_CelRes_2019	T1	12667	3976	8	Endothelial cell	Tumor
T1_ACTGTCCTCAAACAAG	0.828957	-13.4405	Junya_CelRes_2019_T1_ACTGTCCTCAAACAAG	Junya_CelRes_2019	T1	3529	1589	5	Pericytes	Tumor
T1_ACTTACTAGAAGAAGC	-3.97304	8.71863	Junya_CelRes_2019_T1_ACTTACTAGAAGAAGC	Junya_CelRes_2019	T1	3508	1614	20	Ductal cell 1	Tumor
T1_ACTTACTAGATCGGGT	-3.93812	8.56627	Junya_CelRes_2019_T1_ACTTACTAGATCGGGT	Junya_CelRes_2019	T1	3583	1567	20	Ductal cell 1	Tumor
T1_ACTTGTTGTCAAAGCG	-10.4485	-8.9333	Junya_CelRes_2019_T1_ACTTGTTGTCAAAGCG	Junya_CelRes_2019	T1	4697	1836	8	Endothelial cell	Tumor
T1_ACTTGTTTCTTTACGT	-10.6532	-8.43381	Junya_CelRes_2019_T1_ACTTGTTTCTTTACGT	Junya_CelRes_2019	T1	9685	3691	9	Ductal cell 1	Tumor
T1_AGAATAGAGAGCTGCA	-10.3943	-7.74502	Junya_CelRes_2019_T1_AGAATAGAGAGCTGCA	Junya_CelRes_2019	T1	9479	3401	8	Endothelial cell	Tumor
T1_AGAATAGGTCCTGCTT	-12.7739	-6.45629	Junya_CelRes_2019_T1_AGAATAGGTCCTGCTT	Junya_CelRes_2019	T1	17254	4985	8	Endothelial cell	Tumor
T1_AGAATAGGTGTGGTTT	12.0401	-3.34788	Junya_CelRes_2019_T1_AGAATAGGTGTGGTTT	Junya_CelRes_2019	T1	2219	798	10	B cell	Tumor
T1_AGACGTTAGGCGACAT	-3.83529	-10.4361	Junya_CelRes_2019_T1_AGACGTTAGGCGACAT	Junya_CelRes_2019	T1	4962	1862	7	Fibroblast cell	Tumor
T1_AGAGCGAAGCGTCAAG	0.992252	-2.8807	Junya_CelRes_2019_T1_AGAGCGAAGCGTCAAG	Junya_CelRes_2019	T1	5809	1656	4	Macrophage	Tumor
T1_AGAGCGACAAACCCAT	-10.8223	-7.09774	Junya_CelRes_2019_T1_AGAGCGACAAACCCAT	Junya_CelRes_2019	T1	2688	1387	8	Endothelial cell	Tumor
T1_AGAGCGAGTTCACGGC	-3.0731	9.19837	Junya_CelRes_2019_T1_AGAGCGAGTTCACGGC	Junya_CelRes_2019	T1	16143	4580	20	Ductal cell 1	Tumor
T1_AGAGTGGCAATCACAC	7.87281	6.04322	Junya_CelRes_2019_T1_AGAGTGGCAATCACAC	Junya_CelRes_2019	T1	2009	749	1	CD4 T cell	Tumor
T1_AGAGTGGCATCACGTA	-12.4996	-6.74015	Junya_CelRes_2019_T1_AGAGTGGCATCACGTA	Junya_CelRes_2019	T1	10223	3350	8	Endothelial cell	Tumor
T1_AGAGTGGGTAAACGCG	-10.9835	-6.72859	Junya_CelRes_2019_T1_AGAGTGGGTAAACGCG	Junya_CelRes_2019	T1	3556	1685	8	Endothelial cell	Tumor
T1_AGATCTGCACGAAAGC	1.12368	-13.0991	Junya_CelRes_2019_T1_AGATCTGCACGAAAGC	Junya_CelRes_2019	T1	2039	981	5	Pericytes	Tumor
T1_AGATCTGGTACGACCC	-11.6832	-6.90093	Junya_CelRes_2019_T1_AGATCTGGTACGACCC	Junya_CelRes_2019	T1	3869	1625	8	Endothelial cell	Tumor
T1_AGATCTGGTCCCTACT	-3.68765	7.17491	Junya_CelRes_2019_T1_AGATCTGGTCCCTACT	Junya_CelRes_2019	T1	2709	1470	9	Ductal cell 1	Tumor
T1_AGATTGCCATATACCG	-3.49773	7.45653	Junya_CelRes_2019_T1_AGATTGCCATATACCG	Junya_CelRes_2019	T1	10190	3451	9	Ductal cell 1	Tumor
T1_AGATTGCGTAGCTGCC	-0.689388	0.949426	Junya_CelRes_2019_T1_AGATTGCGTAGCTGCC	Junya_CelRes_2019	T1	3031	1243	40	Endocrine cell	Tumor
T1_AGCAGCCCAAGCCGCT	-10.3995	-8.98575	Junya_CelRes_2019_T1_AGCAGCCCAAGCCGCT	Junya_CelRes_2019	T1	3056	1487	8	Endothelial cell	Tumor
T1_AGCAGCCCACGGACAA	-13.2599	-5.96266	Junya_CelRes_2019_T1_AGCAGCCCACGGACAA	Junya_CelRes_2019	T1	4328	1679	8	Endothelial cell	Tumor
T1_AGCATACCAATGCCAT	13.6376	4.4975	Junya_CelRes_2019_T1_AGCATACCAATGCCAT	Junya_CelRes_2019	T1	2222	1037	28	NK cell	Tumor
T1_AGCATACGTAACGACG	-12.9602	-6.92064	Junya_CelRes_2019_T1_AGCATACGTAACGACG	Junya_CelRes_2019	T1	8396	2879	8	Endothelial cell	Tumor
T1_AGCATACTCCTGCTTG	-10.8482	-8.20756	Junya_CelRes_2019_T1_AGCATACTCCTGCTTG	Junya_CelRes_2019	T1	4467	2284	8	Endothelial cell	Tumor
T1_AGCGGTCAGCTTATCG	-11.6004	-7.21573	Junya_CelRes_2019_T1_AGCGGTCAGCTTATCG	Junya_CelRes_2019	T1	2755	1497	8	Endothelial cell	Tumor
T1_AGCGGTCCACCAGCAC	2.24047	-2.6953	Junya_CelRes_2019_T1_AGCGGTCCACCAGCAC	Junya_CelRes_2019	T1	2118	873	4	Macrophage	Tumor
T1_AGCGGTCTCCGAAGAG	-4.5473	8.53909	Junya_CelRes_2019_T1_AGCGGTCTCCGAAGAG	Junya_CelRes_2019	T1	3289	1439	20	Ductal cell 1	Tumor
T1_AGCGTATGTATAGTAG	1.28859	-12.9626	Junya_CelRes_2019_T1_AGCGTATGTATAGTAG	Junya_CelRes_2019	T1	3034	1255	5	Pericytes	Tumor
T1_AGCGTCGTCACTCTTA	-12.8589	-6.93783	Junya_CelRes_2019_T1_AGCGTCGTCACTCTTA	Junya_CelRes_2019	T1	5144	1844	8	Endothelial cell	Tumor
T1_AGCTCCTCACAGGCCT	-3.32537	8.34799	Junya_CelRes_2019_T1_AGCTCCTCACAGGCCT	Junya_CelRes_2019	T1	19201	4310	20	Ductal cell 1	Tumor
T1_AGCTCCTCACCATCCT	10.9472	-4.02797	Junya_CelRes_2019_T1_AGCTCCTCACCATCCT	Junya_CelRes_2019	T1	2183	843	10	B cell	Tumor
T1_AGCTCCTCACTAAGTC	-3.0537	7.81002	Junya_CelRes_2019_T1_AGCTCCTCACTAAGTC	Junya_CelRes_2019	T1	4799	1956	9	Ductal cell 1	Tumor
T1_AGCTCTCCACCATCCT	-3.69811	8.7203	Junya_CelRes_2019_T1_AGCTCTCCACCATCCT	Junya_CelRes_2019	T1	4051	1799	20	Ductal cell 1	Tumor
T1_AGCTCTCTCGGAGGTA	-1.95954	8.83326	Junya_CelRes_2019_T1_AGCTCTCTCGGAGGTA	Junya_CelRes_2019	T1	5319	2209	46	Ductal cell 1	Tumor
T1_AGCTTGAAGCCCTAAT	-10.5274	-8.3253	Junya_CelRes_2019_T1_AGCTTGAAGCCCTAAT	Junya_CelRes_2019	T1	11533	4127	8	Endothelial cell	Tumor
T1_AGCTTGACACGGACAA	-3.23833	7.20662	Junya_CelRes_2019_T1_AGCTTGACACGGACAA	Junya_CelRes_2019	T1	30412	5743	9	Ductal cell 1	Tumor
T1_AGCTTGACAGACGCTC	-3.62891	8.33034	Junya_CelRes_2019_T1_AGCTTGACAGACGCTC	Junya_CelRes_2019	T1	2011	1072	20	Ductal cell 1	Tumor
T1_AGCTTGACAGTTCCCT	-10.4069	-8.46355	Junya_CelRes_2019_T1_AGCTTGACAGTTCCCT	Junya_CelRes_2019	T1	2315	1249	8	Endothelial cell	Tumor
T1_AGCTTGATCAATCACG	2.31757	-12.9144	Junya_CelRes_2019_T1_AGCTTGATCAATCACG	Junya_CelRes_2019	T1	2214	1197	5	Pericytes	Tumor
T1_AGGCCACAGTCCCACG	-0.227976	6.55726	Junya_CelRes_2019_T1_AGGCCACAGTCCCACG	Junya_CelRes_2019	T1	2072	964	6	Ductal cell 1	Tumor
T1_AGGCCACTCCTTTCTC	2.12734	-5.43827	Junya_CelRes_2019_T1_AGGCCACTCCTTTCTC	Junya_CelRes_2019	T1	2787	1207	0	Macrophage	Tumor
T1_AGGCCACTCGGCATCG	-4.00765	5.43892	Junya_CelRes_2019_T1_AGGCCACTCGGCATCG	Junya_CelRes_2019	T1	10258	3434	9	Ductal cell 1	Tumor
T1_AGGGAGTCAAGAGGCT	-3.56085	8.1989	Junya_CelRes_2019_T1_AGGGAGTCAAGAGGCT	Junya_CelRes_2019	T1	4303	2028	20	Ductal cell 1	Tumor
T1_AGGGAGTGTCATATCG	0.577203	-13.4299	Junya_CelRes_2019_T1_AGGGAGTGTCATATCG	Junya_CelRes_2019	T1	2040	1094	5	Pericytes	Tumor
T1_AGGGAGTTCTCCAGGG	-3.98143	8.89145	Junya_CelRes_2019_T1_AGGGAGTTCTCCAGGG	Junya_CelRes_2019	T1	5250	2091	20	Ductal cell 1	Tumor
T1_AGGGATGAGCTGCCCA	-13.1896	-6.74417	Junya_CelRes_2019_T1_AGGGATGAGCTGCCCA	Junya_CelRes_2019	T1	7659	2523	8	Endothelial cell	Tumor
T1_AGGGATGGTAGAAAGG	1.96326	-13.8564	Junya_CelRes_2019_T1_AGGGATGGTAGAAAGG	Junya_CelRes_2019	T1	2625	1341	5	Pericytes	Tumor
T1_AGGGATGTCTCTTATG	-5.94849	5.12966	Junya_CelRes_2019_T1_AGGGATGTCTCTTATG	Junya_CelRes_2019	T1	19220	5510	17	Ductal cell 1	Tumor
T1_AGGTCATAGTCCAGGA	2.377	-12.3209	Junya_CelRes_2019_T1_AGGTCATAGTCCAGGA	Junya_CelRes_2019	T1	2347	1245	5	Pericytes	Tumor
T1_AGGTCATCAGGGATTG	-3.55572	7.99598	Junya_CelRes_2019_T1_AGGTCATCAGGGATTG	Junya_CelRes_2019	T1	4268	1894	20	Ductal cell 1	Tumor
T1_AGGTCATCAGGTTTCA	-11.7269	-6.6952	Junya_CelRes_2019_T1_AGGTCATCAGGTTTCA	Junya_CelRes_2019	T1	6731	2638	8	Endothelial cell	Tumor
T1_AGGTCATCATCCGGGT	-3.72952	-10.3327	Junya_CelRes_2019_T1_AGGTCATCATCCGGGT	Junya_CelRes_2019	T1	6509	2399	52	Fibroblast cell	Tumor
T1_AGGTCATTCCAGGGCT	-4.60213	8.56463	Junya_CelRes_2019_T1_AGGTCATTCCAGGGCT	Junya_CelRes_2019	T1	2458	1170	20	Ductal cell 1	Tumor
T1_AGGTCATTCTTGTATC	-3.40886	8.52706	Junya_CelRes_2019_T1_AGGTCATTCTTGTATC	Junya_CelRes_2019	T1	6772	2666	20	Ductal cell 1	Tumor
T1_AGGTCCGAGATGCCAG	1.84681	-11.4613	Junya_CelRes_2019_T1_AGGTCCGAGATGCCAG	Junya_CelRes_2019	T1	2144	1002	5	Pericytes	Tumor
T1_AGGTCCGTCTCCAACC	-11.5863	-6.0118	Junya_CelRes_2019_T1_AGGTCCGTCTCCAACC	Junya_CelRes_2019	T1	13336	3926	14	Endothelial cell	Tumor
T1_AGTAGTCCAGTAAGCG	1.78185	-12.3724	Junya_CelRes_2019_T1_AGTAGTCCAGTAAGCG	Junya_CelRes_2019	T1	2389	1166	5	Pericytes	Tumor
T1_AGTAGTCTCAGTACGT	-2.53373	7.38278	Junya_CelRes_2019_T1_AGTAGTCTCAGTACGT	Junya_CelRes_2019	T1	8457	2870	6	Ductal cell 1	Tumor
T1_AGTCTTTAGCCAGTAG	-10.0345	-7.67027	Junya_CelRes_2019_T1_AGTCTTTAGCCAGTAG	Junya_CelRes_2019	T1	4324	1996	8	Endothelial cell	Tumor
T1_AGTCTTTAGGGAACGG	-11.4549	-6.78649	Junya_CelRes_2019_T1_AGTCTTTAGGGAACGG	Junya_CelRes_2019	T1	2424	1148	8	Endothelial cell	Tumor
T1_AGTCTTTCATTACGAC	-3.52818	7.74628	Junya_CelRes_2019_T1_AGTCTTTCATTACGAC	Junya_CelRes_2019	T1	14844	4461	20	Ductal cell 1	Tumor
T1_AGTCTTTGTGACAAAT	1.36186	-13.5659	Junya_CelRes_2019_T1_AGTCTTTGTGACAAAT	Junya_CelRes_2019	T1	2804	1367	5	Pericytes	Tumor
T1_AGTGAGGAGACAGGCT	-13.1756	-6.42034	Junya_CelRes_2019_T1_AGTGAGGAGACAGGCT	Junya_CelRes_2019	T1	5795	2324	8	Endothelial cell	Tumor
T1_AGTGAGGGTAAGTGTA	-12.2782	-7.45667	Junya_CelRes_2019_T1_AGTGAGGGTAAGTGTA	Junya_CelRes_2019	T1	4291	1734	8	Endothelial cell	Tumor
T1_AGTGAGGTCCAAACAC	-3.36741	8.50022	Junya_CelRes_2019_T1_AGTGAGGTCCAAACAC	Junya_CelRes_2019	T1	15863	4145	20	Ductal cell 1	Tumor
T1_AGTGGGACACAGCCCA	-13.1753	-6.21801	Junya_CelRes_2019_T1_AGTGGGACACAGCCCA	Junya_CelRes_2019	T1	2321	1220	8	Endothelial cell	Tumor
T1_AGTGGGACATCGATTG	-3.50328	-9.19654	Junya_CelRes_2019_T1_AGTGGGACATCGATTG	Junya_CelRes_2019	T1	3023	1462	11	Fibroblast cell	Tumor
T1_AGTGGGAGTTACGACT	-4.54914	8.57569	Junya_CelRes_2019_T1_AGTGGGAGTTACGACT	Junya_CelRes_2019	T1	2707	1247	20	Ductal cell 1	Tumor
T1_AGTGGGATCGCCGTGA	1.1617	-3.03343	Junya_CelRes_2019_T1_AGTGGGATCGCCGTGA	Junya_CelRes_2019	T1	5055	1724	4	Macrophage	Tumor
T1_AGTGTCAAGCGACGTA	1.39703	-3.18761	Junya_CelRes_2019_T1_AGTGTCAAGCGACGTA	Junya_CelRes_2019	T1	2463	1136	4	Macrophage	Tumor
T1_AGTGTCACATTAACCG	-3.73152	8.58861	Junya_CelRes_2019_T1_AGTGTCACATTAACCG	Junya_CelRes_2019	T1	5969	2256	20	Ductal cell 1	Tumor
T1_AGTGTCAGTACCAGTT	-3.4313	7.29163	Junya_CelRes_2019_T1_AGTGTCAGTACCAGTT	Junya_CelRes_2019	T1	7439	2641	9	Ductal cell 1	Tumor
T1_AGTGTCAGTAGCTCCG	-4.50819	8.51432	Junya_CelRes_2019_T1_AGTGTCAGTAGCTCCG	Junya_CelRes_2019	T1	4538	1875	20	Ductal cell 1	Tumor
T1_AGTGTCAGTCAATGTC	-11.252	-7.46753	Junya_CelRes_2019_T1_AGTGTCAGTCAATGTC	Junya_CelRes_2019	T1	3702	1854	8	Endothelial cell	Tumor
T1_AGTTGGTGTCTCTCTG	-3.43787	7.2497	Junya_CelRes_2019_T1_AGTTGGTGTCTCTCTG	Junya_CelRes_2019	T1	11345	3687	9	Ductal cell 1	Tumor
T1_AGTTGGTTCAGCAACT	-11.9015	-6.35853	Junya_CelRes_2019_T1_AGTTGGTTCAGCAACT	Junya_CelRes_2019	T1	2154	1098	8	Endothelial cell	Tumor
T1_AGTTGGTTCCTCAATT	-12.6267	-6.77404	Junya_CelRes_2019_T1_AGTTGGTTCCTCAATT	Junya_CelRes_2019	T1	2390	1142	8	Endothelial cell	Tumor
T1_ATAACGCCACTCAGGC	-11.1651	-7.24658	Junya_CelRes_2019_T1_ATAACGCCACTCAGGC	Junya_CelRes_2019	T1	4139	1936	8	Endothelial cell	Tumor
T1_ATAACGCCAGACTCGC	-11.4189	-7.38829	Junya_CelRes_2019_T1_ATAACGCCAGACTCGC	Junya_CelRes_2019	T1	3077	1465	8	Endothelial cell	Tumor
T1_ATAACGCGTCAGAGGT	-11.2918	-8.17885	Junya_CelRes_2019_T1_ATAACGCGTCAGAGGT	Junya_CelRes_2019	T1	2267	1250	8	Endothelial cell	Tumor
T1_ATAACGCGTGTGAATA	-4.13501	8.62474	Junya_CelRes_2019_T1_ATAACGCGTGTGAATA	Junya_CelRes_2019	T1	11841	3757	20	Ductal cell 1	Tumor
T1_ATAAGAGAGCTGCAAG	-3.98451	8.54024	Junya_CelRes_2019_T1_ATAAGAGAGCTGCAAG	Junya_CelRes_2019	T1	7763	2593	20	Ductal cell 1	Tumor
T1_ATAAGAGTCGGTCCGA	-10.8935	-6.98667	Junya_CelRes_2019_T1_ATAAGAGTCGGTCCGA	Junya_CelRes_2019	T1	2212	1302	8	Endothelial cell	Tumor
T1_ATAGACCAGGATGGTC	-12.0962	-6.71554	Junya_CelRes_2019_T1_ATAGACCAGGATGGTC	Junya_CelRes_2019	T1	2761	1064	8	Endothelial cell	Tumor
T1_ATAGACCGTACGAAAT	-7.16863	3.04975	Junya_CelRes_2019_T1_ATAGACCGTACGAAAT	Junya_CelRes_2019	T1	29067	6701	18	Ductal cell 2	Tumor
T1_ATAGACCTCCTTGCCA	-12.1739	-7.51241	Junya_CelRes_2019_T1_ATAGACCTCCTTGCCA	Junya_CelRes_2019	T1	8111	2890	8	Endothelial cell	Tumor
T1_ATCACGACAGTCAGCC	-2.82192	8.98968	Junya_CelRes_2019_T1_ATCACGACAGTCAGCC	Junya_CelRes_2019	T1	3896	1690	20	Ductal cell 1	Tumor
T1_ATCACGAGTATGAAAC	-3.36682	-11.0078	Junya_CelRes_2019_T1_ATCACGAGTATGAAAC	Junya_CelRes_2019	T1	2152	1171	7	Fibroblast cell	Tumor
T1_ATCATCTAGATATGCA	5.96119	-5.75998	Junya_CelRes_2019_T1_ATCATCTAGATATGCA	Junya_CelRes_2019	T1	2951	1233	19	Dendritic cell	Tumor
T1_ATCATCTAGCCACTAT	3.42886	-6.14369	Junya_CelRes_2019_T1_ATCATCTAGCCACTAT	Junya_CelRes_2019	T1	3584	1496	0	Macrophage	Tumor
T1_ATCATCTGTAGCGTCC	5.12548	-4.25945	Junya_CelRes_2019_T1_ATCATCTGTAGCGTCC	Junya_CelRes_2019	T1	3845	1397	19	Dendritic cell	Tumor
T1_ATCATCTTCTCTTGAT	-3.55029	8.11384	Junya_CelRes_2019_T1_ATCATCTTCTCTTGAT	Junya_CelRes_2019	T1	34379	6786	20	Ductal cell 1	Tumor
T1_ATCATGGTCAGAAATG	-4.12425	8.66939	Junya_CelRes_2019_T1_ATCATGGTCAGAAATG	Junya_CelRes_2019	T1	2812	1389	20	Ductal cell 1	Tumor
T1_ATCCACCCAGGCAGTA	1.68894	-13.9022	Junya_CelRes_2019_T1_ATCCACCCAGGCAGTA	Junya_CelRes_2019	T1	3313	1542	5	Pericytes	Tumor
T1_ATCCGAAAGCTCCTTC	-3.66575	8.58263	Junya_CelRes_2019_T1_ATCCGAAAGCTCCTTC	Junya_CelRes_2019	T1	11872	4170	20	Ductal cell 1	Tumor
T1_ATCCGAAAGGCAGGTT	-11.0565	-8.1092	Junya_CelRes_2019_T1_ATCCGAAAGGCAGGTT	Junya_CelRes_2019	T1	4129	1816	8	Endothelial cell	Tumor
T1_ATCCGAACACGTCTCT	-3.44877	8.93899	Junya_CelRes_2019_T1_ATCCGAACACGTCTCT	Junya_CelRes_2019	T1	18272	4692	20	Ductal cell 1	Tumor
T1_ATCGAGTCACAGCCCA	0.809236	-3.85864	Junya_CelRes_2019_T1_ATCGAGTCACAGCCCA	Junya_CelRes_2019	T1	8634	2239	4	Macrophage	Tumor
T1_ATCGAGTGTAGAGTGC	-5.65553	6.33496	Junya_CelRes_2019_T1_ATCGAGTGTAGAGTGC	Junya_CelRes_2019	T1	7290	2801	17	Ductal cell 1	Tumor
T1_ATCGAGTGTATCTGCA	-11.8721	-7.10079	Junya_CelRes_2019_T1_ATCGAGTGTATCTGCA	Junya_CelRes_2019	T1	6682	2821	8	Endothelial cell	Tumor
T1_ATCGAGTGTGGGTCAA	-10.9258	-6.74753	Junya_CelRes_2019_T1_ATCGAGTGTGGGTCAA	Junya_CelRes_2019	T1	2270	1191	8	Endothelial cell	Tumor
T1_ATCTACTAGCTGCGAA	1.4599	-3.75241	Junya_CelRes_2019_T1_ATCTACTAGCTGCGAA	Junya_CelRes_2019	T1	4722	1867	4	Macrophage	Tumor
T1_ATCTACTTCACCAGGC	3.20193	-4.82923	Junya_CelRes_2019_T1_ATCTACTTCACCAGGC	Junya_CelRes_2019	T1	3219	1391	4	Macrophage	Tumor
T1_ATCTACTTCGTTGACA	-3.5754	8.38827	Junya_CelRes_2019_T1_ATCTACTTCGTTGACA	Junya_CelRes_2019	T1	14838	3999	20	Ductal cell 1	Tumor
T1_ATCTGCCAGCAGCGTA	-1.71589	7.37248	Junya_CelRes_2019_T1_ATCTGCCAGCAGCGTA	Junya_CelRes_2019	T1	8358	2835	6	Ductal cell 1	Tumor
T1_ATCTGCCTCCTTTACA	-12.6649	-6.84734	Junya_CelRes_2019_T1_ATCTGCCTCCTTTACA	Junya_CelRes_2019	T1	12311	3632	8	Endothelial cell	Tumor
T1_ATGCGATGTAAGTGTA	-3.68413	8.4408	Junya_CelRes_2019_T1_ATGCGATGTAAGTGTA	Junya_CelRes_2019	T1	4916	1896	20	Ductal cell 1	Tumor
T1_ATGGGAGCAGATCCAT	-3.46938	7.19128	Junya_CelRes_2019_T1_ATGGGAGCAGATCCAT	Junya_CelRes_2019	T1	4843	1995	9	Ductal cell 1	Tumor
T1_ATGTGTGTCTTCATGT	-4.64254	8.61593	Junya_CelRes_2019_T1_ATGTGTGTCTTCATGT	Junya_CelRes_2019	T1	4685	1898	20	Ductal cell 1	Tumor
T1_ATTACTCAGAAGCCCA	4.38651	-5.29942	Junya_CelRes_2019_T1_ATTACTCAGAAGCCCA	Junya_CelRes_2019	T1	2365	1058	0	Macrophage	Tumor
T1_ATTACTCAGGACGAAA	-3.38264	8.53617	Junya_CelRes_2019_T1_ATTACTCAGGACGAAA	Junya_CelRes_2019	T1	8140	2839	20	Ductal cell 1	Tumor
T1_ATTACTCAGTCATCCA	5.05187	-3.22878	Junya_CelRes_2019_T1_ATTACTCAGTCATCCA	Junya_CelRes_2019	T1	2234	877	15	Macrophage	Tumor
T1_ATTACTCCATGCATGT	-10.3995	-7.14863	Junya_CelRes_2019_T1_ATTACTCCATGCATGT	Junya_CelRes_2019	T1	4289	1972	8	Endothelial cell	Tumor
T1_ATTACTCGTGCCTGCA	-11.0159	-7.25332	Junya_CelRes_2019_T1_ATTACTCGTGCCTGCA	Junya_CelRes_2019	T1	8160	3117	8	Endothelial cell	Tumor
T1_ATTACTCTCTTAGCCC	-0.807915	0.984418	Junya_CelRes_2019_T1_ATTACTCTCTTAGCCC	Junya_CelRes_2019	T1	4129	1742	40	Endocrine cell	Tumor
T1_ATTATCCCATTTCACT	-10.6021	-7.31703	Junya_CelRes_2019_T1_ATTATCCCATTTCACT	Junya_CelRes_2019	T1	7316	2878	8	Endothelial cell	Tumor
T1_ATTATCCGTAAAGGAG	-12.3355	-7.18206	Junya_CelRes_2019_T1_ATTATCCGTAAAGGAG	Junya_CelRes_2019	T1	5878	2290	8	Endothelial cell	Tumor
T1_ATTATCCGTACCTACA	1.80404	-12.0172	Junya_CelRes_2019_T1_ATTATCCGTACCTACA	Junya_CelRes_2019	T1	3248	1290	5	Pericytes	Tumor
T1_ATTATCCGTCTGGTCG	-12.9662	-6.81153	Junya_CelRes_2019_T1_ATTATCCGTCTGGTCG	Junya_CelRes_2019	T1	5719	1974	8	Endothelial cell	Tumor
T1_ATTATCCTCGTCTGCT	-3.13882	8.35994	Junya_CelRes_2019_T1_ATTATCCTCGTCTGCT	Junya_CelRes_2019	T1	5449	2285	20	Ductal cell 1	Tumor
T1_ATTCTACAGCAATATG	-0.726512	0.770198	Junya_CelRes_2019_T1_ATTCTACAGCAATATG	Junya_CelRes_2019	T1	16804	4174	40	Endocrine cell	Tumor
T1_ATTCTACCAAGTTCTG	-11.2778	-6.71085	Junya_CelRes_2019_T1_ATTCTACCAAGTTCTG	Junya_CelRes_2019	T1	2752	1355	8	Endothelial cell	Tumor
T1_ATTCTACCAATGTAAG	8.44572	4.40122	Junya_CelRes_2019_T1_ATTCTACCAATGTAAG	Junya_CelRes_2019	T1	2088	1002	24	Treg cell	Tumor
T1_ATTCTACTCCTCATTA	7.91424	6.4964	Junya_CelRes_2019_T1_ATTCTACTCCTCATTA	Junya_CelRes_2019	T1	2504	817	1	CD4 T cell	Tumor
T1_ATTGGACAGTTTGCGT	-11.0872	-7.40198	Junya_CelRes_2019_T1_ATTGGACAGTTTGCGT	Junya_CelRes_2019	T1	2095	1208	8	Endothelial cell	Tumor
T1_ATTGGACTCCTAGGGC	-11.0886	-7.56506	Junya_CelRes_2019_T1_ATTGGACTCCTAGGGC	Junya_CelRes_2019	T1	4567	2221	8	Endothelial cell	Tumor
T1_ATTGGTGAGTCGATAA	-10.8041	-7.1718	Junya_CelRes_2019_T1_ATTGGTGAGTCGATAA	Junya_CelRes_2019	T1	6234	2408	8	Endothelial cell	Tumor
T1_ATTTCTGCATCCTTGC	-3.65572	8.26713	Junya_CelRes_2019_T1_ATTTCTGCATCCTTGC	Junya_CelRes_2019	T1	6110	2215	20	Ductal cell 1	Tumor
T1_CAACCAAAGAGGTTAT	3.49552	-6.04167	Junya_CelRes_2019_T1_CAACCAAAGAGGTTAT	Junya_CelRes_2019	T1	2206	1018	0	Macrophage	Tumor
T1_CAACCAAAGTGTGGCA	-11.4346	-7.18825	Junya_CelRes_2019_T1_CAACCAAAGTGTGGCA	Junya_CelRes_2019	T1	2841	1544	8	Endothelial cell	Tumor
T1_CAACCAACAATGTTGC	-11.3238	-5.82492	Junya_CelRes_2019_T1_CAACCAACAATGTTGC	Junya_CelRes_2019	T1	4528	1858	14	Endothelial cell	Tumor
T1_CAACCAACAGGGTTAG	-12.6713	-6.55161	Junya_CelRes_2019_T1_CAACCAACAGGGTTAG	Junya_CelRes_2019	T1	2272	1188	8	Endothelial cell	Tumor
T1_CAACCAACATGGATGG	7.82803	6.67366	Junya_CelRes_2019_T1_CAACCAACATGGATGG	Junya_CelRes_2019	T1	1978	700	1	CD4 T cell	Tumor
T1_CAACCAATCTCTTATG	-3.77303	7.11158	Junya_CelRes_2019_T1_CAACCAATCTCTTATG	Junya_CelRes_2019	T1	4045	2001	9	Ductal cell 1	Tumor
T1_CAACCTCAGGATTCGG	-4.0615	8.68526	Junya_CelRes_2019_T1_CAACCTCAGGATTCGG	Junya_CelRes_2019	T1	5590	2138	20	Ductal cell 1	Tumor
T1_CAACCTCCAAGTAGTA	-4.88511	-12.5452	Junya_CelRes_2019_T1_CAACCTCCAAGTAGTA	Junya_CelRes_2019	T1	3744	1450	7	Fibroblast cell	Tumor
T1_CAACCTCCATACTACG	4.22225	-5.6249	Junya_CelRes_2019_T1_CAACCTCCATACTACG	Junya_CelRes_2019	T1	4735	1906	35	Dendritic cell	Tumor
T1_CAACCTCTCAAGATCC	-4.26733	8.56904	Junya_CelRes_2019_T1_CAACCTCTCAAGATCC	Junya_CelRes_2019	T1	2601	1251	20	Ductal cell 1	Tumor
T1_CAAGAAAAGGGAGTAA	-13.2353	-6.61061	Junya_CelRes_2019_T1_CAAGAAAAGGGAGTAA	Junya_CelRes_2019	T1	17926	4596	8	Endothelial cell	Tumor
T1_CAAGATCAGCCACGCT	-0.671922	1.05125	Junya_CelRes_2019_T1_CAAGATCAGCCACGCT	Junya_CelRes_2019	T1	2570	1027	40	Endocrine cell	Tumor
T1_CAAGATCCATGATCCA	-0.65885	1.22973	Junya_CelRes_2019_T1_CAAGATCCATGATCCA	Junya_CelRes_2019	T1	2077	919	40	Endocrine cell	Tumor
T1_CAAGGCCAGCTAGCCC	-3.52696	7.2883	Junya_CelRes_2019_T1_CAAGGCCAGCTAGCCC	Junya_CelRes_2019	T1	4223	1858	9	Ductal cell 1	Tumor
T1_CAAGGCCCATTACCTT	11.7292	-3.63282	Junya_CelRes_2019_T1_CAAGGCCCATTACCTT	Junya_CelRes_2019	T1	3997	1066	10	B cell	Tumor
T1_CAAGGCCGTATTCTCT	-4.42721	8.48264	Junya_CelRes_2019_T1_CAAGGCCGTATTCTCT	Junya_CelRes_2019	T1	14167	3874	20	Ductal cell 1	Tumor
T1_CAAGGCCTCTAACCGA	5.40707	-5.05499	Junya_CelRes_2019_T1_CAAGGCCTCTAACCGA	Junya_CelRes_2019	T1	2190	1020	15	Macrophage	Tumor
T1_CAAGTTGAGAGCTTCT	-4.24731	-11.5037	Junya_CelRes_2019_T1_CAAGTTGAGAGCTTCT	Junya_CelRes_2019	T1	2511	1217	7	Fibroblast cell	Tumor
T1_CAAGTTGAGTAGCCGA	-3.41795	8.29271	Junya_CelRes_2019_T1_CAAGTTGAGTAGCCGA	Junya_CelRes_2019	T1	15099	4305	20	Ductal cell 1	Tumor
T1_CAAGTTGCAATAAGCA	-12.0425	-6.56427	Junya_CelRes_2019_T1_CAAGTTGCAATAAGCA	Junya_CelRes_2019	T1	3810	1754	8	Endothelial cell	Tumor
T1_CAAGTTGTCAGCGATT	-4.35343	-11.905	Junya_CelRes_2019_T1_CAAGTTGTCAGCGATT	Junya_CelRes_2019	T1	7602	2415	7	Fibroblast cell	Tumor
T1_CACAAACAGTGATCGG	-3.45757	6.86599	Junya_CelRes_2019_T1_CACAAACAGTGATCGG	Junya_CelRes_2019	T1	9168	3211	9	Ductal cell 1	Tumor
T1_CACAAACGTTGCGCAC	-4.25289	8.56403	Junya_CelRes_2019_T1_CACAAACGTTGCGCAC	Junya_CelRes_2019	T1	6253	2340	20	Ductal cell 1	Tumor
T1_CACAAACTCACGCGGT	-4.81917	-10.7707	Junya_CelRes_2019_T1_CACAAACTCACGCGGT	Junya_CelRes_2019	T1	5454	2032	11	Fibroblast cell	Tumor
T1_CACAAACTCTGTTGAG	-4.64938	8.53898	Junya_CelRes_2019_T1_CACAAACTCTGTTGAG	Junya_CelRes_2019	T1	2604	1321	20	Ductal cell 1	Tumor
T1_CACACCTGTCAAACTC	7.81704	5.52476	Junya_CelRes_2019_T1_CACACCTGTCAAACTC	Junya_CelRes_2019	T1	2194	1011	1	CD4 T cell	Tumor
T1_CACACCTTCAGCTTAG	0.388654	-13.2777	Junya_CelRes_2019_T1_CACACCTTCAGCTTAG	Junya_CelRes_2019	T1	2099	1031	5	Pericytes	Tumor
T1_CACACTCAGGCACATG	-3.65726	8.60743	Junya_CelRes_2019_T1_CACACTCAGGCACATG	Junya_CelRes_2019	T1	23403	6014	20	Ductal cell 1	Tumor
T1_CACAGGCAGAGAACAG	-3.66373	-9.10548	Junya_CelRes_2019_T1_CACAGGCAGAGAACAG	Junya_CelRes_2019	T1	4211	1959	11	Fibroblast cell	Tumor
T1_CACAGGCAGCCTATGT	0.716765	-13.513	Junya_CelRes_2019_T1_CACAGGCAGCCTATGT	Junya_CelRes_2019	T1	3193	1451	5	Pericytes	Tumor
T1_CACAGGCCACCGTTGG	-10.7063	-8.53852	Junya_CelRes_2019_T1_CACAGGCCACCGTTGG	Junya_CelRes_2019	T1	2871	1427	8	Endothelial cell	Tumor
T1_CACAGGCCAGCTGTGC	-0.698436	0.767144	Junya_CelRes_2019_T1_CACAGGCCAGCTGTGC	Junya_CelRes_2019	T1	13066	3289	40	Endocrine cell	Tumor
T1_CACAGGCGTTAGTGGG	-3.94253	8.62468	Junya_CelRes_2019_T1_CACAGGCGTTAGTGGG	Junya_CelRes_2019	T1	7748	2726	20	Ductal cell 1	Tumor
T1_CACAGGCTCGACGGAA	-3.78927	8.64954	Junya_CelRes_2019_T1_CACAGGCTCGACGGAA	Junya_CelRes_2019	T1	2715	1328	20	Ductal cell 1	Tumor
T1_CACAGGCTCTTCTGGC	-4.62097	8.54068	Junya_CelRes_2019_T1_CACAGGCTCTTCTGGC	Junya_CelRes_2019	T1	2123	1042	20	Ductal cell 1	Tumor
T1_CACAGTACAGCATGAG	-3.55584	7.40512	Junya_CelRes_2019_T1_CACAGTACAGCATGAG	Junya_CelRes_2019	T1	2435	1312	9	Ductal cell 1	Tumor
T1_CACAGTAGTGGCAAAC	-0.684432	0.971109	Junya_CelRes_2019_T1_CACAGTAGTGGCAAAC	Junya_CelRes_2019	T1	3493	1316	40	Endocrine cell	Tumor
T1_CACAGTATCAACGCTA	-3.84963	8.8072	Junya_CelRes_2019_T1_CACAGTATCAACGCTA	Junya_CelRes_2019	T1	12039	3491	20	Ductal cell 1	Tumor
T1_CACAGTATCCGGCACA	1.02542	-12.9718	Junya_CelRes_2019_T1_CACAGTATCCGGCACA	Junya_CelRes_2019	T1	3259	1329	5	Pericytes	Tumor
T1_CACATAGAGGCAGTCA	11.2088	6.08416	Junya_CelRes_2019_T1_CACATAGAGGCAGTCA	Junya_CelRes_2019	T1	2012	887	3	CD8 T cell	Tumor
T1_CACATAGAGTACATGA	8.84604	-0.83906	Junya_CelRes_2019_T1_CACATAGAGTACATGA	Junya_CelRes_2019	T1	9750	2768	36	CD8 T cell	Tumor
T1_CACATAGCATTGGGCC	-10.478	-7.41618	Junya_CelRes_2019_T1_CACATAGCATTGGGCC	Junya_CelRes_2019	T1	3527	1706	8	Endothelial cell	Tumor
T1_CACATAGGTTGTGGCC	-13.1384	-6.28018	Junya_CelRes_2019_T1_CACATAGGTTGTGGCC	Junya_CelRes_2019	T1	3518	1480	8	Endothelial cell	Tumor
T1_CACATAGTCAGGCCCA	1.44684	-13.7216	Junya_CelRes_2019_T1_CACATAGTCAGGCCCA	Junya_CelRes_2019	T1	2667	1335	5	Pericytes	Tumor
T1_CACATTTAGCAGGCTA	-3.19568	8.55224	Junya_CelRes_2019_T1_CACATTTAGCAGGCTA	Junya_CelRes_2019	T1	3532	1797	20	Ductal cell 1	Tumor
T1_CACATTTAGCCACTAT	-13.3414	-6.17761	Junya_CelRes_2019_T1_CACATTTAGCCACTAT	Junya_CelRes_2019	T1	6818	2804	8	Endothelial cell	Tumor
T1_CACATTTGTAGCGCAA	-13.2031	-6.09446	Junya_CelRes_2019_T1_CACATTTGTAGCGCAA	Junya_CelRes_2019	T1	8258	2761	8	Endothelial cell	Tumor
T1_CACCACTGTTGGAGGT	0.0201357	-12.9013	Junya_CelRes_2019_T1_CACCACTGTTGGAGGT	Junya_CelRes_2019	T1	3056	1315	5	Pericytes	Tumor
T1_CACCACTTCCGTCAAA	1.33147	-11.8755	Junya_CelRes_2019_T1_CACCACTTCCGTCAAA	Junya_CelRes_2019	T1	3085	1203	5	Pericytes	Tumor
T1_CACCAGGAGTTGTCGT	-13.0321	-6.85146	Junya_CelRes_2019_T1_CACCAGGAGTTGTCGT	Junya_CelRes_2019	T1	3388	1346	8	Endothelial cell	Tumor
T1_CACCAGGCACGCTTTC	2.20126	-13.4584	Junya_CelRes_2019_T1_CACCAGGCACGCTTTC	Junya_CelRes_2019	T1	6865	2541	5	Pericytes	Tumor
T1_CACCAGGTCCGTTGTC	-4.11528	8.62362	Junya_CelRes_2019_T1_CACCAGGTCCGTTGTC	Junya_CelRes_2019	T1	2764	1388	20	Ductal cell 1	Tumor
T1_CACCTTGAGAGTACAT	-13.1556	-6.56408	Junya_CelRes_2019_T1_CACCTTGAGAGTACAT	Junya_CelRes_2019	T1	8082	2680	8	Endothelial cell	Tumor
T1_CACCTTGAGTAAGTAC	-0.642696	0.903326	Junya_CelRes_2019_T1_CACCTTGAGTAAGTAC	Junya_CelRes_2019	T1	8321	1727	40	Endocrine cell	Tumor
T1_CACCTTGCACGAGAGT	-3.40727	7.40801	Junya_CelRes_2019_T1_CACCTTGCACGAGAGT	Junya_CelRes_2019	T1	5206	2274	9	Ductal cell 1	Tumor
T1_CACCTTGGTTAGAACA	-1.18088	6.60788	Junya_CelRes_2019_T1_CACCTTGGTTAGAACA	Junya_CelRes_2019	T1	6708	2279	6	Ductal cell 1	Tumor
T1_CACTCCAAGCTCTCGG	-4.03344	8.73711	Junya_CelRes_2019_T1_CACTCCAAGCTCTCGG	Junya_CelRes_2019	T1	3960	1660	20	Ductal cell 1	Tumor
T1_CACTCCACAGATGGGT	10.032	4.46031	Junya_CelRes_2019_T1_CACTCCACAGATGGGT	Junya_CelRes_2019	T1	3400	1323	3	CD8 T cell	Tumor
T1_CACTCCAGTGAGGCTA	-4.54254	8.55921	Junya_CelRes_2019_T1_CACTCCAGTGAGGCTA	Junya_CelRes_2019	T1	3585	1710	20	Ductal cell 1	Tumor
T1_CAGAATCAGGTGTTAA	-4.51944	8.48948	Junya_CelRes_2019_T1_CAGAATCAGGTGTTAA	Junya_CelRes_2019	T1	5782	2030	20	Ductal cell 1	Tumor
T1_CAGAATCAGTTAGCGG	-13.0768	-6.77831	Junya_CelRes_2019_T1_CAGAATCAGTTAGCGG	Junya_CelRes_2019	T1	4690	1815	8	Endothelial cell	Tumor
T1_CAGAATCCACGGCGTT	0.83216	-12.6275	Junya_CelRes_2019_T1_CAGAATCCACGGCGTT	Junya_CelRes_2019	T1	2212	1063	5	Pericytes	Tumor
T1_CAGATCAAGGCGCTCT	-3.9355	8.75657	Junya_CelRes_2019_T1_CAGATCAAGGCGCTCT	Junya_CelRes_2019	T1	7607	2614	20	Ductal cell 1	Tumor
T1_CAGATCACAGCCTATA	-13.1814	-6.08592	Junya_CelRes_2019_T1_CAGATCACAGCCTATA	Junya_CelRes_2019	T1	4141	1734	8	Endothelial cell	Tumor
T1_CAGATCATCGTCCAGG	-11.2916	-7.45009	Junya_CelRes_2019_T1_CAGATCATCGTCCAGG	Junya_CelRes_2019	T1	4021	1808	8	Endothelial cell	Tumor
T1_CAGCAGCGTGGCTCCA	-13.0831	-6.88795	Junya_CelRes_2019_T1_CAGCAGCGTGGCTCCA	Junya_CelRes_2019	T1	2490	1202	8	Endothelial cell	Tumor
T1_CAGCATAAGCGAGAAA	-3.53878	7.72993	Junya_CelRes_2019_T1_CAGCATAAGCGAGAAA	Junya_CelRes_2019	T1	22930	6181	20	Ductal cell 1	Tumor
T1_CAGCATAAGTACCGGA	-3.59643	8.23274	Junya_CelRes_2019_T1_CAGCATAAGTACCGGA	Junya_CelRes_2019	T1	3924	1837	20	Ductal cell 1	Tumor
T1_CAGCATACAGTTAACC	-13.0625	-6.81798	Junya_CelRes_2019_T1_CAGCATACAGTTAACC	Junya_CelRes_2019	T1	16260	4018	8	Endothelial cell	Tumor
T1_CAGCCGAAGCGGCTTC	-3.5938	7.78401	Junya_CelRes_2019_T1_CAGCCGAAGCGGCTTC	Junya_CelRes_2019	T1	2655	1447	9	Ductal cell 1	Tumor
T1_CAGCCGATCAACACAC	3.42823	-3.76838	Junya_CelRes_2019_T1_CAGCCGATCAACACAC	Junya_CelRes_2019	T1	2120	959	4	Macrophage	Tumor
T1_CAGCCGATCTTGTTTG	-12.9456	-6.85816	Junya_CelRes_2019_T1_CAGCCGATCTTGTTTG	Junya_CelRes_2019	T1	7453	2393	8	Endothelial cell	Tumor
T1_CAGCGACAGATGCCAG	-3.42735	7.15104	Junya_CelRes_2019_T1_CAGCGACAGATGCCAG	Junya_CelRes_2019	T1	5516	2547	9	Ductal cell 1	Tumor
T1_CAGCGACGTACTCGCG	-13.1309	-6.25403	Junya_CelRes_2019_T1_CAGCGACGTACTCGCG	Junya_CelRes_2019	T1	12231	3707	8	Endothelial cell	Tumor
T1_CAGCGACTCAATCTCT	1.58029	-4.78501	Junya_CelRes_2019_T1_CAGCGACTCAATCTCT	Junya_CelRes_2019	T1	6100	2179	4	Macrophage	Tumor
T1_CAGCTAACAAGCCATT	-3.49138	7.36262	Junya_CelRes_2019_T1_CAGCTAACAAGCCATT	Junya_CelRes_2019	T1	13140	3893	9	Ductal cell 1	Tumor
T1_CAGCTAACACTTAACG	-4.24512	8.53762	Junya_CelRes_2019_T1_CAGCTAACACTTAACG	Junya_CelRes_2019	T1	3777	1543	20	Ductal cell 1	Tumor
T1_CAGCTAACAGACGCTC	5.8868	-5.53605	Junya_CelRes_2019_T1_CAGCTAACAGACGCTC	Junya_CelRes_2019	T1	3505	1381	19	Dendritic cell	Tumor
T1_CAGCTAAGTCTGCGGT	-4.21344	8.56738	Junya_CelRes_2019_T1_CAGCTAAGTCTGCGGT	Junya_CelRes_2019	T1	4342	2037	20	Ductal cell 1	Tumor
T1_CAGCTAAGTGTGGTTT	-3.40477	6.93345	Junya_CelRes_2019_T1_CAGCTAAGTGTGGTTT	Junya_CelRes_2019	T1	5916	2655	9	Ductal cell 1	Tumor
T1_CAGCTAATCGTTTGCC	-0.648721	0.897826	Junya_CelRes_2019_T1_CAGCTAATCGTTTGCC	Junya_CelRes_2019	T1	7869	1998	40	Endocrine cell	Tumor
T1_CAGCTAATCTCGTATT	-0.752947	0.848904	Junya_CelRes_2019_T1_CAGCTAATCTCGTATT	Junya_CelRes_2019	T1	2832	1314	40	Endocrine cell	Tumor
T1_CAGCTAATCTGGAGCC	-4.44248	8.52129	Junya_CelRes_2019_T1_CAGCTAATCTGGAGCC	Junya_CelRes_2019	T1	7079	2645	20	Ductal cell 1	Tumor
T1_CAGCTGGCACAGCCCA	-2.77143	-11.3923	Junya_CelRes_2019_T1_CAGCTGGCACAGCCCA	Junya_CelRes_2019	T1	4489	1666	7	Fibroblast cell	Tumor
T1_CAGCTGGTCATAAAGG	-0.732437	0.813571	Junya_CelRes_2019_T1_CAGCTGGTCATAAAGG	Junya_CelRes_2019	T1	4439	1562	40	Endocrine cell	Tumor
T1_CAGCTGGTCTCATTCA	-11.1272	-7.34255	Junya_CelRes_2019_T1_CAGCTGGTCTCATTCA	Junya_CelRes_2019	T1	16219	4669	8	Endothelial cell	Tumor
T1_CAGGTGCCATGGGAAC	-12.0162	-6.97466	Junya_CelRes_2019_T1_CAGGTGCCATGGGAAC	Junya_CelRes_2019	T1	3530	1672	8	Endothelial cell	Tumor
T1_CAGGTGCGTTGCGCAC	-11.5867	-6.70528	Junya_CelRes_2019_T1_CAGGTGCGTTGCGCAC	Junya_CelRes_2019	T1	2189	1088	8	Endothelial cell	Tumor
T1_CAGGTGCTCTCTTATG	-6.28838	-11.3637	Junya_CelRes_2019_T1_CAGGTGCTCTCTTATG	Junya_CelRes_2019	T1	6198	2047	48	Fibroblast cell	Tumor
T1_CAGTAACCACATCTTT	-4.09791	8.76187	Junya_CelRes_2019_T1_CAGTAACCACATCTTT	Junya_CelRes_2019	T1	3392	1500	20	Ductal cell 1	Tumor
T1_CAGTCCTTCGCGGATC	-4.12895	8.65374	Junya_CelRes_2019_T1_CAGTCCTTCGCGGATC	Junya_CelRes_2019	T1	4978	2022	20	Ductal cell 1	Tumor
T1_CATATGGAGGTTACCT	-13.0162	-6.89298	Junya_CelRes_2019_T1_CATATGGAGGTTACCT	Junya_CelRes_2019	T1	5231	1810	8	Endothelial cell	Tumor
T1_CATATGGTCAGTTAGC	-4.06259	8.62169	Junya_CelRes_2019_T1_CATATGGTCAGTTAGC	Junya_CelRes_2019	T1	5560	2325	20	Ductal cell 1	Tumor
T1_CATCAAGAGCTGATAA	4.77676	-3.48293	Junya_CelRes_2019_T1_CATCAAGAGCTGATAA	Junya_CelRes_2019	T1	5523	1806	19	Dendritic cell	Tumor
T1_CATCAAGAGTGTGGCA	5.58502	-5.46897	Junya_CelRes_2019_T1_CATCAAGAGTGTGGCA	Junya_CelRes_2019	T1	3530	1500	19	Dendritic cell	Tumor
T1_CATCAAGGTACGCTGC	-13.2018	-6.81909	Junya_CelRes_2019_T1_CATCAAGGTACGCTGC	Junya_CelRes_2019	T1	3379	1432	8	Endothelial cell	Tumor
T1_CATCAAGGTCCGTGAC	1.76175	-4.16052	Junya_CelRes_2019_T1_CATCAAGGTCCGTGAC	Junya_CelRes_2019	T1	2407	1091	4	Macrophage	Tumor
T1_CATCAAGTCCCTTGCA	7.03398	6.13639	Junya_CelRes_2019_T1_CATCAAGTCCCTTGCA	Junya_CelRes_2019	T1	1989	663	1	CD4 T cell	Tumor
T1_CATCGAACACAACTGT	-13.188	-6.25145	Junya_CelRes_2019_T1_CATCGAACACAACTGT	Junya_CelRes_2019	T1	2543	1202	8	Endothelial cell	Tumor
T1_CATCGAAGTTGAGTTC	-3.52574	8.4571	Junya_CelRes_2019_T1_CATCGAAGTTGAGTTC	Junya_CelRes_2019	T1	5726	2254	20	Ductal cell 1	Tumor
T1_CATCGAATCATAAAGG	-10.6311	-8.40856	Junya_CelRes_2019_T1_CATCGAATCATAAAGG	Junya_CelRes_2019	T1	4574	2230	8	Endothelial cell	Tumor
T1_CATCGGGTCAACACGT	0.10524	-11.9428	Junya_CelRes_2019_T1_CATCGGGTCAACACGT	Junya_CelRes_2019	T1	2233	1195	5	Pericytes	Tumor
T1_CATCGGGTCAGCTTAG	-10.768	-8.41987	Junya_CelRes_2019_T1_CATCGGGTCAGCTTAG	Junya_CelRes_2019	T1	11472	4020	8	Endothelial cell	Tumor
T1_CATCGGGTCTGCGACG	-2.99325	9.25215	Junya_CelRes_2019_T1_CATCGGGTCTGCGACG	Junya_CelRes_2019	T1	2674	1358	20	Ductal cell 1	Tumor
T1_CATGCCTAGATATACG	1.5064	-13.5673	Junya_CelRes_2019_T1_CATGCCTAGATATACG	Junya_CelRes_2019	T1	2223	1066	5	Pericytes	Tumor
T1_CATGCCTAGCTCCTTC	1.11358	-13.4899	Junya_CelRes_2019_T1_CATGCCTAGCTCCTTC	Junya_CelRes_2019	T1	4735	1864	5	Pericytes	Tumor
T1_CATGCCTCACAACTGT	-4.09955	8.97216	Junya_CelRes_2019_T1_CATGCCTCACAACTGT	Junya_CelRes_2019	T1	6729	2454	20	Ductal cell 1	Tumor
T1_CATGCCTCACCACGTG	0.845924	-3.14907	Junya_CelRes_2019_T1_CATGCCTCACCACGTG	Junya_CelRes_2019	T1	2037	978	4	Macrophage	Tumor
T1_CATGCCTCATTATCTC	-3.54386	8.42273	Junya_CelRes_2019_T1_CATGCCTCATTATCTC	Junya_CelRes_2019	T1	6216	2749	20	Ductal cell 1	Tumor
T1_CATGCCTGTTCGTGAT	1.28591	-13.3562	Junya_CelRes_2019_T1_CATGCCTGTTCGTGAT	Junya_CelRes_2019	T1	3843	1675	5	Pericytes	Tumor
T1_CATGGCGCAGGATTGG	-10.6534	-8.46545	Junya_CelRes_2019_T1_CATGGCGCAGGATTGG	Junya_CelRes_2019	T1	4681	2186	8	Endothelial cell	Tumor
T1_CATGGCGCATGGGAAC	0.457493	-12.9675	Junya_CelRes_2019_T1_CATGGCGCATGGGAAC	Junya_CelRes_2019	T1	6290	2143	5	Pericytes	Tumor
T1_CATGGCGGTGCCTGCA	-3.16805	8.77724	Junya_CelRes_2019_T1_CATGGCGGTGCCTGCA	Junya_CelRes_2019	T1	6604	2237	20	Ductal cell 1	Tumor
T1_CATGGCGTCGCTTGTC	-4.40191	8.51622	Junya_CelRes_2019_T1_CATGGCGTCGCTTGTC	Junya_CelRes_2019	T1	6047	2337	20	Ductal cell 1	Tumor
T1_CATTATCAGGCTAGGT	10.6847	-9.67369	Junya_CelRes_2019_T1_CATTATCAGGCTAGGT	Junya_CelRes_2019	T1	2101	1035	44	Dendritic cell	Tumor
T1_CATTATCAGGCTCAGA	-0.643851	0.76305	Junya_CelRes_2019_T1_CATTATCAGGCTCAGA	Junya_CelRes_2019	T1	8638	2457	40	Endocrine cell	Tumor
T1_CATTATCCAGGTTTCA	-0.642238	0.74464	Junya_CelRes_2019_T1_CATTATCCAGGTTTCA	Junya_CelRes_2019	T1	10600	2908	40	Endocrine cell	Tumor
T1_CATTATCGTCTAGCGC	-12.3118	-6.60633	Junya_CelRes_2019_T1_CATTATCGTCTAGCGC	Junya_CelRes_2019	T1	2483	1366	8	Endothelial cell	Tumor
T1_CATTCGCAGCCAGGAT	-10.4676	-6.9228	Junya_CelRes_2019_T1_CATTCGCAGCCAGGAT	Junya_CelRes_2019	T1	4914	2126	14	Endothelial cell	Tumor
T1_CATTCGCCACGTAAGG	1.05482	-4.59998	Junya_CelRes_2019_T1_CATTCGCCACGTAAGG	Junya_CelRes_2019	T1	8799	2647	4	Macrophage	Tumor
T1_CCAATCCGTGCCTTGG	7.63497	4.08534	Junya_CelRes_2019_T1_CCAATCCGTGCCTTGG	Junya_CelRes_2019	T1	2760	1129	24	Treg cell	Tumor
T1_CCAATCCTCAGAGGTG	11.758	-3.60459	Junya_CelRes_2019_T1_CCAATCCTCAGAGGTG	Junya_CelRes_2019	T1	2138	814	10	B cell	Tumor
T1_CCACCTAAGTGTGGCA	8.62827	6.51975	Junya_CelRes_2019_T1_CCACCTAAGTGTGGCA	Junya_CelRes_2019	T1	2853	1181	1	CD4 T cell	Tumor
T1_CCACGGATCATGCAAC	-3.48603	8.42473	Junya_CelRes_2019_T1_CCACGGATCATGCAAC	Junya_CelRes_2019	T1	16129	4688	20	Ductal cell 1	Tumor
T1_CCAGCGAGTTGTGGAG	11.3034	-3.76385	Junya_CelRes_2019_T1_CCAGCGAGTTGTGGAG	Junya_CelRes_2019	T1	3160	883	6	Ductal cell 1	Tumor
T1_CCAGCGATCAAAGTAG	-4.64276	8.54048	Junya_CelRes_2019_T1_CCAGCGATCAAAGTAG	Junya_CelRes_2019	T1	2347	1077	20	Ductal cell 1	Tumor
T1_CCATGTCCACCAGGCT	-11.8065	-7.51853	Junya_CelRes_2019_T1_CCATGTCCACCAGGCT	Junya_CelRes_2019	T1	3233	1420	8	Endothelial cell	Tumor
T1_CCATGTCTCCAATGGT	-3.4553	8.26062	Junya_CelRes_2019_T1_CCATGTCTCCAATGGT	Junya_CelRes_2019	T1	12548	3922	20	Ductal cell 1	Tumor
T1_CCATTCGCAGATAATG	-3.82912	8.61934	Junya_CelRes_2019_T1_CCATTCGCAGATAATG	Junya_CelRes_2019	T1	23314	5831	20	Ductal cell 1	Tumor
T1_CCATTCGGTTACGTCA	-2.86211	8.26778	Junya_CelRes_2019_T1_CCATTCGGTTACGTCA	Junya_CelRes_2019	T1	3877	1998	20	Ductal cell 1	Tumor
T1_CCCAATCAGCACCGCT	-4.49792	8.63836	Junya_CelRes_2019_T1_CCCAATCAGCACCGCT	Junya_CelRes_2019	T1	2380	1114	20	Ductal cell 1	Tumor
T1_CCCAATCGTGGAAAGA	-11.8769	-6.53855	Junya_CelRes_2019_T1_CCCAATCGTGGAAAGA	Junya_CelRes_2019	T1	2674	1196	8	Endothelial cell	Tumor
T1_CCCAATCTCCTTAATC	-10.431	-7.58529	Junya_CelRes_2019_T1_CCCAATCTCCTTAATC	Junya_CelRes_2019	T1	4376	1830	8	Endothelial cell	Tumor
T1_CCCAGTTTCTCTAGGA	1.15505	-13.5635	Junya_CelRes_2019_T1_CCCAGTTTCTCTAGGA	Junya_CelRes_2019	T1	8909	2717	5	Pericytes	Tumor
T1_CCCATACCACGAAACG	2.35587	-12.2288	Junya_CelRes_2019_T1_CCCATACCACGAAACG	Junya_CelRes_2019	T1	2345	1202	5	Pericytes	Tumor
T1_CCCATACCAGTGGGAT	-3.47483	8.43752	Junya_CelRes_2019_T1_CCCATACCAGTGGGAT	Junya_CelRes_2019	T1	13950	4256	20	Ductal cell 1	Tumor
T1_CCCATACGTTGGTTTG	-11.0029	-7.29855	Junya_CelRes_2019_T1_CCCATACGTTGGTTTG	Junya_CelRes_2019	T1	2141	1146	8	Endothelial cell	Tumor
T1_CCGGTAGAGTTAGGTA	-13.1787	-6.79196	Junya_CelRes_2019_T1_CCGGTAGAGTTAGGTA	Junya_CelRes_2019	T1	5186	1940	8	Endothelial cell	Tumor
T1_CCGTACTCAACAACCT	-3.64488	7.62709	Junya_CelRes_2019_T1_CCGTACTCAACAACCT	Junya_CelRes_2019	T1	12455	4086	20	Ductal cell 1	Tumor
T1_CCGTACTCACACGCTG	-4.65717	8.50386	Junya_CelRes_2019_T1_CCGTACTCACACGCTG	Junya_CelRes_2019	T1	4406	1635	20	Ductal cell 1	Tumor
T1_CCGTACTCAGTGACAG	-3.47732	7.05187	Junya_CelRes_2019_T1_CCGTACTCAGTGACAG	Junya_CelRes_2019	T1	9133	3052	9	Ductal cell 1	Tumor
T1_CCGTACTGTAGAAAGG	-12.0535	-6.9275	Junya_CelRes_2019_T1_CCGTACTGTAGAAAGG	Junya_CelRes_2019	T1	3063	1560	8	Endothelial cell	Tumor
T1_CCGTACTGTAGCTTGT	12.0372	4.54082	Junya_CelRes_2019_T1_CCGTACTGTAGCTTGT	Junya_CelRes_2019	T1	2058	831	28	NK cell	Tumor
T1_CCGTGGACAAGCGATG	-13.1214	-6.78791	Junya_CelRes_2019_T1_CCGTGGACAAGCGATG	Junya_CelRes_2019	T1	3529	1395	8	Endothelial cell	Tumor
T1_CCGTGGACAGCGTCCA	-4.12485	8.64533	Junya_CelRes_2019_T1_CCGTGGACAGCGTCCA	Junya_CelRes_2019	T1	7998	2768	20	Ductal cell 1	Tumor
T1_CCGTGGAGTCTAACGT	-13.2072	-6.10217	Junya_CelRes_2019_T1_CCGTGGAGTCTAACGT	Junya_CelRes_2019	T1	2659	1381	8	Endothelial cell	Tumor
T1_CCGTGGATCCTAGTGA	-3.56471	8.46637	Junya_CelRes_2019_T1_CCGTGGATCCTAGTGA	Junya_CelRes_2019	T1	46321	7096	20	Ductal cell 1	Tumor
T1_CCGTGGATCTTCATGT	-0.649582	0.873569	Junya_CelRes_2019_T1_CCGTGGATCTTCATGT	Junya_CelRes_2019	T1	6127	1696	40	Endocrine cell	Tumor
T1_CCGTTCACATGTAGTC	-4.61397	8.56903	Junya_CelRes_2019_T1_CCGTTCACATGTAGTC	Junya_CelRes_2019	T1	4297	1710	20	Ductal cell 1	Tumor
T1_CCGTTCAGTAGCCTAT	5.19425	-2.60919	Junya_CelRes_2019_T1_CCGTTCAGTAGCCTAT	Junya_CelRes_2019	T1	2437	1001	15	Macrophage	Tumor
T1_CCGTTCATCGTGGACC	-3.55981	7.88428	Junya_CelRes_2019_T1_CCGTTCATCGTGGACC	Junya_CelRes_2019	T1	8289	3294	20	Ductal cell 1	Tumor
T1_CCTAAAGAGCTCCTTC	-3.86126	8.49186	Junya_CelRes_2019_T1_CCTAAAGAGCTCCTTC	Junya_CelRes_2019	T1	4044	1821	20	Ductal cell 1	Tumor
T1_CCTAAAGCACGGTAAG	-3.31271	8.30768	Junya_CelRes_2019_T1_CCTAAAGCACGGTAAG	Junya_CelRes_2019	T1	6736	2810	20	Ductal cell 1	Tumor
T1_CCTAAAGTCAAGATCC	-2.87361	8.36787	Junya_CelRes_2019_T1_CCTAAAGTCAAGATCC	Junya_CelRes_2019	T1	7448	2918	6	Ductal cell 1	Tumor
T1_CCTAAAGTCGCCAGCA	-3.61406	8.59217	Junya_CelRes_2019_T1_CCTAAAGTCGCCAGCA	Junya_CelRes_2019	T1	7995	2760	20	Ductal cell 1	Tumor
T1_CCTACACAGAACAATC	-3.1232	-12.0373	Junya_CelRes_2019_T1_CCTACACAGAACAATC	Junya_CelRes_2019	T1	2616	1233	7	Fibroblast cell	Tumor
T1_CCTACACGTCTAAACC	-3.52216	8.12837	Junya_CelRes_2019_T1_CCTACACGTCTAAACC	Junya_CelRes_2019	T1	5891	2281	20	Ductal cell 1	Tumor
T1_CCTACCAAGTGCTGCC	8.95971	6.41012	Junya_CelRes_2019_T1_CCTACCAAGTGCTGCC	Junya_CelRes_2019	T1	2261	903	1	CD4 T cell	Tumor
T1_CCTAGCTGTCATCGGC	-3.5217	7.69872	Junya_CelRes_2019_T1_CCTAGCTGTCATCGGC	Junya_CelRes_2019	T1	6241	2584	20	Ductal cell 1	Tumor
T1_CCTATTAAGGTTACCT	-13.2455	-6.13084	Junya_CelRes_2019_T1_CCTATTAAGGTTACCT	Junya_CelRes_2019	T1	6044	2443	8	Endothelial cell	Tumor
T1_CCTATTAAGTTACGGG	1.30411	-13.1893	Junya_CelRes_2019_T1_CCTATTAAGTTACGGG	Junya_CelRes_2019	T1	2493	1164	5	Pericytes	Tumor
T1_CCTATTAGTGATGATA	-3.6272	7.73533	Junya_CelRes_2019_T1_CCTATTAGTGATGATA	Junya_CelRes_2019	T1	9979	3169	20	Ductal cell 1	Tumor
T1_CCTATTATCAGGCCCA	-4.63327	8.48207	Junya_CelRes_2019_T1_CCTATTATCAGGCCCA	Junya_CelRes_2019	T1	3449	1337	20	Ductal cell 1	Tumor
T1_CCTCAGTAGTGGGATC	-3.43771	7.42842	Junya_CelRes_2019_T1_CCTCAGTAGTGGGATC	Junya_CelRes_2019	T1	15834	4085	9	Ductal cell 1	Tumor
T1_CCTCAGTCAGTAGAGC	-3.67791	8.60199	Junya_CelRes_2019_T1_CCTCAGTCAGTAGAGC	Junya_CelRes_2019	T1	2836	1354	20	Ductal cell 1	Tumor
T1_CCTCAGTGTATGAAAC	-3.25416	-12.3545	Junya_CelRes_2019_T1_CCTCAGTGTATGAAAC	Junya_CelRes_2019	T1	2338	1142	7	Fibroblast cell	Tumor
T1_CCTCTGAAGATCCCAT	10.6924	-9.66916	Junya_CelRes_2019_T1_CCTCTGAAGATCCCAT	Junya_CelRes_2019	T1	2753	1191	44	Dendritic cell	Tumor
T1_CCTCTGAGTGATAAGT	-10.614	-8.48199	Junya_CelRes_2019_T1_CCTCTGAGTGATAAGT	Junya_CelRes_2019	T1	2520	1334	8	Endothelial cell	Tumor
T1_CCTCTGAGTTTGGGCC	-3.19963	7.08768	Junya_CelRes_2019_T1_CCTCTGAGTTTGGGCC	Junya_CelRes_2019	T1	4279	2029	9	Ductal cell 1	Tumor
T1_CCTTACGAGCGCTCCA	2.88693	-4.46201	Junya_CelRes_2019_T1_CCTTACGAGCGCTCCA	Junya_CelRes_2019	T1	2138	1025	4	Macrophage	Tumor
T1_CCTTACGGTGTTGGGA	-4.66656	8.53479	Junya_CelRes_2019_T1_CCTTACGGTGTTGGGA	Junya_CelRes_2019	T1	3026	1372	20	Ductal cell 1	Tumor
T1_CCTTACGTCAAGCCTA	-13.0825	-5.9876	Junya_CelRes_2019_T1_CCTTACGTCAAGCCTA	Junya_CelRes_2019	T1	5661	2260	8	Endothelial cell	Tumor
T1_CCTTCCCCAGGAACGT	-10.9026	-8.48338	Junya_CelRes_2019_T1_CCTTCCCCAGGAACGT	Junya_CelRes_2019	T1	1990	1148	8	Endothelial cell	Tumor
T1_CCTTCCCGTGTGGCTC	12.1591	-4.12483	Junya_CelRes_2019_T1_CCTTCCCGTGTGGCTC	Junya_CelRes_2019	T1	1989	687	10	B cell	Tumor
T1_CCTTCCCTCACATACG	-12.2913	-6.84101	Junya_CelRes_2019_T1_CCTTCCCTCACATACG	Junya_CelRes_2019	T1	2280	1179	8	Endothelial cell	Tumor
T1_CCTTCCCTCACGATGT	2.08832	-12.6521	Junya_CelRes_2019_T1_CCTTCCCTCACGATGT	Junya_CelRes_2019	T1	3136	1242	5	Pericytes	Tumor
T1_CCTTCCCTCAGCCTAA	-3.44632	9.01172	Junya_CelRes_2019_T1_CCTTCCCTCAGCCTAA	Junya_CelRes_2019	T1	4102	1697	20	Ductal cell 1	Tumor
T1_CCTTCCCTCCAAACAC	0.1347	-13.1123	Junya_CelRes_2019_T1_CCTTCCCTCCAAACAC	Junya_CelRes_2019	T1	2314	1102	5	Pericytes	Tumor
T1_CCTTCGAAGAAACGAG	-12.5461	-6.8085	Junya_CelRes_2019_T1_CCTTCGAAGAAACGAG	Junya_CelRes_2019	T1	2450	1144	8	Endothelial cell	Tumor
T1_CCTTCGATCATCTGCC	-4.45302	8.55044	Junya_CelRes_2019_T1_CCTTCGATCATCTGCC	Junya_CelRes_2019	T1	6234	2370	20	Ductal cell 1	Tumor
T1_CCTTCGATCCGCAAGC	-3.6437	7.18534	Junya_CelRes_2019_T1_CCTTCGATCCGCAAGC	Junya_CelRes_2019	T1	6336	2673	9	Ductal cell 1	Tumor
T1_CCTTTCTCATTCTCAT	-4.96147	-11.492	Junya_CelRes_2019_T1_CCTTTCTCATTCTCAT	Junya_CelRes_2019	T1	8664	2923	52	Fibroblast cell	Tumor
T1_CGAACATAGATGCCAG	-13.1828	-6.73411	Junya_CelRes_2019_T1_CGAACATAGATGCCAG	Junya_CelRes_2019	T1	2807	1323	8	Endothelial cell	Tumor
T1_CGAACATAGCGCCTTG	-3.47145	7.58326	Junya_CelRes_2019_T1_CGAACATAGCGCCTTG	Junya_CelRes_2019	T1	18784	4881	9	Ductal cell 1	Tumor
T1_CGAACATAGCTACCTA	-5.33004	7.46751	Junya_CelRes_2019_T1_CGAACATAGCTACCTA	Junya_CelRes_2019	T1	16465	4701	17	Ductal cell 1	Tumor
T1_CGAATGTGTTGTGGAG	-3.17541	7.20369	Junya_CelRes_2019_T1_CGAATGTGTTGTGGAG	Junya_CelRes_2019	T1	17783	4482	9	Ductal cell 1	Tumor
T1_CGACCTTCACAGGCCT	-3.53255	-9.15445	Junya_CelRes_2019_T1_CGACCTTCACAGGCCT	Junya_CelRes_2019	T1	1970	980	11	Fibroblast cell	Tumor
T1_CGACCTTGTTATCCGA	-10.8312	-7.0484	Junya_CelRes_2019_T1_CGACCTTGTTATCCGA	Junya_CelRes_2019	T1	2814	1393	8	Endothelial cell	Tumor
T1_CGACCTTGTTGGTAAA	-5.09968	-12.2945	Junya_CelRes_2019_T1_CGACCTTGTTGGTAAA	Junya_CelRes_2019	T1	3495	1465	7	Fibroblast cell	Tumor
T1_CGACTTCAGATCCCGC	4.65749	-2.01838	Junya_CelRes_2019_T1_CGACTTCAGATCCCGC	Junya_CelRes_2019	T1	2248	1013	15	Macrophage	Tumor
T1_CGAGAAGTCGCATGGC	-13.0551	-6.60024	Junya_CelRes_2019_T1_CGAGAAGTCGCATGGC	Junya_CelRes_2019	T1	7077	2318	8	Endothelial cell	Tumor
T1_CGAGAAGTCGTACCGG	-12.0633	-6.83355	Junya_CelRes_2019_T1_CGAGAAGTCGTACCGG	Junya_CelRes_2019	T1	2052	1066	8	Endothelial cell	Tumor
T1_CGAGCACTCCGGCACA	7.27482	6.18652	Junya_CelRes_2019_T1_CGAGCACTCCGGCACA	Junya_CelRes_2019	T1	2050	660	1	CD4 T cell	Tumor
T1_CGAGCCAAGCCCAACC	-3.59964	8.04928	Junya_CelRes_2019_T1_CGAGCCAAGCCCAACC	Junya_CelRes_2019	T1	6651	2582	9	Ductal cell 1	Tumor
T1_CGAGCCATCCCAACGG	-13.0418	-6.81256	Junya_CelRes_2019_T1_CGAGCCATCCCAACGG	Junya_CelRes_2019	T1	5475	1877	8	Endothelial cell	Tumor
T1_CGATCGGCATTCTTAC	-12.7152	-6.72342	Junya_CelRes_2019_T1_CGATCGGCATTCTTAC	Junya_CelRes_2019	T1	3008	1393	8	Endothelial cell	Tumor
T1_CGATCGGGTCGGCATC	-3.86398	8.58532	Junya_CelRes_2019_T1_CGATCGGGTCGGCATC	Junya_CelRes_2019	T1	8361	2803	20	Ductal cell 1	Tumor
T1_CGATGGCTCCATGAAC	-3.57941	8.24258	Junya_CelRes_2019_T1_CGATGGCTCCATGAAC	Junya_CelRes_2019	T1	9699	3143	20	Ductal cell 1	Tumor
T1_CGATGTAAGACGCACA	7.42283	6.44214	Junya_CelRes_2019_T1_CGATGTAAGACGCACA	Junya_CelRes_2019	T1	2108	779	1	CD4 T cell	Tumor
T1_CGATTGAAGGCTAGGT	-3.93559	-10.1922	Junya_CelRes_2019_T1_CGATTGAAGGCTAGGT	Junya_CelRes_2019	T1	2176	1131	11	Fibroblast cell	Tumor
T1_CGATTGAGTCGCTTTC	-11.7174	-6.38056	Junya_CelRes_2019_T1_CGATTGAGTCGCTTTC	Junya_CelRes_2019	T1	3955	1630	8	Endothelial cell	Tumor
T1_CGATTGATCACCACCT	-4.0696	8.5258	Junya_CelRes_2019_T1_CGATTGATCACCACCT	Junya_CelRes_2019	T1	6987	2850	20	Ductal cell 1	Tumor
T1_CGCGGTAAGGCTACGA	-4.52633	8.58304	Junya_CelRes_2019_T1_CGCGGTAAGGCTACGA	Junya_CelRes_2019	T1	4679	1970	20	Ductal cell 1	Tumor
T1_CGCGGTACAGGTGGAT	-4.17718	8.61979	Junya_CelRes_2019_T1_CGCGGTACAGGTGGAT	Junya_CelRes_2019	T1	6819	2438	20	Ductal cell 1	Tumor
T1_CGCGGTAGTACAGCAG	-4.52036	8.55593	Junya_CelRes_2019_T1_CGCGGTAGTACAGCAG	Junya_CelRes_2019	T1	4720	1900	20	Ductal cell 1	Tumor
T1_CGCGTTTGTACAGTGG	-5.52702	-11.9769	Junya_CelRes_2019_T1_CGCGTTTGTACAGTGG	Junya_CelRes_2019	T1	6499	1970	48	Fibroblast cell	Tumor
T1_CGCTATCAGGGAACGG	-3.74773	8.60803	Junya_CelRes_2019_T1_CGCTATCAGGGAACGG	Junya_CelRes_2019	T1	11719	3646	20	Ductal cell 1	Tumor
T1_CGCTATCGTAAGGATT	-3.94141	8.5426	Junya_CelRes_2019_T1_CGCTATCGTAAGGATT	Junya_CelRes_2019	T1	8590	2818	20	Ductal cell 1	Tumor
T1_CGCTTCATCCCTAACC	-10.1497	-6.51514	Junya_CelRes_2019_T1_CGCTTCATCCCTAACC	Junya_CelRes_2019	T1	2065	1155	14	Endothelial cell	Tumor
T1_CGGACACAGCGATCCC	0.0497446	-13.0166	Junya_CelRes_2019_T1_CGGACACAGCGATCCC	Junya_CelRes_2019	T1	3063	1260	5	Pericytes	Tumor
T1_CGGACGTCAGTAACGG	-3.27235	7.71771	Junya_CelRes_2019_T1_CGGACGTCAGTAACGG	Junya_CelRes_2019	T1	2925	1333	9	Ductal cell 1	Tumor
T1_CGGACGTTCTGCTGTC	5.05707	-2.67077	Junya_CelRes_2019_T1_CGGACGTTCTGCTGTC	Junya_CelRes_2019	T1	2555	1051	15	Macrophage	Tumor
T1_CGGACTGAGTTGAGTA	-11.2264	-7.25579	Junya_CelRes_2019_T1_CGGACTGAGTTGAGTA	Junya_CelRes_2019	T1	2580	1344	8	Endothelial cell	Tumor
T1_CGGACTGTCATGCTCC	6.2428	-5.59198	Junya_CelRes_2019_T1_CGGACTGTCATGCTCC	Junya_CelRes_2019	T1	5223	1864	19	Dendritic cell	Tumor
T1_CGGACTGTCTTAACCT	1.64166	-11.9582	Junya_CelRes_2019_T1_CGGACTGTCTTAACCT	Junya_CelRes_2019	T1	2089	904	5	Pericytes	Tumor
T1_CGGAGTCGTAGCTAAA	-4.17463	8.58272	Junya_CelRes_2019_T1_CGGAGTCGTAGCTAAA	Junya_CelRes_2019	T1	18884	5063	20	Ductal cell 1	Tumor
T1_CGGCTAGCAAGGACAC	-4.52932	8.47758	Junya_CelRes_2019_T1_CGGCTAGCAAGGACAC	Junya_CelRes_2019	T1	2482	1235	20	Ductal cell 1	Tumor
T1_CGGCTAGCACAAGCCC	-11.3983	-5.80374	Junya_CelRes_2019_T1_CGGCTAGCACAAGCCC	Junya_CelRes_2019	T1	2469	1263	8	Endothelial cell	Tumor
T1_CGGCTAGTCCAAGTAC	-13.0526	-6.46075	Junya_CelRes_2019_T1_CGGCTAGTCCAAGTAC	Junya_CelRes_2019	T1	7023	2532	8	Endothelial cell	Tumor
T1_CGGCTAGTCCGCAAGC	-4.02887	5.39295	Junya_CelRes_2019_T1_CGGCTAGTCCGCAAGC	Junya_CelRes_2019	T1	10599	3355	25	Ductal cell 1	Tumor
T1_CGGGTCATCCCAAGTA	-11.9847	-7.22297	Junya_CelRes_2019_T1_CGGGTCATCCCAAGTA	Junya_CelRes_2019	T1	13221	3754	8	Endothelial cell	Tumor
T1_CGGGTCATCGCTTAGA	-4.35922	8.5653	Junya_CelRes_2019_T1_CGGGTCATCGCTTAGA	Junya_CelRes_2019	T1	11021	3265	20	Ductal cell 1	Tumor
T1_CGGTTAAAGTGTTGAA	0.695572	-13.6062	Junya_CelRes_2019_T1_CGGTTAAAGTGTTGAA	Junya_CelRes_2019	T1	3538	1545	5	Pericytes	Tumor
T1_CGGTTAACAGACGCCT	-11.1114	-7.62878	Junya_CelRes_2019_T1_CGGTTAACAGACGCCT	Junya_CelRes_2019	T1	3347	1842	8	Endothelial cell	Tumor
T1_CGGTTAACATCGGGTC	1.95674	-11.7767	Junya_CelRes_2019_T1_CGGTTAACATCGGGTC	Junya_CelRes_2019	T1	2995	1329	5	Pericytes	Tumor
T1_CGGTTAAGTTGAGGTG	-4.03444	8.68092	Junya_CelRes_2019_T1_CGGTTAAGTTGAGGTG	Junya_CelRes_2019	T1	5898	2081	20	Ductal cell 1	Tumor
T1_CGGTTAAGTTTGGCGC	-11.8956	-7.09266	Junya_CelRes_2019_T1_CGGTTAAGTTTGGCGC	Junya_CelRes_2019	T1	3114	1576	8	Endothelial cell	Tumor
T1_CGTAGCGGTCTAGCGC	-13.0692	-6.73093	Junya_CelRes_2019_T1_CGTAGCGGTCTAGCGC	Junya_CelRes_2019	T1	4004	1475	8	Endothelial cell	Tumor
T1_CGTAGCGTCAGGCGAA	-12.0975	-7.35638	Junya_CelRes_2019_T1_CGTAGCGTCAGGCGAA	Junya_CelRes_2019	T1	4891	2080	8	Endothelial cell	Tumor
T1_CGTAGGCTCCTCTAGC	1.13667	-13.2166	Junya_CelRes_2019_T1_CGTAGGCTCCTCTAGC	Junya_CelRes_2019	T1	3139	1391	5	Pericytes	Tumor
T1_CGTAGGCTCGATCCCT	-10.6136	-7.35197	Junya_CelRes_2019_T1_CGTAGGCTCGATCCCT	Junya_CelRes_2019	T1	5080	2253	8	Endothelial cell	Tumor
T1_CGTAGGCTCGCCAAAT	-2.3365	6.00168	Junya_CelRes_2019_T1_CGTAGGCTCGCCAAAT	Junya_CelRes_2019	T1	2682	1023	6	Ductal cell 1	Tumor
T1_CGTCACTCAAAGCGGT	8.72252	0.653424	Junya_CelRes_2019_T1_CGTCACTCAAAGCGGT	Junya_CelRes_2019	T1	4691	1785	36	CD8 T cell	Tumor
T1_CGTCACTTCACCAGGC	0.940297	-4.01647	Junya_CelRes_2019_T1_CGTCACTTCACCAGGC	Junya_CelRes_2019	T1	4328	1540	4	Macrophage	Tumor
T1_CGTCCATCAATAGCAA	-12.1751	-7.00676	Junya_CelRes_2019_T1_CGTCCATCAATAGCAA	Junya_CelRes_2019	T1	2971	1323	8	Endothelial cell	Tumor
T1_CGTCCATGTAAACGCG	-12.9709	-6.64293	Junya_CelRes_2019_T1_CGTCCATGTAAACGCG	Junya_CelRes_2019	T1	11411	3457	8	Endothelial cell	Tumor
T1_CGTCCATGTCATGCCG	-4.39155	8.57052	Junya_CelRes_2019_T1_CGTCCATGTCATGCCG	Junya_CelRes_2019	T1	6516	2371	20	Ductal cell 1	Tumor
T1_CGTCCATTCCTGCAGG	1.03304	-13.5979	Junya_CelRes_2019_T1_CGTCCATTCCTGCAGG	Junya_CelRes_2019	T1	3222	1468	5	Pericytes	Tumor
T1_CGTCTACAGGATATAC	-3.38959	7.67704	Junya_CelRes_2019_T1_CGTCTACAGGATATAC	Junya_CelRes_2019	T1	4403	1850	9	Ductal cell 1	Tumor
T1_CGTGAGCTCACTATTC	-11.7985	-7.31557	Junya_CelRes_2019_T1_CGTGAGCTCACTATTC	Junya_CelRes_2019	T1	2032	1024	8	Endothelial cell	Tumor
T1_CGTGTAACATGCAACT	-6.2253	-11.4893	Junya_CelRes_2019_T1_CGTGTAACATGCAACT	Junya_CelRes_2019	T1	2756	1194	48	Fibroblast cell	Tumor
T1_CGTGTAAGTAGCTCCG	-3.01009	8.55959	Junya_CelRes_2019_T1_CGTGTAAGTAGCTCCG	Junya_CelRes_2019	T1	3581	1641	20	Ductal cell 1	Tumor
T1_CGTGTAATCACATACG	-4.46665	8.56622	Junya_CelRes_2019_T1_CGTGTAATCACATACG	Junya_CelRes_2019	T1	4955	1893	20	Ductal cell 1	Tumor
T1_CGTGTAATCTCGCTTG	-4.43338	8.6118	Junya_CelRes_2019_T1_CGTGTAATCTCGCTTG	Junya_CelRes_2019	T1	3648	1644	20	Ductal cell 1	Tumor
T1_CGTGTCTGTGCGGTAA	-3.57472	7.03148	Junya_CelRes_2019_T1_CGTGTCTGTGCGGTAA	Junya_CelRes_2019	T1	3741	1861	9	Ductal cell 1	Tumor
T1_CGTGTCTTCATTGCGA	11.2707	-3.91453	Junya_CelRes_2019_T1_CGTGTCTTCATTGCGA	Junya_CelRes_2019	T1	5181	1393	10	B cell	Tumor
T1_CGTGTCTTCCCTTGCA	-3.54363	6.32803	Junya_CelRes_2019_T1_CGTGTCTTCCCTTGCA	Junya_CelRes_2019	T1	13647	4008	9	Ductal cell 1	Tumor
T1_CGTGTCTTCGTGACAT	-4.57142	8.55407	Junya_CelRes_2019_T1_CGTGTCTTCGTGACAT	Junya_CelRes_2019	T1	5350	2082	20	Ductal cell 1	Tumor
T1_CGTTAGATCCTATTCA	-12.8973	-6.95789	Junya_CelRes_2019_T1_CGTTAGATCCTATTCA	Junya_CelRes_2019	T1	5643	2025	8	Endothelial cell	Tumor
T1_CGTTCTGAGGAATTAC	-3.65499	8.6232	Junya_CelRes_2019_T1_CGTTCTGAGGAATTAC	Junya_CelRes_2019	T1	2898	1601	20	Ductal cell 1	Tumor
T1_CGTTCTGAGGACCACA	-3.72301	8.57984	Junya_CelRes_2019_T1_CGTTCTGAGGACCACA	Junya_CelRes_2019	T1	10668	3497	20	Ductal cell 1	Tumor
T1_CGTTCTGTCCGCATAA	-3.51183	8.76048	Junya_CelRes_2019_T1_CGTTCTGTCCGCATAA	Junya_CelRes_2019	T1	11885	3437	20	Ductal cell 1	Tumor
T1_CGTTGGGAGTGCGTGA	-3.44288	8.59179	Junya_CelRes_2019_T1_CGTTGGGAGTGCGTGA	Junya_CelRes_2019	T1	6277	2210	20	Ductal cell 1	Tumor
T1_CGTTGGGCACATGGGA	-3.91045	8.73633	Junya_CelRes_2019_T1_CGTTGGGCACATGGGA	Junya_CelRes_2019	T1	2935	1386	20	Ductal cell 1	Tumor
T1_CTAACTTAGCACGCCT	2.92429	11.342	Junya_CelRes_2019_T1_CTAACTTAGCACGCCT	Junya_CelRes_2019	T1	6489	2447	46	Ductal cell 1	Tumor
T1_CTAACTTAGGGCACTA	8.62808	6.42736	Junya_CelRes_2019_T1_CTAACTTAGGGCACTA	Junya_CelRes_2019	T1	2912	1165	1	CD4 T cell	Tumor
T1_CTAACTTGTCACCCAG	0.945186	-13.4865	Junya_CelRes_2019_T1_CTAACTTGTCACCCAG	Junya_CelRes_2019	T1	2679	1303	5	Pericytes	Tumor
T1_CTAACTTGTTAAAGTG	-13.1422	-6.77162	Junya_CelRes_2019_T1_CTAACTTGTTAAAGTG	Junya_CelRes_2019	T1	6236	2217	8	Endothelial cell	Tumor
T1_CTAACTTTCCGGCACA	4.48653	-3.34828	Junya_CelRes_2019_T1_CTAACTTTCCGGCACA	Junya_CelRes_2019	T1	2916	1263	15	Macrophage	Tumor
T1_CTAACTTTCTTGGGTA	-11.0044	-7.35794	Junya_CelRes_2019_T1_CTAACTTTCTTGGGTA	Junya_CelRes_2019	T1	2295	1192	8	Endothelial cell	Tumor
T1_CTAAGACTCAAACGGG	10.9341	6.16614	Junya_CelRes_2019_T1_CTAAGACTCAAACGGG	Junya_CelRes_2019	T1	2515	1041	3	CD8 T cell	Tumor
T1_CTAATGGCACAGATTC	-10.0799	-7.92314	Junya_CelRes_2019_T1_CTAATGGCACAGATTC	Junya_CelRes_2019	T1	5499	2391	8	Endothelial cell	Tumor
T1_CTACACCCATAGACTC	-11.7822	-6.90995	Junya_CelRes_2019_T1_CTACACCCATAGACTC	Junya_CelRes_2019	T1	3266	1694	8	Endothelial cell	Tumor
T1_CTACACCGTTCGTTGA	-11.8424	-7.08564	Junya_CelRes_2019_T1_CTACACCGTTCGTTGA	Junya_CelRes_2019	T1	3064	1420	8	Endothelial cell	Tumor
T1_CTACACCTCGCTTAGA	1.11161	-13.5762	Junya_CelRes_2019_T1_CTACACCTCGCTTAGA	Junya_CelRes_2019	T1	6553	2337	5	Pericytes	Tumor
T1_CTACATTTCATACGGT	0.943811	-11.0422	Junya_CelRes_2019_T1_CTACATTTCATACGGT	Junya_CelRes_2019	T1	2119	926	5	Pericytes	Tumor
T1_CTACATTTCCCATTTA	-12.5025	-7.21831	Junya_CelRes_2019_T1_CTACATTTCCCATTTA	Junya_CelRes_2019	T1	7834	2622	8	Endothelial cell	Tumor
T1_CTACCCAAGCAGGCTA	-3.46351	-12.4884	Junya_CelRes_2019_T1_CTACCCAAGCAGGCTA	Junya_CelRes_2019	T1	2778	1317	7	Fibroblast cell	Tumor
T1_CTACCCACATGGTCTA	-3.63163	8.84999	Junya_CelRes_2019_T1_CTACCCACATGGTCTA	Junya_CelRes_2019	T1	8006	2739	20	Ductal cell 1	Tumor
T1_CTACCCACATTCCTCG	-3.9796	9.21676	Junya_CelRes_2019_T1_CTACCCACATTCCTCG	Junya_CelRes_2019	T1	4593	1929	20	Ductal cell 1	Tumor
T1_CTACCCATCCTTTCTC	-13.1982	-6.82904	Junya_CelRes_2019_T1_CTACCCATCCTTTCTC	Junya_CelRes_2019	T1	4364	1652	8	Endothelial cell	Tumor
T1_CTACCCATCTGCTGTC	13.5362	4.38933	Junya_CelRes_2019_T1_CTACCCATCTGCTGTC	Junya_CelRes_2019	T1	2084	983	28	NK cell	Tumor
T1_CTACGTCAGACTAGAT	-13.1071	-6.38997	Junya_CelRes_2019_T1_CTACGTCAGACTAGAT	Junya_CelRes_2019	T1	2873	1466	8	Endothelial cell	Tumor
T1_CTACGTCAGCGCCTCA	-3.57935	8.353	Junya_CelRes_2019_T1_CTACGTCAGCGCCTCA	Junya_CelRes_2019	T1	7504	2669	20	Ductal cell 1	Tumor
T1_CTACGTCCATGACGGA	1.90467	-13.5623	Junya_CelRes_2019_T1_CTACGTCCATGACGGA	Junya_CelRes_2019	T1	2253	1180	5	Pericytes	Tumor
T1_CTACGTCTCACTTACT	1.95891	-12.3775	Junya_CelRes_2019_T1_CTACGTCTCACTTACT	Junya_CelRes_2019	T1	2772	1145	5	Pericytes	Tumor
T1_CTAGCCTAGCGTTTAC	-0.739872	1.00748	Junya_CelRes_2019_T1_CTAGCCTAGCGTTTAC	Junya_CelRes_2019	T1	2019	996	40	Endocrine cell	Tumor
T1_CTAGCCTGTTCCATGA	-3.95033	8.58052	Junya_CelRes_2019_T1_CTAGCCTGTTCCATGA	Junya_CelRes_2019	T1	6117	2408	20	Ductal cell 1	Tumor
T1_CTAGCCTTCAACGGCC	-11.1602	-7.27659	Junya_CelRes_2019_T1_CTAGCCTTCAACGGCC	Junya_CelRes_2019	T1	2932	1520	8	Endothelial cell	Tumor
T1_CTAGTGAAGCCACGCT	-3.75776	9.20656	Junya_CelRes_2019_T1_CTAGTGAAGCCACGCT	Junya_CelRes_2019	T1	5315	2105	20	Ductal cell 1	Tumor
T1_CTAGTGACAATCTACG	-3.53262	8.20346	Junya_CelRes_2019_T1_CTAGTGACAATCTACG	Junya_CelRes_2019	T1	3019	1461	20	Ductal cell 1	Tumor
T1_CTAGTGACATAGGATA	-0.659356	0.906747	Junya_CelRes_2019_T1_CTAGTGACATAGGATA	Junya_CelRes_2019	T1	2950	1200	40	Endocrine cell	Tumor
T1_CTAGTGATCATCACCC	-11.1491	-7.65919	Junya_CelRes_2019_T1_CTAGTGATCATCACCC	Junya_CelRes_2019	T1	6027	2626	8	Endothelial cell	Tumor
T1_CTCACACAGGGTATCG	-0.968172	7.50353	Junya_CelRes_2019_T1_CTCACACAGGGTATCG	Junya_CelRes_2019	T1	15656	4181	6	Ductal cell 1	Tumor
T1_CTCACACCAAACTGTC	1.50034	-3.11595	Junya_CelRes_2019_T1_CTCACACCAAACTGTC	Junya_CelRes_2019	T1	3709	1423	4	Macrophage	Tumor
T1_CTCACACTCAACACGT	-5.58416	5.13484	Junya_CelRes_2019_T1_CTCACACTCAACACGT	Junya_CelRes_2019	T1	2078	976	25	Ductal cell 1	Tumor
T1_CTCACACTCATTGCCC	-3.40571	7.21276	Junya_CelRes_2019_T1_CTCACACTCATTGCCC	Junya_CelRes_2019	T1	2943	1464	9	Ductal cell 1	Tumor
T1_CTCAGAAAGAAGAAGC	-11.2058	-7.39256	Junya_CelRes_2019_T1_CTCAGAAAGAAGAAGC	Junya_CelRes_2019	T1	4023	1955	8	Endothelial cell	Tumor
T1_CTCAGAAAGTGGGATC	-3.52026	7.38707	Junya_CelRes_2019_T1_CTCAGAAAGTGGGATC	Junya_CelRes_2019	T1	3210	1607	20	Ductal cell 1	Tumor
T1_CTCAGAATCAGAGACG	1.34904	-13.5599	Junya_CelRes_2019_T1_CTCAGAATCAGAGACG	Junya_CelRes_2019	T1	3896	1784	5	Pericytes	Tumor
T1_CTCATTAAGCGTCAAG	-10.7088	-8.29109	Junya_CelRes_2019_T1_CTCATTAAGCGTCAAG	Junya_CelRes_2019	T1	3166	1563	8	Endothelial cell	Tumor
T1_CTCATTACACGTCAGC	0.700146	-3.7613	Junya_CelRes_2019_T1_CTCATTACACGTCAGC	Junya_CelRes_2019	T1	6383	2132	4	Macrophage	Tumor
T1_CTCATTAGTCTAAACC	-3.65133	7.86912	Junya_CelRes_2019_T1_CTCATTAGTCTAAACC	Junya_CelRes_2019	T1	5112	2078	20	Ductal cell 1	Tumor
T1_CTCATTATCAGTTTGG	-10.8125	-7.1239	Junya_CelRes_2019_T1_CTCATTATCAGTTTGG	Junya_CelRes_2019	T1	2061	1122	8	Endothelial cell	Tumor
T1_CTCCTAGCATGCCTTC	-3.02154	8.37108	Junya_CelRes_2019_T1_CTCCTAGCATGCCTTC	Junya_CelRes_2019	T1	4244	1881	20	Ductal cell 1	Tumor
T1_CTCCTAGTCTTAGCCC	-3.6489	7.78522	Junya_CelRes_2019_T1_CTCCTAGTCTTAGCCC	Junya_CelRes_2019	T1	7060	2486	20	Ductal cell 1	Tumor
T1_CTCGAAAAGAAACCTA	-10.875	-8.14552	Junya_CelRes_2019_T1_CTCGAAAAGAAACCTA	Junya_CelRes_2019	T1	4196	1917	8	Endothelial cell	Tumor
T1_CTCGAAAAGTCAATAG	2.2314	-12.115	Junya_CelRes_2019_T1_CTCGAAAAGTCAATAG	Junya_CelRes_2019	T1	2053	1080	5	Pericytes	Tumor
T1_CTCGAAATCACCATAG	7.52455	5.82905	Junya_CelRes_2019_T1_CTCGAAATCACCATAG	Junya_CelRes_2019	T1	2051	711	1	CD4 T cell	Tumor
T1_CTCGAGGAGAGTTGGC	-0.659182	0.789854	Junya_CelRes_2019_T1_CTCGAGGAGAGTTGGC	Junya_CelRes_2019	T1	8891	2357	40	Endocrine cell	Tumor
T1_CTCGAGGAGCGTTCCG	-11.2905	-7.75334	Junya_CelRes_2019_T1_CTCGAGGAGCGTTCCG	Junya_CelRes_2019	T1	4617	2192	8	Endothelial cell	Tumor
T1_CTCGAGGAGCTGCAAG	3.12183	-6.45983	Junya_CelRes_2019_T1_CTCGAGGAGCTGCAAG	Junya_CelRes_2019	T1	4095	1643	0	Macrophage	Tumor
T1_CTCGAGGGTTATTCTC	-4.17522	8.45918	Junya_CelRes_2019_T1_CTCGAGGGTTATTCTC	Junya_CelRes_2019	T1	4157	1957	20	Ductal cell 1	Tumor
T1_CTCGGAGAGCGACGTA	-11.3238	-7.57519	Junya_CelRes_2019_T1_CTCGGAGAGCGACGTA	Junya_CelRes_2019	T1	2514	1450	8	Endothelial cell	Tumor
T1_CTCGGAGAGCTAAGAT	-4.1771	9.16447	Junya_CelRes_2019_T1_CTCGGAGAGCTAAGAT	Junya_CelRes_2019	T1	6294	2143	20	Ductal cell 1	Tumor
T1_CTCGGAGGTAGCCTAT	4.09745	-6.17858	Junya_CelRes_2019_T1_CTCGGAGGTAGCCTAT	Junya_CelRes_2019	T1	7520	2379	0	Macrophage	Tumor
T1_CTCGGGACATGGTCAT	1.88736	-12.8991	Junya_CelRes_2019_T1_CTCGGGACATGGTCAT	Junya_CelRes_2019	T1	2036	993	5	Pericytes	Tumor
T1_CTCGTACAGTTAACGA	0.939633	-3.26668	Junya_CelRes_2019_T1_CTCGTACAGTTAACGA	Junya_CelRes_2019	T1	2208	1013	4	Macrophage	Tumor
T1_CTCGTACCAACACGCC	-13.0811	-6.87532	Junya_CelRes_2019_T1_CTCGTACCAACACGCC	Junya_CelRes_2019	T1	16130	3942	8	Endothelial cell	Tumor
T1_CTCGTACGTAATAGCA	1.64706	-13.0462	Junya_CelRes_2019_T1_CTCGTACGTAATAGCA	Junya_CelRes_2019	T1	2277	1174	5	Pericytes	Tumor
T1_CTCGTACGTCAACATC	-4.52364	8.58836	Junya_CelRes_2019_T1_CTCGTACGTCAACATC	Junya_CelRes_2019	T1	2218	1092	20	Ductal cell 1	Tumor
T1_CTCGTCATCAACTCTT	-3.74114	8.64284	Junya_CelRes_2019_T1_CTCGTCATCAACTCTT	Junya_CelRes_2019	T1	9474	3100	20	Ductal cell 1	Tumor
T1_CTCGTCATCACGACTA	-0.699136	0.809138	Junya_CelRes_2019_T1_CTCGTCATCACGACTA	Junya_CelRes_2019	T1	16755	3823	40	Endocrine cell	Tumor
T1_CTCTAATCAAATACAG	-3.55411	8.22337	Junya_CelRes_2019_T1_CTCTAATCAAATACAG	Junya_CelRes_2019	T1	2715	1496	20	Ductal cell 1	Tumor
T1_CTCTAATCATGGTTGT	-3.63029	8.58788	Junya_CelRes_2019_T1_CTCTAATCATGGTTGT	Junya_CelRes_2019	T1	6360	2535	20	Ductal cell 1	Tumor
T1_CTCTAATGTCTGGAGA	7.89487	6.38146	Junya_CelRes_2019_T1_CTCTAATGTCTGGAGA	Junya_CelRes_2019	T1	2090	811	1	CD4 T cell	Tumor
T1_CTCTACGCAATCCAAC	-4.58649	8.55878	Junya_CelRes_2019_T1_CTCTACGCAATCCAAC	Junya_CelRes_2019	T1	2684	1366	20	Ductal cell 1	Tumor
T1_CTCTGGTCATTATCTC	-4.09257	8.64902	Junya_CelRes_2019_T1_CTCTGGTCATTATCTC	Junya_CelRes_2019	T1	5158	2077	20	Ductal cell 1	Tumor
T1_CTCTGGTTCTCGGACG	4.89535	-4.78707	Junya_CelRes_2019_T1_CTCTGGTTCTCGGACG	Junya_CelRes_2019	T1	2099	992	15	Macrophage	Tumor
T1_CTGAAACAGACTGGGT	10.541	4.92406	Junya_CelRes_2019_T1_CTGAAACAGACTGGGT	Junya_CelRes_2019	T1	2978	1251	3	CD8 T cell	Tumor
T1_CTGAAACCACCCTATC	-0.67987	0.768839	Junya_CelRes_2019_T1_CTGAAACCACCCTATC	Junya_CelRes_2019	T1	13359	3272	40	Endocrine cell	Tumor
T1_CTGAAGTCACACGCTG	-13.1393	-6.19346	Junya_CelRes_2019_T1_CTGAAGTCACACGCTG	Junya_CelRes_2019	T1	2038	1120	8	Endothelial cell	Tumor
T1_CTGAAGTCATTGGGCC	-3.49523	8.98498	Junya_CelRes_2019_T1_CTGAAGTCATTGGGCC	Junya_CelRes_2019	T1	3795	1683	20	Ductal cell 1	Tumor
T1_CTGATAGAGTCGAGTG	-11.3473	-5.78584	Junya_CelRes_2019_T1_CTGATAGAGTCGAGTG	Junya_CelRes_2019	T1	2424	1269	14	Endothelial cell	Tumor
T1_CTGATAGGTTGTGGCC	-13.1258	-6.65137	Junya_CelRes_2019_T1_CTGATAGGTTGTGGCC	Junya_CelRes_2019	T1	8059	2850	8	Endothelial cell	Tumor
T1_CTGATAGTCAGATAAG	-2.62419	7.70103	Junya_CelRes_2019_T1_CTGATAGTCAGATAAG	Junya_CelRes_2019	T1	3414	1549	6	Ductal cell 1	Tumor
T1_CTGATCCAGTACGACG	-3.12408	8.86484	Junya_CelRes_2019_T1_CTGATCCAGTACGACG	Junya_CelRes_2019	T1	6343	2428	20	Ductal cell 1	Tumor
T1_CTGATCCCATCGATGT	-4.59096	8.51643	Junya_CelRes_2019_T1_CTGATCCCATCGATGT	Junya_CelRes_2019	T1	5614	2213	20	Ductal cell 1	Tumor
T1_CTGATCCGTCTAACGT	1.5064	-3.56777	Junya_CelRes_2019_T1_CTGATCCGTCTAACGT	Junya_CelRes_2019	T1	2559	1130	4	Macrophage	Tumor
T1_CTGCCTAAGTAGCCGA	-4.07482	-12.2643	Junya_CelRes_2019_T1_CTGCCTAAGTAGCCGA	Junya_CelRes_2019	T1	6558	2411	7	Fibroblast cell	Tumor
T1_CTGCCTAGTTTGACTG	-12.1661	-7.08479	Junya_CelRes_2019_T1_CTGCCTAGTTTGACTG	Junya_CelRes_2019	T1	2955	1445	8	Endothelial cell	Tumor
T1_CTGCGGATCTCTGCTG	-10.7091	-5.64985	Junya_CelRes_2019_T1_CTGCGGATCTCTGCTG	Junya_CelRes_2019	T1	3054	1377	14	Endothelial cell	Tumor
T1_CTGCTGTAGTTAACGA	-3.93512	8.59983	Junya_CelRes_2019_T1_CTGCTGTAGTTAACGA	Junya_CelRes_2019	T1	6407	2559	20	Ductal cell 1	Tumor
T1_CTGCTGTCACCGCTAG	0.316308	-2.51014	Junya_CelRes_2019_T1_CTGCTGTCACCGCTAG	Junya_CelRes_2019	T1	2792	964	4	Macrophage	Tumor
T1_CTGCTGTGTACTCGCG	-0.684268	0.813315	Junya_CelRes_2019_T1_CTGCTGTGTACTCGCG	Junya_CelRes_2019	T1	13178	2785	40	Endocrine cell	Tumor
T1_CTGCTGTTCACCATAG	0.567575	-13.1112	Junya_CelRes_2019_T1_CTGCTGTTCACCATAG	Junya_CelRes_2019	T1	3368	1410	5	Pericytes	Tumor
T1_CTGCTGTTCGATGAGG	-11.7191	-7.56576	Junya_CelRes_2019_T1_CTGCTGTTCGATGAGG	Junya_CelRes_2019	T1	3684	1686	8	Endothelial cell	Tumor
T1_CTGGTCTCAAACGTGG	-4.51339	8.57193	Junya_CelRes_2019_T1_CTGGTCTCAAACGTGG	Junya_CelRes_2019	T1	5392	2044	20	Ductal cell 1	Tumor
T1_CTGGTCTCACGTAAGG	-0.728425	0.910547	Junya_CelRes_2019_T1_CTGGTCTCACGTAAGG	Junya_CelRes_2019	T1	2709	1183	40	Endocrine cell	Tumor
T1_CTGGTCTGTTGAGGTG	-4.57086	8.63679	Junya_CelRes_2019_T1_CTGGTCTGTTGAGGTG	Junya_CelRes_2019	T1	2452	1179	20	Ductal cell 1	Tumor
T1_CTGGTCTTCTTCATGT	-13.2811	-6.50477	Junya_CelRes_2019_T1_CTGGTCTTCTTCATGT	Junya_CelRes_2019	T1	6525	2522	8	Endothelial cell	Tumor
T1_CTGTGCTCAAATCCGT	-12.6123	-6.66538	Junya_CelRes_2019_T1_CTGTGCTCAAATCCGT	Junya_CelRes_2019	T1	2547	1400	8	Endothelial cell	Tumor
T1_CTGTGCTCACGAAACG	4.45061	-4.08605	Junya_CelRes_2019_T1_CTGTGCTCACGAAACG	Junya_CelRes_2019	T1	3424	1143	19	Dendritic cell	Tumor
T1_CTGTGCTCATGTCTCC	-0.316075	7.00052	Junya_CelRes_2019_T1_CTGTGCTCATGTCTCC	Junya_CelRes_2019	T1	3842	1234	6	Ductal cell 1	Tumor
T1_CTGTGCTGTGTAAGTA	-13.4092	-6.43539	Junya_CelRes_2019_T1_CTGTGCTGTGTAAGTA	Junya_CelRes_2019	T1	2780	1245	8	Endothelial cell	Tumor
T1_CTGTTTAAGGGTTCCC	-12.3279	-6.90646	Junya_CelRes_2019_T1_CTGTTTAAGGGTTCCC	Junya_CelRes_2019	T1	2334	1246	8	Endothelial cell	Tumor
T1_CTTAACTGTCTCTCTG	-11.471	-6.14244	Junya_CelRes_2019_T1_CTTAACTGTCTCTCTG	Junya_CelRes_2019	T1	3778	1659	8	Endothelial cell	Tumor
T1_CTTAACTTCAGTCCCT	-3.96018	8.85244	Junya_CelRes_2019_T1_CTTAACTTCAGTCCCT	Junya_CelRes_2019	T1	3034	1413	20	Ductal cell 1	Tumor
T1_CTTACCGAGAAACCTA	-5.95733	-11.6586	Junya_CelRes_2019_T1_CTTACCGAGAAACCTA	Junya_CelRes_2019	T1	7753	2339	48	Fibroblast cell	Tumor
T1_CTTACCGCAGTAAGAT	-3.50218	7.13014	Junya_CelRes_2019_T1_CTTACCGCAGTAAGAT	Junya_CelRes_2019	T1	2468	1321	9	Ductal cell 1	Tumor
T1_CTTACCGCATCACCCT	-1.14	6.93319	Junya_CelRes_2019_T1_CTTACCGCATCACCCT	Junya_CelRes_2019	T1	13508	3630	6	Ductal cell 1	Tumor
T1_CTTACCGTCGGTTCGG	-12.1974	-7.02884	Junya_CelRes_2019_T1_CTTACCGTCGGTTCGG	Junya_CelRes_2019	T1	2979	1504	8	Endothelial cell	Tumor
T1_CTTACCGTCTGATACG	-3.32437	7.48735	Junya_CelRes_2019_T1_CTTACCGTCTGATACG	Junya_CelRes_2019	T1	9374	3451	9	Ductal cell 1	Tumor
T1_CTTAGGAAGCTAGTCT	-10.7106	-8.5039	Junya_CelRes_2019_T1_CTTAGGAAGCTAGTCT	Junya_CelRes_2019	T1	7844	3085	8	Endothelial cell	Tumor
T1_CTTAGGACAAATCCGT	-4.1172	8.60708	Junya_CelRes_2019_T1_CTTAGGACAAATCCGT	Junya_CelRes_2019	T1	10471	3408	20	Ductal cell 1	Tumor
T1_CTTAGGACAGCCTGTG	0.966328	-13.4213	Junya_CelRes_2019_T1_CTTAGGACAGCCTGTG	Junya_CelRes_2019	T1	2945	1373	5	Pericytes	Tumor
T1_CTTAGGACATCGGAAG	-10.6742	-8.41397	Junya_CelRes_2019_T1_CTTAGGACATCGGAAG	Junya_CelRes_2019	T1	7796	3128	8	Endothelial cell	Tumor
T1_CTTAGGATCTTGCAAG	8.82932	-0.831584	Junya_CelRes_2019_T1_CTTAGGATCTTGCAAG	Junya_CelRes_2019	T1	8849	2603	36	CD8 T cell	Tumor
T1_CTTCTCTCATATGCTG	0.566336	-2.60916	Junya_CelRes_2019_T1_CTTCTCTCATATGCTG	Junya_CelRes_2019	T1	2204	989	4	Macrophage	Tumor
T1_CTTCTCTGTTATCACG	-3.72869	5.965	Junya_CelRes_2019_T1_CTTCTCTGTTATCACG	Junya_CelRes_2019	T1	8071	3090	9	Ductal cell 1	Tumor
T1_CTTGGCTAGAGAGCTC	-0.671694	0.780413	Junya_CelRes_2019_T1_CTTGGCTAGAGAGCTC	Junya_CelRes_2019	T1	11060	2966	40	Endocrine cell	Tumor
T1_CTTGGCTTCCCGGATG	2.10408	-13.7129	Junya_CelRes_2019_T1_CTTGGCTTCCCGGATG	Junya_CelRes_2019	T1	4620	1944	5	Pericytes	Tumor
T1_CTTTGCGAGCCACCTG	-3.59405	8.49702	Junya_CelRes_2019_T1_CTTTGCGAGCCACCTG	Junya_CelRes_2019	T1	2427	1200	20	Ductal cell 1	Tumor
T1_CTTTGCGCAAGGACAC	-0.628535	0.750582	Junya_CelRes_2019_T1_CTTTGCGCAAGGACAC	Junya_CelRes_2019	T1	16569	3396	40	Endocrine cell	Tumor
T1_GAAACTCAGCTGAAAT	-3.73087	8.39317	Junya_CelRes_2019_T1_GAAACTCAGCTGAAAT	Junya_CelRes_2019	T1	8386	2898	20	Ductal cell 1	Tumor
T1_GAAACTCAGGCGTACA	2.34098	-13.754	Junya_CelRes_2019_T1_GAAACTCAGGCGTACA	Junya_CelRes_2019	T1	3036	1417	5	Pericytes	Tumor
T1_GAAACTCAGTCAAGGC	4.48466	-2.1582	Junya_CelRes_2019_T1_GAAACTCAGTCAAGGC	Junya_CelRes_2019	T1	2339	964	15	Macrophage	Tumor
T1_GAAACTCCACCGAAAG	-4.22638	9.13604	Junya_CelRes_2019_T1_GAAACTCCACCGAAAG	Junya_CelRes_2019	T1	7437	2692	20	Ductal cell 1	Tumor
T1_GAAACTCCAGCGTCCA	-4.06338	8.5823	Junya_CelRes_2019_T1_GAAACTCCAGCGTCCA	Junya_CelRes_2019	T1	11788	3780	20	Ductal cell 1	Tumor
T1_GAAACTCGTGTATGGG	7.79309	4.82024	Junya_CelRes_2019_T1_GAAACTCGTGTATGGG	Junya_CelRes_2019	T1	2618	1002	24	Treg cell	Tumor
T1_GAAACTCTCCTCCTAG	-13.0313	-6.06184	Junya_CelRes_2019_T1_GAAACTCTCCTCCTAG	Junya_CelRes_2019	T1	2718	1372	8	Endothelial cell	Tumor
T1_GAAACTCTCTATCCCG	1.64035	-11.2081	Junya_CelRes_2019_T1_GAAACTCTCTATCCCG	Junya_CelRes_2019	T1	5383	1993	5	Pericytes	Tumor
T1_GAAACTCTCTTCGGTC	0.744922	-2.74597	Junya_CelRes_2019_T1_GAAACTCTCTTCGGTC	Junya_CelRes_2019	T1	2743	868	4	Macrophage	Tumor
T1_GAACATCTCTTGTATC	-3.31766	8.91216	Junya_CelRes_2019_T1_GAACATCTCTTGTATC	Junya_CelRes_2019	T1	6112	2660	20	Ductal cell 1	Tumor
T1_GAACCTATCAAACCAC	1.30176	-13.6444	Junya_CelRes_2019_T1_GAACCTATCAAACCAC	Junya_CelRes_2019	T1	3295	1542	5	Pericytes	Tumor
T1_GAAGCAGGTACTTAGC	-4.53154	8.42998	Junya_CelRes_2019_T1_GAAGCAGGTACTTAGC	Junya_CelRes_2019	T1	7149	2551	20	Ductal cell 1	Tumor
T1_GAAGCAGGTTAAGGGC	2.89199	11.3424	Junya_CelRes_2019_T1_GAAGCAGGTTAAGGGC	Junya_CelRes_2019	T1	5395	2164	46	Ductal cell 1	Tumor
T1_GAATAAGCAGGCTCAC	-1.14944	6.64837	Junya_CelRes_2019_T1_GAATAAGCAGGCTCAC	Junya_CelRes_2019	T1	3708	1429	6	Ductal cell 1	Tumor
T1_GAATAAGGTCGCTTCT	-4.5537	8.54919	Junya_CelRes_2019_T1_GAATAAGGTCGCTTCT	Junya_CelRes_2019	T1	2617	1289	20	Ductal cell 1	Tumor
T1_GAATAAGTCTCTAAGG	-10.6126	-8.56903	Junya_CelRes_2019_T1_GAATAAGTCTCTAAGG	Junya_CelRes_2019	T1	13470	4126	8	Endothelial cell	Tumor
T1_GAATAAGTCTGCAGTA	-0.65005	0.825376	Junya_CelRes_2019_T1_GAATAAGTCTGCAGTA	Junya_CelRes_2019	T1	7644	2153	40	Endocrine cell	Tumor
T1_GAATGAAGTTACGGAG	-1.3544	7.08055	Junya_CelRes_2019_T1_GAATGAAGTTACGGAG	Junya_CelRes_2019	T1	13294	3666	6	Ductal cell 1	Tumor
T1_GACACGCAGGGAGTAA	-0.792178	0.831033	Junya_CelRes_2019_T1_GACACGCAGGGAGTAA	Junya_CelRes_2019	T1	6518	2289	40	Endocrine cell	Tumor
T1_GACACGCCATCGGTTA	7.70155	5.7367	Junya_CelRes_2019_T1_GACACGCCATCGGTTA	Junya_CelRes_2019	T1	2149	883	1	CD4 T cell	Tumor
T1_GACACGCGTACGAAAT	-12.7781	-6.92282	Junya_CelRes_2019_T1_GACACGCGTACGAAAT	Junya_CelRes_2019	T1	6195	2231	8	Endothelial cell	Tumor
T1_GACACGCTCTAACTCT	-3.89926	8.76915	Junya_CelRes_2019_T1_GACACGCTCTAACTCT	Junya_CelRes_2019	T1	11410	3481	20	Ductal cell 1	Tumor
T1_GACAGAGCAGTCAGAG	1.77795	-13.565	Junya_CelRes_2019_T1_GACAGAGCAGTCAGAG	Junya_CelRes_2019	T1	4314	1788	5	Pericytes	Tumor
T1_GACAGAGTCAAGCCTA	-4.60338	8.49349	Junya_CelRes_2019_T1_GACAGAGTCAAGCCTA	Junya_CelRes_2019	T1	4237	1746	20	Ductal cell 1	Tumor
T1_GACCAATCACGACTCG	0.817692	-2.99635	Junya_CelRes_2019_T1_GACCAATCACGACTCG	Junya_CelRes_2019	T1	4646	1695	4	Macrophage	Tumor
T1_GACCAATCAGCTGGCT	1.59692	-10.9121	Junya_CelRes_2019_T1_GACCAATCAGCTGGCT	Junya_CelRes_2019	T1	2264	1039	5	Pericytes	Tumor
T1_GACCAATGTGCAACGA	-10.9612	-6.99858	Junya_CelRes_2019_T1_GACCAATGTGCAACGA	Junya_CelRes_2019	T1	3394	1685	8	Endothelial cell	Tumor
T1_GACCTGGCACTTCTGC	-3.7506	8.42064	Junya_CelRes_2019_T1_GACCTGGCACTTCTGC	Junya_CelRes_2019	T1	7059	2474	20	Ductal cell 1	Tumor
T1_GACCTGGCATGGTAGG	-10.9043	-7.42818	Junya_CelRes_2019_T1_GACCTGGCATGGTAGG	Junya_CelRes_2019	T1	2460	1340	8	Endothelial cell	Tumor
T1_GACCTGGTCCGTAGTA	-11.1511	-7.39912	Junya_CelRes_2019_T1_GACCTGGTCCGTAGTA	Junya_CelRes_2019	T1	10987	3762	8	Endothelial cell	Tumor
T1_GACGCGTAGTCCAGGA	-3.4057	8.99018	Junya_CelRes_2019_T1_GACGCGTAGTCCAGGA	Junya_CelRes_2019	T1	25707	5816	20	Ductal cell 1	Tumor
T1_GACGCGTTCTTACCTA	1.03669	-3.04836	Junya_CelRes_2019_T1_GACGCGTTCTTACCTA	Junya_CelRes_2019	T1	2035	867	4	Macrophage	Tumor
T1_GACGGCTCAGCCTTTC	-4.60261	8.55094	Junya_CelRes_2019_T1_GACGGCTCAGCCTTTC	Junya_CelRes_2019	T1	2215	1048	20	Ductal cell 1	Tumor
T1_GACGTGCAGAGCTTCT	-4.52685	8.55319	Junya_CelRes_2019_T1_GACGTGCAGAGCTTCT	Junya_CelRes_2019	T1	6163	2308	20	Ductal cell 1	Tumor
T1_GACGTGCAGAGGGCTT	-4.58593	8.51877	Junya_CelRes_2019_T1_GACGTGCAGAGGGCTT	Junya_CelRes_2019	T1	4183	1688	20	Ductal cell 1	Tumor
T1_GACGTGCGTGCAGACA	10.8338	-4.22861	Junya_CelRes_2019_T1_GACGTGCGTGCAGACA	Junya_CelRes_2019	T1	4071	1336	10	B cell	Tumor
T1_GACGTGCTCTAGAGTC	-3.61685	8.21548	Junya_CelRes_2019_T1_GACGTGCTCTAGAGTC	Junya_CelRes_2019	T1	3326	1615	20	Ductal cell 1	Tumor
T1_GACGTTAAGAGCCCAA	-11.4936	-7.30751	Junya_CelRes_2019_T1_GACGTTAAGAGCCCAA	Junya_CelRes_2019	T1	2659	1383	8	Endothelial cell	Tumor
T1_GACGTTAAGTCGTACT	-9.94126	-7.96462	Junya_CelRes_2019_T1_GACGTTAAGTCGTACT	Junya_CelRes_2019	T1	3837	1907	8	Endothelial cell	Tumor
T1_GACGTTACAACTGCTA	-4.60316	8.58824	Junya_CelRes_2019_T1_GACGTTACAACTGCTA	Junya_CelRes_2019	T1	3473	1436	20	Ductal cell 1	Tumor
T1_GACGTTATCGCGTTTC	-0.704831	0.968266	Junya_CelRes_2019_T1_GACGTTATCGCGTTTC	Junya_CelRes_2019	T1	2565	1090	40	Endocrine cell	Tumor
T1_GACTAACCAGATCTGT	1.52129	-3.65324	Junya_CelRes_2019_T1_GACTAACCAGATCTGT	Junya_CelRes_2019	T1	2926	1304	4	Macrophage	Tumor
T1_GACTACAAGGCTAGAC	-10.5115	-6.95385	Junya_CelRes_2019_T1_GACTACAAGGCTAGAC	Junya_CelRes_2019	T1	3007	1468	8	Endothelial cell	Tumor
T1_GACTACACAGCTCCGA	7.47276	5.28835	Junya_CelRes_2019_T1_GACTACACAGCTCCGA	Junya_CelRes_2019	T1	2639	974	1	CD4 T cell	Tumor
T1_GACTACAGTAGCTAAA	-3.75519	8.35697	Junya_CelRes_2019_T1_GACTACAGTAGCTAAA	Junya_CelRes_2019	T1	5004	2137	20	Ductal cell 1	Tumor
T1_GACTGCGAGCCAGAAC	0.217637	-13.1672	Junya_CelRes_2019_T1_GACTGCGAGCCAGAAC	Junya_CelRes_2019	T1	3680	1537	5	Pericytes	Tumor
T1_GACTGCGAGCCGTCGT	2.17609	-13.2596	Junya_CelRes_2019_T1_GACTGCGAGCCGTCGT	Junya_CelRes_2019	T1	2860	1447	5	Pericytes	Tumor
T1_GACTGCGGTTCGAATC	-11.0688	-7.38938	Junya_CelRes_2019_T1_GACTGCGGTTCGAATC	Junya_CelRes_2019	T1	6028	2649	8	Endothelial cell	Tumor
T1_GACTGCGTCACTATTC	11.5553	-3.45945	Junya_CelRes_2019_T1_GACTGCGTCACTATTC	Junya_CelRes_2019	T1	2252	804	10	B cell	Tumor
T1_GACTGCGTCCGCGTTT	-12.9709	-6.42536	Junya_CelRes_2019_T1_GACTGCGTCCGCGTTT	Junya_CelRes_2019	T1	4756	1875	8	Endothelial cell	Tumor
T1_GACTGCGTCCTTGACC	0.804553	-12.8895	Junya_CelRes_2019_T1_GACTGCGTCCTTGACC	Junya_CelRes_2019	T1	4410	1596	5	Pericytes	Tumor
T1_GAGCAGAGTCTAGCGC	-3.49764	7.6454	Junya_CelRes_2019_T1_GAGCAGAGTCTAGCGC	Junya_CelRes_2019	T1	10102	3318	20	Ductal cell 1	Tumor
T1_GAGCAGATCGTCCAGG	-3.74629	8.3848	Junya_CelRes_2019_T1_GAGCAGATCGTCCAGG	Junya_CelRes_2019	T1	6193	2372	20	Ductal cell 1	Tumor
T1_GAGCAGATCTCCCTGA	-4.01879	8.96078	Junya_CelRes_2019_T1_GAGCAGATCTCCCTGA	Junya_CelRes_2019	T1	22993	5498	20	Ductal cell 1	Tumor
T1_GAGCAGATCTTGTACT	-3.75337	8.77132	Junya_CelRes_2019_T1_GAGCAGATCTTGTACT	Junya_CelRes_2019	T1	12810	3418	20	Ductal cell 1	Tumor
T1_GAGGTGAGTAGCGCTC	-11.7393	-7.59347	Junya_CelRes_2019_T1_GAGGTGAGTAGCGCTC	Junya_CelRes_2019	T1	22878	5814	8	Endothelial cell	Tumor
T1_GAGGTGATCTCTTGAT	2.18568	-13.6065	Junya_CelRes_2019_T1_GAGGTGATCTCTTGAT	Junya_CelRes_2019	T1	2648	1422	5	Pericytes	Tumor
T1_GAGTCCGTCAAAGTAG	0.575976	-2.93365	Junya_CelRes_2019_T1_GAGTCCGTCAAAGTAG	Junya_CelRes_2019	T1	5427	1812	4	Macrophage	Tumor
T1_GATCAGTAGTACATGA	-4.26379	8.63396	Junya_CelRes_2019_T1_GATCAGTAGTACATGA	Junya_CelRes_2019	T1	2008	1052	20	Ductal cell 1	Tumor
T1_GATCAGTGTATCTGCA	-12.7558	-6.56952	Junya_CelRes_2019_T1_GATCAGTGTATCTGCA	Junya_CelRes_2019	T1	10822	3603	8	Endothelial cell	Tumor
T1_GATCGATCACCTATCC	-11.1852	-7.25749	Junya_CelRes_2019_T1_GATCGATCACCTATCC	Junya_CelRes_2019	T1	9268	3234	8	Endothelial cell	Tumor
T1_GATCGATTCTCAAACG	1.22098	-3.30103	Junya_CelRes_2019_T1_GATCGATTCTCAAACG	Junya_CelRes_2019	T1	5831	2027	4	Macrophage	Tumor
T1_GATCGCGAGCTTTGGT	-10.5236	-8.12567	Junya_CelRes_2019_T1_GATCGCGAGCTTTGGT	Junya_CelRes_2019	T1	10182	3546	8	Endothelial cell	Tumor
T1_GATCGCGGTCAGAGGT	1.70349	-13.1816	Junya_CelRes_2019_T1_GATCGCGGTCAGAGGT	Junya_CelRes_2019	T1	2744	1261	5	Pericytes	Tumor
T1_GATCGCGGTCGCGAAA	5.07132	-4.18696	Junya_CelRes_2019_T1_GATCGCGGTCGCGAAA	Junya_CelRes_2019	T1	4618	1582	19	Dendritic cell	Tumor
T1_GATCGTAGTGCAACTT	-3.55311	7.4361	Junya_CelRes_2019_T1_GATCGTAGTGCAACTT	Junya_CelRes_2019	T1	6829	2678	9	Ductal cell 1	Tumor
T1_GATCTAGAGCTCCCAG	-4.65549	8.55065	Junya_CelRes_2019_T1_GATCTAGAGCTCCCAG	Junya_CelRes_2019	T1	4159	1738	20	Ductal cell 1	Tumor
T1_GATCTAGCATCCGGGT	-10.844	-7.13758	Junya_CelRes_2019_T1_GATCTAGCATCCGGGT	Junya_CelRes_2019	T1	4351	1894	8	Endothelial cell	Tumor
T1_GATGAAACAGGCAGTA	12.9169	4.27932	Junya_CelRes_2019_T1_GATGAAACAGGCAGTA	Junya_CelRes_2019	T1	2561	1101	28	NK cell	Tumor
T1_GATGAAAGTATAATGG	-11.9576	-7.31539	Junya_CelRes_2019_T1_GATGAAAGTATAATGG	Junya_CelRes_2019	T1	5354	2123	8	Endothelial cell	Tumor
T1_GATGAAAGTGGTCTCG	-5.46356	9.85983	Junya_CelRes_2019_T1_GATGAAAGTGGTCTCG	Junya_CelRes_2019	T1	6590	2530	30	Ductal cell 1	Tumor
T1_GATGAGGCAAACAACA	-3.53279	8.53642	Junya_CelRes_2019_T1_GATGAGGCAAACAACA	Junya_CelRes_2019	T1	5492	2340	20	Ductal cell 1	Tumor
T1_GATGAGGCACCATGTA	3.48032	6.91916	Junya_CelRes_2019_T1_GATGAGGCACCATGTA	Junya_CelRes_2019	T1	2727	1236	23	Plasma cell	Tumor
T1_GATGCTAAGTACACCT	-3.57172	7.73587	Junya_CelRes_2019_T1_GATGCTAAGTACACCT	Junya_CelRes_2019	T1	14788	4461	20	Ductal cell 1	Tumor
T1_GATGCTACATGCCTAA	1.27349	-11.1186	Junya_CelRes_2019_T1_GATGCTACATGCCTAA	Junya_CelRes_2019	T1	2267	1068	5	Pericytes	Tumor
T1_GATGCTAGTCCAGTAT	-3.50681	8.42492	Junya_CelRes_2019_T1_GATGCTAGTCCAGTAT	Junya_CelRes_2019	T1	16045	4641	20	Ductal cell 1	Tumor
T1_GATGCTATCGGAGCAA	-3.22723	8.48889	Junya_CelRes_2019_T1_GATGCTATCGGAGCAA	Junya_CelRes_2019	T1	5769	2270	20	Ductal cell 1	Tumor
T1_GATTCAGCATGGTTGT	-5.04169	7.80979	Junya_CelRes_2019_T1_GATTCAGCATGGTTGT	Junya_CelRes_2019	T1	5501	2491	17	Ductal cell 1	Tumor
T1_GATTCAGCATTCTCAT	1.64171	-13.1919	Junya_CelRes_2019_T1_GATTCAGCATTCTCAT	Junya_CelRes_2019	T1	3077	1322	5	Pericytes	Tumor
T1_GATTCAGGTATTCGTG	-3.58549	7.67697	Junya_CelRes_2019_T1_GATTCAGGTATTCGTG	Junya_CelRes_2019	T1	9084	3468	20	Ductal cell 1	Tumor
T1_GCAAACTAGCGTTCCG	-2.92555	-12.0726	Junya_CelRes_2019_T1_GCAAACTAGCGTTCCG	Junya_CelRes_2019	T1	2716	1227	7	Fibroblast cell	Tumor
T1_GCAATCAAGATCCTGT	-12.9098	-6.73378	Junya_CelRes_2019_T1_GCAATCAAGATCCTGT	Junya_CelRes_2019	T1	14466	4146	8	Endothelial cell	Tumor
T1_GCAATCACACTCAGGC	-11.7147	-7.50202	Junya_CelRes_2019_T1_GCAATCACACTCAGGC	Junya_CelRes_2019	T1	8547	3131	8	Endothelial cell	Tumor
T1_GCAATCATCAAGATCC	4.85361	-2.54434	Junya_CelRes_2019_T1_GCAATCATCAAGATCC	Junya_CelRes_2019	T1	2095	938	15	Macrophage	Tumor
T1_GCACATACAGTCGATT	-3.43222	7.54562	Junya_CelRes_2019_T1_GCACATACAGTCGATT	Junya_CelRes_2019	T1	7346	3179	9	Ductal cell 1	Tumor
T1_GCACTCTAGCGTGAAC	1.68769	-13.0671	Junya_CelRes_2019_T1_GCACTCTAGCGTGAAC	Junya_CelRes_2019	T1	2296	1258	5	Pericytes	Tumor
T1_GCACTCTCATGGGACA	6.98131	-5.00142	Junya_CelRes_2019_T1_GCACTCTCATGGGACA	Junya_CelRes_2019	T1	2062	878	15	Macrophage	Tumor
T1_GCACTCTGTCATGCCG	0.696837	-13.3119	Junya_CelRes_2019_T1_GCACTCTGTCATGCCG	Junya_CelRes_2019	T1	2410	1124	5	Pericytes	Tumor
T1_GCACTCTGTGTGAAAT	-10.6139	-7.61128	Junya_CelRes_2019_T1_GCACTCTGTGTGAAAT	Junya_CelRes_2019	T1	8840	3311	8	Endothelial cell	Tumor
T1_GCACTCTTCCGTTGCT	-4.57922	8.60394	Junya_CelRes_2019_T1_GCACTCTTCCGTTGCT	Junya_CelRes_2019	T1	4540	1694	20	Ductal cell 1	Tumor
T1_GCACTCTTCGGCTTGG	-12.7593	-6.53993	Junya_CelRes_2019_T1_GCACTCTTCGGCTTGG	Junya_CelRes_2019	T1	1995	1192	8	Endothelial cell	Tumor
T1_GCACTCTTCGTTGCCT	-3.38384	-12.4257	Junya_CelRes_2019_T1_GCACTCTTCGTTGCCT	Junya_CelRes_2019	T1	2217	1186	7	Fibroblast cell	Tumor
T1_GCACTCTTCTTCGGTC	-0.648477	1.00502	Junya_CelRes_2019_T1_GCACTCTTCTTCGGTC	Junya_CelRes_2019	T1	3523	1232	40	Endocrine cell	Tumor
T1_GCAGTTAGTTAAGGGC	1.44551	-13.701	Junya_CelRes_2019_T1_GCAGTTAGTTAAGGGC	Junya_CelRes_2019	T1	4954	2020	5	Pericytes	Tumor
T1_GCAGTTATCTCGGACG	-10.4229	-8.52283	Junya_CelRes_2019_T1_GCAGTTATCTCGGACG	Junya_CelRes_2019	T1	2139	1338	8	Endothelial cell	Tumor
T1_GCATACAAGAAGGTTT	-3.67064	8.8241	Junya_CelRes_2019_T1_GCATACAAGAAGGTTT	Junya_CelRes_2019	T1	13905	3964	20	Ductal cell 1	Tumor
T1_GCATACAAGCCACCTG	-3.20904	6.90225	Junya_CelRes_2019_T1_GCATACAAGCCACCTG	Junya_CelRes_2019	T1	6276	2344	9	Ductal cell 1	Tumor
T1_GCATACAAGGCTAGAC	5.56184	-4.3314	Junya_CelRes_2019_T1_GCATACAAGGCTAGAC	Junya_CelRes_2019	T1	3316	1122	15	Macrophage	Tumor
T1_GCATACACACAGACAG	-11.515	-7.13829	Junya_CelRes_2019_T1_GCATACACACAGACAG	Junya_CelRes_2019	T1	3205	1619	8	Endothelial cell	Tumor
T1_GCATACATCAGTCCCT	-3.92703	8.64419	Junya_CelRes_2019_T1_GCATACATCAGTCCCT	Junya_CelRes_2019	T1	4096	1857	20	Ductal cell 1	Tumor
T1_GCATACATCGTGGTCG	-3.36189	-7.28975	Junya_CelRes_2019_T1_GCATACATCGTGGTCG	Junya_CelRes_2019	T1	8384	3199	7	Fibroblast cell	Tumor
T1_GCATGATAGTCGCCGT	-4.52654	9.59871	Junya_CelRes_2019_T1_GCATGATAGTCGCCGT	Junya_CelRes_2019	T1	3051	1464	20	Ductal cell 1	Tumor
T1_GCATGATGTAAGCACG	-4.02613	8.92634	Junya_CelRes_2019_T1_GCATGATGTAAGCACG	Junya_CelRes_2019	T1	2097	1287	20	Ductal cell 1	Tumor
T1_GCATGATGTGACGCCT	-12.47	-6.51012	Junya_CelRes_2019_T1_GCATGATGTGACGCCT	Junya_CelRes_2019	T1	3075	1363	8	Endothelial cell	Tumor
T1_GCATGATTCCCGGATG	-11.1579	-7.54795	Junya_CelRes_2019_T1_GCATGATTCCCGGATG	Junya_CelRes_2019	T1	1988	1080	8	Endothelial cell	Tumor
T1_GCATGCGAGAGTACCG	-10.8751	-8.31974	Junya_CelRes_2019_T1_GCATGCGAGAGTACCG	Junya_CelRes_2019	T1	2846	1451	8	Endothelial cell	Tumor
T1_GCATGCGGTACCAGTT	-3.86884	8.57352	Junya_CelRes_2019_T1_GCATGCGGTACCAGTT	Junya_CelRes_2019	T1	9388	3157	20	Ductal cell 1	Tumor
T1_GCATGTAAGCTAGTTC	-0.679008	0.761729	Junya_CelRes_2019_T1_GCATGTAAGCTAGTTC	Junya_CelRes_2019	T1	15603	3423	40	Endocrine cell	Tumor
T1_GCCAAATGTCCGTGAC	-13.0492	-6.49942	Junya_CelRes_2019_T1_GCCAAATGTCCGTGAC	Junya_CelRes_2019	T1	2104	1055	8	Endothelial cell	Tumor
T1_GCCTCTATCGGACAAG	4.63671	-3.02945	Junya_CelRes_2019_T1_GCCTCTATCGGACAAG	Junya_CelRes_2019	T1	3419	1343	15	Macrophage	Tumor
T1_GCGACCAGTTAGATGA	-13.024	-5.93569	Junya_CelRes_2019_T1_GCGACCAGTTAGATGA	Junya_CelRes_2019	T1	3986	1689	8	Endothelial cell	Tumor
T1_GCGACCAGTTCACGGC	-3.40649	8.43487	Junya_CelRes_2019_T1_GCGACCAGTTCACGGC	Junya_CelRes_2019	T1	15272	4688	20	Ductal cell 1	Tumor
T1_GCGAGAAAGGCAATTA	9.18147	6.04877	Junya_CelRes_2019_T1_GCGAGAAAGGCAATTA	Junya_CelRes_2019	T1	3440	1282	3	CD8 T cell	Tumor
T1_GCGAGAACATCAGTCA	-3.14621	-11.7342	Junya_CelRes_2019_T1_GCGAGAACATCAGTCA	Junya_CelRes_2019	T1	3043	1421	7	Fibroblast cell	Tumor
T1_GCGCAACTCCAATGGT	0.377477	-11.6857	Junya_CelRes_2019_T1_GCGCAACTCCAATGGT	Junya_CelRes_2019	T1	2910	1282	5	Pericytes	Tumor
T1_GCGCAACTCTATCGCC	-11.8003	-6.39584	Junya_CelRes_2019_T1_GCGCAACTCTATCGCC	Junya_CelRes_2019	T1	7068	2598	8	Endothelial cell	Tumor
T1_GCGCAGTAGAAACCAT	0.495063	-12.9714	Junya_CelRes_2019_T1_GCGCAGTAGAAACCAT	Junya_CelRes_2019	T1	5080	1745	5	Pericytes	Tumor
T1_GCGCAGTAGCCCTAAT	-4.60811	8.52047	Junya_CelRes_2019_T1_GCGCAGTAGCCCTAAT	Junya_CelRes_2019	T1	3206	1410	20	Ductal cell 1	Tumor
T1_GCGCAGTAGCTTATCG	-3.57856	7.77731	Junya_CelRes_2019_T1_GCGCAGTAGCTTATCG	Junya_CelRes_2019	T1	14176	4055	20	Ductal cell 1	Tumor
T1_GCGCAGTTCAACCATG	-0.74473	0.82969	Junya_CelRes_2019_T1_GCGCAGTTCAACCATG	Junya_CelRes_2019	T1	11916	3131	40	Endocrine cell	Tumor
T1_GCGCCAATCAGTTGAC	-12.7211	-7.12612	Junya_CelRes_2019_T1_GCGCCAATCAGTTGAC	Junya_CelRes_2019	T1	4570	1742	8	Endothelial cell	Tumor
T1_GCGCCAATCATGTCCC	-3.55379	8.32138	Junya_CelRes_2019_T1_GCGCCAATCATGTCCC	Junya_CelRes_2019	T1	5151	2318	20	Ductal cell 1	Tumor
T1_GCGCCAATCCGCAGTG	-3.94552	8.72025	Junya_CelRes_2019_T1_GCGCCAATCCGCAGTG	Junya_CelRes_2019	T1	8750	2975	20	Ductal cell 1	Tumor
T1_GCGCGATAGTGCGTGA	11.3906	-4.21063	Junya_CelRes_2019_T1_GCGCGATAGTGCGTGA	Junya_CelRes_2019	T1	3266	1189	10	B cell	Tumor
T1_GCGCGATGTCTGCAAT	7.53879	2.71407	Junya_CelRes_2019_T1_GCGCGATGTCTGCAAT	Junya_CelRes_2019	T1	2380	1115	24	Treg cell	Tumor
T1_GCGCGATGTGTAATGA	1.9573	-13.0285	Junya_CelRes_2019_T1_GCGCGATGTGTAATGA	Junya_CelRes_2019	T1	3628	1639	5	Pericytes	Tumor
T1_GCGGGTTAGACGCAAC	-0.933578	6.48366	Junya_CelRes_2019_T1_GCGGGTTAGACGCAAC	Junya_CelRes_2019	T1	5489	1654	6	Ductal cell 1	Tumor
T1_GCTCCTACAAAGTCAA	-11.4304	-7.10345	Junya_CelRes_2019_T1_GCTCCTACAAAGTCAA	Junya_CelRes_2019	T1	5072	2070	8	Endothelial cell	Tumor
T1_GCTCCTACAAGAAGAG	1.83692	-11.3026	Junya_CelRes_2019_T1_GCTCCTACAAGAAGAG	Junya_CelRes_2019	T1	3908	1720	5	Pericytes	Tumor
T1_GCTCCTACAAGGACTG	-12.9516	-6.90915	Junya_CelRes_2019_T1_GCTCCTACAAGGACTG	Junya_CelRes_2019	T1	2043	1040	8	Endothelial cell	Tumor
T1_GCTCTGTAGGACTGGT	-4.58197	8.56729	Junya_CelRes_2019_T1_GCTCTGTAGGACTGGT	Junya_CelRes_2019	T1	4701	1807	20	Ductal cell 1	Tumor
T1_GCTGCAGCACAGCCCA	-3.89916	8.69528	Junya_CelRes_2019_T1_GCTGCAGCACAGCCCA	Junya_CelRes_2019	T1	3958	1810	20	Ductal cell 1	Tumor
T1_GCTGCAGGTGTTGAGG	2.04765	-13.6282	Junya_CelRes_2019_T1_GCTGCAGGTGTTGAGG	Junya_CelRes_2019	T1	2088	1136	5	Pericytes	Tumor
T1_GCTGCGACACAGATTC	-4.62195	8.51682	Junya_CelRes_2019_T1_GCTGCGACACAGATTC	Junya_CelRes_2019	T1	2084	983	20	Ductal cell 1	Tumor
T1_GCTGCGATCATAGCAC	-3.60618	9.21309	Junya_CelRes_2019_T1_GCTGCGATCATAGCAC	Junya_CelRes_2019	T1	2295	1171	12	Ductal cell 1	Tumor
T1_GCTGCGATCTTTAGTC	-3.57012	7.16746	Junya_CelRes_2019_T1_GCTGCGATCTTTAGTC	Junya_CelRes_2019	T1	6061	2703	9	Ductal cell 1	Tumor
T1_GCTGCTTAGGTAAACT	-3.63361	8.52883	Junya_CelRes_2019_T1_GCTGCTTAGGTAAACT	Junya_CelRes_2019	T1	5335	2129	20	Ductal cell 1	Tumor
T1_GCTGCTTAGTTGTAGA	1.91509	-14.1716	Junya_CelRes_2019_T1_GCTGCTTAGTTGTAGA	Junya_CelRes_2019	T1	2531	1267	5	Pericytes	Tumor
T1_GCTGCTTGTACTTGAC	-3.43489	6.74969	Junya_CelRes_2019_T1_GCTGCTTGTACTTGAC	Junya_CelRes_2019	T1	2949	1595	9	Ductal cell 1	Tumor
T1_GCTGCTTGTCCGAATT	9.96726	5.81062	Junya_CelRes_2019_T1_GCTGCTTGTCCGAATT	Junya_CelRes_2019	T1	2132	752	3	CD8 T cell	Tumor
T1_GCTGCTTGTGTTGGGA	-10.9297	-6.68095	Junya_CelRes_2019_T1_GCTGCTTGTGTTGGGA	Junya_CelRes_2019	T1	4619	1938	8	Endothelial cell	Tumor
T1_GCTGCTTTCTTCCTTC	-13.3006	-6.67435	Junya_CelRes_2019_T1_GCTGCTTTCTTCCTTC	Junya_CelRes_2019	T1	7618	2441	8	Endothelial cell	Tumor
T1_GCTGGGTAGCGTGAAC	-12.9066	-6.34144	Junya_CelRes_2019_T1_GCTGGGTAGCGTGAAC	Junya_CelRes_2019	T1	2009	1027	8	Endothelial cell	Tumor
T1_GCTGGGTAGTTAGGTA	5.31431	-3.75633	Junya_CelRes_2019_T1_GCTGGGTAGTTAGGTA	Junya_CelRes_2019	T1	2462	1043	15	Macrophage	Tumor
T1_GCTGGGTGTTTAAGCC	-4.45308	8.65791	Junya_CelRes_2019_T1_GCTGGGTGTTTAAGCC	Junya_CelRes_2019	T1	4356	1735	20	Ductal cell 1	Tumor
T1_GCTGGGTGTTTGACAC	-4.56744	8.552	Junya_CelRes_2019_T1_GCTGGGTGTTTGACAC	Junya_CelRes_2019	T1	2251	1029	20	Ductal cell 1	Tumor
T1_GCTGGGTTCATTTGGG	-1.06216	6.61628	Junya_CelRes_2019_T1_GCTGGGTTCATTTGGG	Junya_CelRes_2019	T1	5731	2039	6	Ductal cell 1	Tumor
T1_GCTTCCAAGATGCCAG	1.53776	-10.6951	Junya_CelRes_2019_T1_GCTTCCAAGATGCCAG	Junya_CelRes_2019	T1	2301	1063	5	Pericytes	Tumor
T1_GCTTCCAGTAGCTTGT	3.49634	-6.19902	Junya_CelRes_2019_T1_GCTTCCAGTAGCTTGT	Junya_CelRes_2019	T1	2192	963	0	Macrophage	Tumor
T1_GCTTCCAGTCAAAGCG	-3.65619	7.72412	Junya_CelRes_2019_T1_GCTTCCAGTCAAAGCG	Junya_CelRes_2019	T1	4015	1706	20	Ductal cell 1	Tumor
T1_GCTTCCATCATGCATG	-3.31664	7.18211	Junya_CelRes_2019_T1_GCTTCCATCATGCATG	Junya_CelRes_2019	T1	8118	3128	9	Ductal cell 1	Tumor
T1_GCTTGAATCATAACCG	2.63614	-3.4636	Junya_CelRes_2019_T1_GCTTGAATCATAACCG	Junya_CelRes_2019	T1	3199	1197	4	Macrophage	Tumor
T1_GGAACTTGTCCAAGTT	-11.4209	-7.45716	Junya_CelRes_2019_T1_GGAACTTGTCCAAGTT	Junya_CelRes_2019	T1	3721	1819	8	Endothelial cell	Tumor
T1_GGAACTTGTCTGCGGT	-10.7041	-8.59211	Junya_CelRes_2019_T1_GGAACTTGTCTGCGGT	Junya_CelRes_2019	T1	3075	1649	8	Endothelial cell	Tumor
T1_GGACAAGGTCTACCTC	0.571445	-12.9209	Junya_CelRes_2019_T1_GGACAAGGTCTACCTC	Junya_CelRes_2019	T1	3183	1233	5	Pericytes	Tumor
T1_GGACAAGGTTGCTCCT	-3.57342	8.88901	Junya_CelRes_2019_T1_GGACAAGGTTGCTCCT	Junya_CelRes_2019	T1	2904	1432	20	Ductal cell 1	Tumor
T1_GGACAAGGTTTCCACC	5.35609	-2.55867	Junya_CelRes_2019_T1_GGACAAGGTTTCCACC	Junya_CelRes_2019	T1	3879	1406	15	Macrophage	Tumor
T1_GGACAGATCTACCAGA	2.77714	-5.82657	Junya_CelRes_2019_T1_GGACAGATCTACCAGA	Junya_CelRes_2019	T1	4467	1831	0	Macrophage	Tumor
T1_GGACATTTCAAACGGG	0.829941	-4.25766	Junya_CelRes_2019_T1_GGACATTTCAAACGGG	Junya_CelRes_2019	T1	8797	2731	4	Macrophage	Tumor
T1_GGACGTCCAATCGAAA	-10.7259	-8.47187	Junya_CelRes_2019_T1_GGACGTCCAATCGAAA	Junya_CelRes_2019	T1	5596	2414	8	Endothelial cell	Tumor
T1_GGACGTCCAATGGTCT	1.46962	-11.0742	Junya_CelRes_2019_T1_GGACGTCCAATGGTCT	Junya_CelRes_2019	T1	2291	1019	5	Pericytes	Tumor
T1_GGACGTCCAGTACACT	-11.5417	-6.93613	Junya_CelRes_2019_T1_GGACGTCCAGTACACT	Junya_CelRes_2019	T1	2305	1146	8	Endothelial cell	Tumor
T1_GGACGTCCAGTTTACG	-3.84227	8.64153	Junya_CelRes_2019_T1_GGACGTCCAGTTTACG	Junya_CelRes_2019	T1	15548	4493	20	Ductal cell 1	Tumor
T1_GGACGTCTCCTAAGTG	-4.56882	8.61012	Junya_CelRes_2019_T1_GGACGTCTCCTAAGTG	Junya_CelRes_2019	T1	2218	1008	20	Ductal cell 1	Tumor
T1_GGACGTCTCTGCGGCA	0.639486	-13.5179	Junya_CelRes_2019_T1_GGACGTCTCTGCGGCA	Junya_CelRes_2019	T1	2525	1278	5	Pericytes	Tumor
T1_GGAGCAACATAAGACA	-11.2128	-7.48872	Junya_CelRes_2019_T1_GGAGCAACATAAGACA	Junya_CelRes_2019	T1	9389	3277	8	Endothelial cell	Tumor
T1_GGAGCAATCAACGAAA	-12.9828	-6.52459	Junya_CelRes_2019_T1_GGAGCAATCAACGAAA	Junya_CelRes_2019	T1	4787	1788	8	Endothelial cell	Tumor
T1_GGAGCAATCTACTATC	-3.72012	8.4713	Junya_CelRes_2019_T1_GGAGCAATCTACTATC	Junya_CelRes_2019	T1	2108	989	20	Ductal cell 1	Tumor
T1_GGAGCAATCTGACCTC	4.71721	-1.99395	Junya_CelRes_2019_T1_GGAGCAATCTGACCTC	Junya_CelRes_2019	T1	2116	938	15	Macrophage	Tumor
T1_GGATGTTAGCTCAACT	-13.1573	-6.79226	Junya_CelRes_2019_T1_GGATGTTAGCTCAACT	Junya_CelRes_2019	T1	4271	1578	8	Endothelial cell	Tumor
T1_GGATTACAGCCCGAAA	5.8936	-5.60779	Junya_CelRes_2019_T1_GGATTACAGCCCGAAA	Junya_CelRes_2019	T1	2569	1153	19	Dendritic cell	Tumor
T1_GGATTACTCCTTTACA	-11.3225	-6.86876	Junya_CelRes_2019_T1_GGATTACTCCTTTACA	Junya_CelRes_2019	T1	2332	1164	8	Endothelial cell	Tumor
T1_GGCAATTCACTCAGGC	-3.47789	-11.2837	Junya_CelRes_2019_T1_GGCAATTCACTCAGGC	Junya_CelRes_2019	T1	2953	1417	7	Fibroblast cell	Tumor
T1_GGCCGATAGTACGATA	-11.0961	-7.46515	Junya_CelRes_2019_T1_GGCCGATAGTACGATA	Junya_CelRes_2019	T1	5008	2217	8	Endothelial cell	Tumor
T1_GGCGACTAGGAGTACC	-3.66446	8.55697	Junya_CelRes_2019_T1_GGCGACTAGGAGTACC	Junya_CelRes_2019	T1	4724	1942	20	Ductal cell 1	Tumor
T1_GGCGTGTTCGTATCAG	-0.747354	0.809594	Junya_CelRes_2019_T1_GGCGTGTTCGTATCAG	Junya_CelRes_2019	T1	16209	3517	40	Endocrine cell	Tumor
T1_GGCTCGAGTAGCCTCG	6.36095	-6.42139	Junya_CelRes_2019_T1_GGCTCGAGTAGCCTCG	Junya_CelRes_2019	T1	3489	1275	19	Dendritic cell	Tumor
T1_GGCTGGTCAAAGTGCG	5.46833	-7.20922	Junya_CelRes_2019_T1_GGCTGGTCAAAGTGCG	Junya_CelRes_2019	T1	2540	1394	35	Dendritic cell	Tumor
T1_GGCTGGTGTCTGCAAT	-12.874	-6.41689	Junya_CelRes_2019_T1_GGCTGGTGTCTGCAAT	Junya_CelRes_2019	T1	8170	2906	8	Endothelial cell	Tumor
T1_GGGAATGAGACAGAGA	-5.21932	-12.1545	Junya_CelRes_2019_T1_GGGAATGAGACAGAGA	Junya_CelRes_2019	T1	9513	2711	7	Fibroblast cell	Tumor
T1_GGGAATGAGTCGAGTG	-4.46962	8.51372	Junya_CelRes_2019_T1_GGGAATGAGTCGAGTG	Junya_CelRes_2019	T1	5347	2178	20	Ductal cell 1	Tumor
T1_GGGAATGCATTATCTC	-10.9674	-6.42093	Junya_CelRes_2019_T1_GGGAATGCATTATCTC	Junya_CelRes_2019	T1	3761	1560	8	Endothelial cell	Tumor
T1_GGGAATGTCTTGGGTA	-0.653729	0.811397	Junya_CelRes_2019_T1_GGGAATGTCTTGGGTA	Junya_CelRes_2019	T1	7420	1865	40	Endocrine cell	Tumor
T1_GGGACCTCACAAGCCC	2.1149	-12.7558	Junya_CelRes_2019_T1_GGGACCTCACAAGCCC	Junya_CelRes_2019	T1	2091	1018	5	Pericytes	Tumor
T1_GGGACCTCACGAAAGC	-13.1028	-6.77578	Junya_CelRes_2019_T1_GGGACCTCACGAAAGC	Junya_CelRes_2019	T1	5879	2049	8	Endothelial cell	Tumor
T1_GGGACCTCATTGAGCT	-3.4397	8.31766	Junya_CelRes_2019_T1_GGGACCTCATTGAGCT	Junya_CelRes_2019	T1	7396	2979	20	Ductal cell 1	Tumor
T1_GGGACCTGTCGCATAT	-4.6123	8.5294	Junya_CelRes_2019_T1_GGGACCTGTCGCATAT	Junya_CelRes_2019	T1	4096	1477	20	Ductal cell 1	Tumor
T1_GGGAGATAGGCGCTCT	1.47748	-13.445	Junya_CelRes_2019_T1_GGGAGATAGGCGCTCT	Junya_CelRes_2019	T1	2379	1174	5	Pericytes	Tumor
T1_GGGCACTCATGGTTGT	-10.7004	-7.76998	Junya_CelRes_2019_T1_GGGCACTCATGGTTGT	Junya_CelRes_2019	T1	3730	1900	8	Endothelial cell	Tumor
T1_GGGCATCAGATCCCAT	-3.14854	-11.244	Junya_CelRes_2019_T1_GGGCATCAGATCCCAT	Junya_CelRes_2019	T1	2688	1316	7	Fibroblast cell	Tumor
T1_GGGCATCCAGGATTGG	-12.3296	-5.49781	Junya_CelRes_2019_T1_GGGCATCCAGGATTGG	Junya_CelRes_2019	T1	2044	1020	14	Endothelial cell	Tumor
T1_GGGCATCTCACATACG	-4.86885	-12.5991	Junya_CelRes_2019_T1_GGGCATCTCACATACG	Junya_CelRes_2019	T1	2406	1033	7	Fibroblast cell	Tumor
T1_GGGTCTGCACGGACAA	-12.3247	-6.61693	Junya_CelRes_2019_T1_GGGTCTGCACGGACAA	Junya_CelRes_2019	T1	11342	3608	8	Endothelial cell	Tumor
T1_GGGTCTGGTAACGACG	-0.672419	0.759458	Junya_CelRes_2019_T1_GGGTCTGGTAACGACG	Junya_CelRes_2019	T1	16561	3433	40	Endocrine cell	Tumor
T1_GGGTCTGGTAGATTAG	-5.26836	-12.2663	Junya_CelRes_2019_T1_GGGTCTGGTAGATTAG	Junya_CelRes_2019	T1	2289	1061	48	Fibroblast cell	Tumor
T1_GGGTCTGTCTGGTGTA	-11.7457	-6.33076	Junya_CelRes_2019_T1_GGGTCTGTCTGGTGTA	Junya_CelRes_2019	T1	10034	3375	8	Endothelial cell	Tumor
T1_GGTATTGAGGACAGAA	-13.0643	-6.6588	Junya_CelRes_2019_T1_GGTATTGAGGACAGAA	Junya_CelRes_2019	T1	4776	1984	8	Endothelial cell	Tumor
T1_GGTATTGTCGAACGGA	1.12575	-13.3459	Junya_CelRes_2019_T1_GGTATTGTCGAACGGA	Junya_CelRes_2019	T1	3349	1372	5	Pericytes	Tumor
T1_GGTGAAGAGTGTACTC	-3.70425	8.31019	Junya_CelRes_2019_T1_GGTGAAGAGTGTACTC	Junya_CelRes_2019	T1	20185	5067	20	Ductal cell 1	Tumor
T1_GGTGAAGCATTCTCAT	-11.1557	-7.50533	Junya_CelRes_2019_T1_GGTGAAGCATTCTCAT	Junya_CelRes_2019	T1	13284	4171	8	Endothelial cell	Tumor
T1_GGTGAAGGTTTGTGTG	-12.5421	-6.55285	Junya_CelRes_2019_T1_GGTGAAGGTTTGTGTG	Junya_CelRes_2019	T1	2403	1045	8	Endothelial cell	Tumor
T1_GGTGTTACAGTTCCCT	9.06243	1.35388	Junya_CelRes_2019_T1_GGTGTTACAGTTCCCT	Junya_CelRes_2019	T1	2709	1206	36	CD8 T cell	Tumor
T1_GGTGTTAGTTGGTGGA	-1.08962	7.05934	Junya_CelRes_2019_T1_GGTGTTAGTTGGTGGA	Junya_CelRes_2019	T1	5897	2129	6	Ductal cell 1	Tumor
T1_GGTGTTATCGTTTATC	-4.02416	8.45755	Junya_CelRes_2019_T1_GGTGTTATCGTTTATC	Junya_CelRes_2019	T1	2565	1373	20	Ductal cell 1	Tumor
T1_GTAACGTCACCGAATT	-2.67532	-12.2033	Junya_CelRes_2019_T1_GTAACGTCACCGAATT	Junya_CelRes_2019	T1	2499	1102	7	Fibroblast cell	Tumor
T1_GTAACTGCATGGAATA	-12.6574	-6.79029	Junya_CelRes_2019_T1_GTAACTGCATGGAATA	Junya_CelRes_2019	T1	3800	1515	8	Endothelial cell	Tumor
T1_GTAACTGGTAGCGTCC	1.93102	-11.3588	Junya_CelRes_2019_T1_GTAACTGGTAGCGTCC	Junya_CelRes_2019	T1	2993	1491	5	Pericytes	Tumor
T1_GTAACTGTCCGCATCT	-0.871674	0.877285	Junya_CelRes_2019_T1_GTAACTGTCCGCATCT	Junya_CelRes_2019	T1	10278	3327	40	Endocrine cell	Tumor
T1_GTAACTGTCTGTCAAG	-11.8363	-7.21629	Junya_CelRes_2019_T1_GTAACTGTCTGTCAAG	Junya_CelRes_2019	T1	2719	1425	8	Endothelial cell	Tumor
T1_GTACGTAAGGGATGGG	-3.81743	8.76433	Junya_CelRes_2019_T1_GTACGTAAGGGATGGG	Junya_CelRes_2019	T1	24783	5763	20	Ductal cell 1	Tumor
T1_GTACGTAAGTGGTAAT	-4.36617	8.69337	Junya_CelRes_2019_T1_GTACGTAAGTGGTAAT	Junya_CelRes_2019	T1	7005	2313	20	Ductal cell 1	Tumor
T1_GTACGTAGTTGATTGC	12.3685	-3.58023	Junya_CelRes_2019_T1_GTACGTAGTTGATTGC	Junya_CelRes_2019	T1	2024	723	10	B cell	Tumor
T1_GTACGTATCGCTGATA	-5.61129	5.81372	Junya_CelRes_2019_T1_GTACGTATCGCTGATA	Junya_CelRes_2019	T1	4849	2242	17	Ductal cell 1	Tumor
T1_GTACTCCAGGCTCTTA	-4.74499	8.50716	Junya_CelRes_2019_T1_GTACTCCAGGCTCTTA	Junya_CelRes_2019	T1	6647	2625	20	Ductal cell 1	Tumor
T1_GTACTCCGTTCGTTGA	1.73209	-13.7473	Junya_CelRes_2019_T1_GTACTCCGTTCGTTGA	Junya_CelRes_2019	T1	3297	1547	5	Pericytes	Tumor
T1_GTACTTTAGACGCACA	1.34375	-11.4015	Junya_CelRes_2019_T1_GTACTTTAGACGCACA	Junya_CelRes_2019	T1	1999	935	5	Pericytes	Tumor
T1_GTACTTTGTCTCTCGT	-3.45679	8.59734	Junya_CelRes_2019_T1_GTACTTTGTCTCTCGT	Junya_CelRes_2019	T1	4520	2045	20	Ductal cell 1	Tumor
T1_GTACTTTTCTGAGGGA	8.83065	6.53429	Junya_CelRes_2019_T1_GTACTTTTCTGAGGGA	Junya_CelRes_2019	T1	2288	1068	1	CD4 T cell	Tumor
T1_GTAGTCAGTAATCACC	7.65519	6.26886	Junya_CelRes_2019_T1_GTAGTCAGTAATCACC	Junya_CelRes_2019	T1	3514	927	6	Ductal cell 1	Tumor
T1_GTATCTTAGACTGTAA	-11.2536	-8.19138	Junya_CelRes_2019_T1_GTATCTTAGACTGTAA	Junya_CelRes_2019	T1	2679	1438	8	Endothelial cell	Tumor
T1_GTATCTTGTACCGCTG	-11.0631	-7.39012	Junya_CelRes_2019_T1_GTATCTTGTACCGCTG	Junya_CelRes_2019	T1	3309	1645	8	Endothelial cell	Tumor
T1_GTATCTTGTGTTGGGA	0.847964	-3.5151	Junya_CelRes_2019_T1_GTATCTTGTGTTGGGA	Junya_CelRes_2019	T1	2991	1413	4	Macrophage	Tumor
T1_GTATCTTTCACCGTAA	-4.05027	8.5531	Junya_CelRes_2019_T1_GTATCTTTCACCGTAA	Junya_CelRes_2019	T1	10266	2981	20	Ductal cell 1	Tumor
T1_GTATTCTCATTAACCG	-4.02832	8.63469	Junya_CelRes_2019_T1_GTATTCTCATTAACCG	Junya_CelRes_2019	T1	2470	1235	20	Ductal cell 1	Tumor
T1_GTATTCTGTCTCAACA	-3.6634	7.84009	Junya_CelRes_2019_T1_GTATTCTGTCTCAACA	Junya_CelRes_2019	T1	2486	1316	20	Ductal cell 1	Tumor
T1_GTCACAACAATCTGCA	-3.58719	7.89523	Junya_CelRes_2019_T1_GTCACAACAATCTGCA	Junya_CelRes_2019	T1	5082	2388	20	Ductal cell 1	Tumor
T1_GTCACAACATGGGACA	-3.92812	8.52123	Junya_CelRes_2019_T1_GTCACAACATGGGACA	Junya_CelRes_2019	T1	10713	3817	20	Ductal cell 1	Tumor
T1_GTCACAATCCCTTGTG	-11.6628	-6.35976	Junya_CelRes_2019_T1_GTCACAATCCCTTGTG	Junya_CelRes_2019	T1	6677	2580	8	Endothelial cell	Tumor
T1_GTCACGGGTAAATGAC	-0.697953	0.88148	Junya_CelRes_2019_T1_GTCACGGGTAAATGAC	Junya_CelRes_2019	T1	11070	2427	40	Endocrine cell	Tumor
T1_GTCACGGGTAATAGCA	-3.32856	9.18066	Junya_CelRes_2019_T1_GTCACGGGTAATAGCA	Junya_CelRes_2019	T1	5348	2016	20	Ductal cell 1	Tumor
T1_GTCATTTAGTGGTAGC	-4.43061	8.5293	Junya_CelRes_2019_T1_GTCATTTAGTGGTAGC	Junya_CelRes_2019	T1	5220	2308	20	Ductal cell 1	Tumor
T1_GTCATTTTCAACCATG	1.9617	-14.2656	Junya_CelRes_2019_T1_GTCATTTTCAACCATG	Junya_CelRes_2019	T1	3802	1732	5	Pericytes	Tumor
T1_GTCCTCACAAGGCTCC	-12.2643	-6.96559	Junya_CelRes_2019_T1_GTCCTCACAAGGCTCC	Junya_CelRes_2019	T1	3364	1443	8	Endothelial cell	Tumor
T1_GTCCTCACACCAGTTA	-12.8178	-6.45995	Junya_CelRes_2019_T1_GTCCTCACACCAGTTA	Junya_CelRes_2019	T1	12934	3996	8	Endothelial cell	Tumor
T1_GTCCTCAGTAAGTGTA	-10.9003	-7.24187	Junya_CelRes_2019_T1_GTCCTCAGTAAGTGTA	Junya_CelRes_2019	T1	3638	1755	8	Endothelial cell	Tumor
T1_GTCCTCATCCACGCAG	-4.68415	8.45806	Junya_CelRes_2019_T1_GTCCTCATCCACGCAG	Junya_CelRes_2019	T1	8532	3213	20	Ductal cell 1	Tumor
T1_GTCCTCATCCGCGCAA	-11.5623	-7.62574	Junya_CelRes_2019_T1_GTCCTCATCCGCGCAA	Junya_CelRes_2019	T1	4488	2063	8	Endothelial cell	Tumor
T1_GTCGGGTTCCTAGGGC	-2.01171	8.04462	Junya_CelRes_2019_T1_GTCGGGTTCCTAGGGC	Junya_CelRes_2019	T1	17759	4351	6	Ductal cell 1	Tumor
T1_GTCGTAAAGATACACA	-13.2066	-6.90124	Junya_CelRes_2019_T1_GTCGTAAAGATACACA	Junya_CelRes_2019	T1	2092	1180	8	Endothelial cell	Tumor
T1_GTCGTAAGTGACGCCT	-3.72722	8.3496	Junya_CelRes_2019_T1_GTCGTAAGTGACGCCT	Junya_CelRes_2019	T1	9895	3416	20	Ductal cell 1	Tumor
T1_GTCTCGTAGGGCTTCC	1.75209	-3.20958	Junya_CelRes_2019_T1_GTCTCGTAGGGCTTCC	Junya_CelRes_2019	T1	3538	1468	4	Macrophage	Tumor
T1_GTCTCGTTCGTGGTCG	-0.804879	0.771876	Junya_CelRes_2019_T1_GTCTCGTTCGTGGTCG	Junya_CelRes_2019	T1	6461	2087	40	Endocrine cell	Tumor
T1_GTGAAGGTCGGTGTCG	-11.9653	-7.11576	Junya_CelRes_2019_T1_GTGAAGGTCGGTGTCG	Junya_CelRes_2019	T1	2547	1250	8	Endothelial cell	Tumor
T1_GTGCAGCCAGATGGCA	-10.8769	-6.92652	Junya_CelRes_2019_T1_GTGCAGCCAGATGGCA	Junya_CelRes_2019	T1	2281	1200	8	Endothelial cell	Tumor
T1_GTGCAGCGTTCTGGTA	-3.56919	8.48495	Junya_CelRes_2019_T1_GTGCAGCGTTCTGGTA	Junya_CelRes_2019	T1	11644	3539	20	Ductal cell 1	Tumor
T1_GTGCATAAGCTGAACG	-10.5752	-8.44419	Junya_CelRes_2019_T1_GTGCATAAGCTGAACG	Junya_CelRes_2019	T1	4921	2154	8	Endothelial cell	Tumor
T1_GTGCATACACGACGAA	-4.03164	8.73231	Junya_CelRes_2019_T1_GTGCATACACGACGAA	Junya_CelRes_2019	T1	7371	2505	20	Ductal cell 1	Tumor
T1_GTGCATAGTGGAAAGA	-1.11848	6.69383	Junya_CelRes_2019_T1_GTGCATAGTGGAAAGA	Junya_CelRes_2019	T1	5830	1918	6	Ductal cell 1	Tumor
T1_GTGCATATCTGTGCAA	4.92017	-2.58262	Junya_CelRes_2019_T1_GTGCATATCTGTGCAA	Junya_CelRes_2019	T1	1978	921	15	Macrophage	Tumor
T1_GTGCTTCAGCCCGAAA	5.63028	-4.44123	Junya_CelRes_2019_T1_GTGCTTCAGCCCGAAA	Junya_CelRes_2019	T1	2916	1133	15	Macrophage	Tumor
T1_GTGCTTCCAAGTAATG	-4.1554	8.63278	Junya_CelRes_2019_T1_GTGCTTCCAAGTAATG	Junya_CelRes_2019	T1	2844	1285	20	Ductal cell 1	Tumor
T1_GTGCTTCTCCTTGGTC	5.45973	-3.97925	Junya_CelRes_2019_T1_GTGCTTCTCCTTGGTC	Junya_CelRes_2019	T1	2687	1069	15	Macrophage	Tumor
T1_GTGGGTCCAGTATAAG	-11.1648	-7.46962	Junya_CelRes_2019_T1_GTGGGTCCAGTATAAG	Junya_CelRes_2019	T1	6062	2592	8	Endothelial cell	Tumor
T1_GTGGGTCTCCCACTTG	10.3872	4.37255	Junya_CelRes_2019_T1_GTGGGTCTCCCACTTG	Junya_CelRes_2019	T1	2066	856	3	CD8 T cell	Tumor
T1_GTGTGCGAGAAACCGC	-4.55556	8.5798	Junya_CelRes_2019_T1_GTGTGCGAGAAACCGC	Junya_CelRes_2019	T1	5625	2002	20	Ductal cell 1	Tumor
T1_GTGTGCGAGGCATTGG	5.24181	-2.67134	Junya_CelRes_2019_T1_GTGTGCGAGGCATTGG	Junya_CelRes_2019	T1	2103	931	15	Macrophage	Tumor
T1_GTGTGCGCAGTCACTA	-5.18865	-12.1529	Junya_CelRes_2019_T1_GTGTGCGCAGTCACTA	Junya_CelRes_2019	T1	3278	1437	7	Fibroblast cell	Tumor
T1_GTGTGCGGTTCGGCAC	-13.2133	-6.42394	Junya_CelRes_2019_T1_GTGTGCGGTTCGGCAC	Junya_CelRes_2019	T1	7404	2578	8	Endothelial cell	Tumor
T1_GTGTTAGCAGTATGCT	-4.4297	8.49114	Junya_CelRes_2019_T1_GTGTTAGCAGTATGCT	Junya_CelRes_2019	T1	3367	1646	20	Ductal cell 1	Tumor
T1_GTGTTAGCATACCATG	-0.644033	0.770259	Junya_CelRes_2019_T1_GTGTTAGCATACCATG	Junya_CelRes_2019	T1	20113	3740	40	Endocrine cell	Tumor
T1_GTGTTAGGTTGACGTT	8.01184	6.56593	Junya_CelRes_2019_T1_GTGTTAGGTTGACGTT	Junya_CelRes_2019	T1	2995	1154	1	CD4 T cell	Tumor
T1_GTTAAGCCAGTCTTCC	10.0497	2.08359	Junya_CelRes_2019_T1_GTTAAGCCAGTCTTCC	Junya_CelRes_2019	T1	2739	1212	36	CD8 T cell	Tumor
T1_GTTAAGCTCACCTTAT	-10.6748	-7.54468	Junya_CelRes_2019_T1_GTTAAGCTCACCTTAT	Junya_CelRes_2019	T1	3387	1741	8	Endothelial cell	Tumor
T1_GTTACAGAGCTAGTTC	-13.1107	-6.46945	Junya_CelRes_2019_T1_GTTACAGAGCTAGTTC	Junya_CelRes_2019	T1	3648	1500	8	Endothelial cell	Tumor
T1_GTTACAGCAATGTTGC	-12.9172	-6.92237	Junya_CelRes_2019_T1_GTTACAGCAATGTTGC	Junya_CelRes_2019	T1	6761	2470	8	Endothelial cell	Tumor
T1_GTTACAGTCACAGTAC	-1.52575	6.85206	Junya_CelRes_2019_T1_GTTACAGTCACAGTAC	Junya_CelRes_2019	T1	4278	1830	22	Ductal cell 1	Tumor
T1_GTTCATTAGTGGACGT	-11.5052	-6.87431	Junya_CelRes_2019_T1_GTTCATTAGTGGACGT	Junya_CelRes_2019	T1	6703	2471	8	Endothelial cell	Tumor
T1_GTTCATTGTCGATTGT	-13.0809	-6.80101	Junya_CelRes_2019_T1_GTTCATTGTCGATTGT	Junya_CelRes_2019	T1	9916	3035	8	Endothelial cell	Tumor
T1_GTTCATTTCACCGGGT	-3.57622	8.09833	Junya_CelRes_2019_T1_GTTCATTTCACCGGGT	Junya_CelRes_2019	T1	7288	2645	9	Ductal cell 1	Tumor
T1_GTTCATTTCACCGTAA	-4.63191	-12.121	Junya_CelRes_2019_T1_GTTCATTTCACCGTAA	Junya_CelRes_2019	T1	16105	3967	7	Fibroblast cell	Tumor
T1_GTTCATTTCGTATCAG	-2.65949	-2.38792	Junya_CelRes_2019_T1_GTTCATTTCGTATCAG	Junya_CelRes_2019	T1	2308	1065	51	Macrophage	Tumor
T1_GTTCGGGGTCGAATCT	12.0429	-3.67305	Junya_CelRes_2019_T1_GTTCGGGGTCGAATCT	Junya_CelRes_2019	T1	2080	804	10	B cell	Tumor
T1_GTTCGGGTCGTTGACA	2.15906	-12.7995	Junya_CelRes_2019_T1_GTTCGGGTCGTTGACA	Junya_CelRes_2019	T1	3235	1439	5	Pericytes	Tumor
T1_GTTCGGGTCTATCCCG	0.806064	-13.5887	Junya_CelRes_2019_T1_GTTCGGGTCTATCCCG	Junya_CelRes_2019	T1	3221	1440	5	Pericytes	Tumor
T1_GTTCTCGAGTCCGGTC	10.5723	-9.79457	Junya_CelRes_2019_T1_GTTCTCGAGTCCGGTC	Junya_CelRes_2019	T1	4574	1748	44	Dendritic cell	Tumor
T1_GTTCTCGGTAGTAGTA	-3.6964	8.51961	Junya_CelRes_2019_T1_GTTCTCGGTAGTAGTA	Junya_CelRes_2019	T1	8314	2826	20	Ductal cell 1	Tumor
T1_GTTCTCGGTCTAAAGA	-4.33728	8.73481	Junya_CelRes_2019_T1_GTTCTCGGTCTAAAGA	Junya_CelRes_2019	T1	2189	1126	20	Ductal cell 1	Tumor
T1_GTTCTCGGTTTGGCGC	5.11957	-2.78015	Junya_CelRes_2019_T1_GTTCTCGGTTTGGCGC	Junya_CelRes_2019	T1	2136	900	15	Macrophage	Tumor
T1_GTTTCTACATCGATGT	5.37417	-2.86724	Junya_CelRes_2019_T1_GTTTCTACATCGATGT	Junya_CelRes_2019	T1	3347	1285	15	Macrophage	Tumor
T1_GTTTCTACATGCTAGT	0.998608	-12.5867	Junya_CelRes_2019_T1_GTTTCTACATGCTAGT	Junya_CelRes_2019	T1	4239	1432	5	Pericytes	Tumor
T1_TAAACCGCAACACCTA	-3.88725	8.65852	Junya_CelRes_2019_T1_TAAACCGCAACACCTA	Junya_CelRes_2019	T1	19425	5275	20	Ductal cell 1	Tumor
T1_TAAACCGCATTGTGCA	8.09058	6.67888	Junya_CelRes_2019_T1_TAAACCGCATTGTGCA	Junya_CelRes_2019	T1	2213	881	1	CD4 T cell	Tumor
T1_TAAACCGGTAAGAGGA	2.51089	-12.3958	Junya_CelRes_2019_T1_TAAACCGGTAAGAGGA	Junya_CelRes_2019	T1	3897	1916	5	Pericytes	Tumor
T1_TAAACCGTCGAGAGCA	-3.69025	8.14103	Junya_CelRes_2019_T1_TAAACCGTCGAGAGCA	Junya_CelRes_2019	T1	7179	2556	20	Ductal cell 1	Tumor
T1_TAAGAGAAGGTGCTTT	-4.29431	8.71423	Junya_CelRes_2019_T1_TAAGAGAAGGTGCTTT	Junya_CelRes_2019	T1	4507	1757	20	Ductal cell 1	Tumor
T1_TAAGAGACAACTGCGC	-11.2065	-7.04391	Junya_CelRes_2019_T1_TAAGAGACAACTGCGC	Junya_CelRes_2019	T1	2251	1255	8	Endothelial cell	Tumor
T1_TAAGAGAGTCACCCAG	-11.0855	-7.4799	Junya_CelRes_2019_T1_TAAGAGAGTCACCCAG	Junya_CelRes_2019	T1	16348	4917	8	Endothelial cell	Tumor
T1_TAAGAGAGTTCTGTTT	-3.23929	7.48793	Junya_CelRes_2019_T1_TAAGAGAGTTCTGTTT	Junya_CelRes_2019	T1	16236	4602	9	Ductal cell 1	Tumor
T1_TAAGAGATCTCTGCTG	-3.75263	8.43645	Junya_CelRes_2019_T1_TAAGAGATCTCTGCTG	Junya_CelRes_2019	T1	3782	1579	20	Ductal cell 1	Tumor
T1_TAAGCGTAGAGGTACC	-5.41294	10.3185	Junya_CelRes_2019_T1_TAAGCGTAGAGGTACC	Junya_CelRes_2019	T1	2535	1231	20	Ductal cell 1	Tumor
T1_TAAGTGCAGCATCATC	-3.26894	8.68668	Junya_CelRes_2019_T1_TAAGTGCAGCATCATC	Junya_CelRes_2019	T1	10482	2799	20	Ductal cell 1	Tumor
T1_TAAGTGCCAGGGCATA	-3.4582	7.6466	Junya_CelRes_2019_T1_TAAGTGCCAGGGCATA	Junya_CelRes_2019	T1	33682	6894	9	Ductal cell 1	Tumor
T1_TAAGTGCGTACCGTAT	3.43327	-6.56896	Junya_CelRes_2019_T1_TAAGTGCGTACCGTAT	Junya_CelRes_2019	T1	5434	1911	0	Macrophage	Tumor
T1_TACACGAAGCAGATCG	-3.79412	8.78554	Junya_CelRes_2019_T1_TACACGAAGCAGATCG	Junya_CelRes_2019	T1	12050	3449	20	Ductal cell 1	Tumor
T1_TACACGACAGGTCCAC	-3.62731	8.48593	Junya_CelRes_2019_T1_TACACGACAGGTCCAC	Junya_CelRes_2019	T1	3440	1533	20	Ductal cell 1	Tumor
T1_TACACGAGTGCCTGGT	-3.55363	8.50216	Junya_CelRes_2019_T1_TACACGAGTGCCTGGT	Junya_CelRes_2019	T1	5253	2233	20	Ductal cell 1	Tumor
T1_TACACGAGTGCGGTAA	-11.4635	-6.99841	Junya_CelRes_2019_T1_TACACGAGTGCGGTAA	Junya_CelRes_2019	T1	6605	2504	8	Endothelial cell	Tumor
T1_TACACGATCGACCAGC	-3.05506	6.89001	Junya_CelRes_2019_T1_TACACGATCGACCAGC	Junya_CelRes_2019	T1	9132	3110	9	Ductal cell 1	Tumor
T1_TACAGTGCACGACTCG	-11.2126	-7.54448	Junya_CelRes_2019_T1_TACAGTGCACGACTCG	Junya_CelRes_2019	T1	2045	1148	8	Endothelial cell	Tumor
T1_TACAGTGCACTGCCAG	2.19353	-13.7457	Junya_CelRes_2019_T1_TACAGTGCACTGCCAG	Junya_CelRes_2019	T1	5536	2076	5	Pericytes	Tumor
T1_TACAGTGTCAGCTCGG	-4.30309	8.61914	Junya_CelRes_2019_T1_TACAGTGTCAGCTCGG	Junya_CelRes_2019	T1	5771	2171	20	Ductal cell 1	Tumor
T1_TACAGTGTCGCTAGCG	-12.4191	-6.7771	Junya_CelRes_2019_T1_TACAGTGTCGCTAGCG	Junya_CelRes_2019	T1	6541	2775	8	Endothelial cell	Tumor
T1_TACCTATCATGCTAGT	-4.07577	8.65089	Junya_CelRes_2019_T1_TACCTATCATGCTAGT	Junya_CelRes_2019	T1	2151	1154	20	Ductal cell 1	Tumor
T1_TACCTTAAGCCCAATT	-3.56132	8.89071	Junya_CelRes_2019_T1_TACCTTAAGCCCAATT	Junya_CelRes_2019	T1	4979	2011	20	Ductal cell 1	Tumor
T1_TACCTTACAAGCCATT	-11.2724	-8.33186	Junya_CelRes_2019_T1_TACCTTACAAGCCATT	Junya_CelRes_2019	T1	3487	1609	8	Endothelial cell	Tumor
T1_TACCTTACAGGACCCT	-10.9601	-7.27017	Junya_CelRes_2019_T1_TACCTTACAGGACCCT	Junya_CelRes_2019	T1	4167	1921	8	Endothelial cell	Tumor
T1_TACCTTATCAGATAAG	-3.5333	8.36348	Junya_CelRes_2019_T1_TACCTTATCAGATAAG	Junya_CelRes_2019	T1	2761	1492	20	Ductal cell 1	Tumor
T1_TACCTTATCTATCCTA	-10.8918	-6.90876	Junya_CelRes_2019_T1_TACCTTATCTATCCTA	Junya_CelRes_2019	T1	2407	1203	8	Endothelial cell	Tumor
T1_TACCTTATCTCGCTTG	-12.6584	-6.87871	Junya_CelRes_2019_T1_TACCTTATCTCGCTTG	Junya_CelRes_2019	T1	6931	2388	8	Endothelial cell	Tumor
T1_TACGGATAGCGTCAAG	0.975088	-2.87327	Junya_CelRes_2019_T1_TACGGATAGCGTCAAG	Junya_CelRes_2019	T1	2795	1065	4	Macrophage	Tumor
T1_TACGGATGTCAGTGGA	-3.50632	8.20981	Junya_CelRes_2019_T1_TACGGATGTCAGTGGA	Junya_CelRes_2019	T1	3859	1815	20	Ductal cell 1	Tumor
T1_TACGGGCCAGCGAACA	1.59747	-11.7594	Junya_CelRes_2019_T1_TACGGGCCAGCGAACA	Junya_CelRes_2019	T1	2044	1006	5	Pericytes	Tumor
T1_TACGGGCGTACTTGAC	-3.16371	8.7167	Junya_CelRes_2019_T1_TACGGGCGTACTTGAC	Junya_CelRes_2019	T1	5600	2534	20	Ductal cell 1	Tumor
T1_TACGGTAAGATACACA	0.51083	-12.8914	Junya_CelRes_2019_T1_TACGGTAAGATACACA	Junya_CelRes_2019	T1	2026	975	5	Pericytes	Tumor
T1_TACTCATTCAGTTGAC	-3.65802	8.2988	Junya_CelRes_2019_T1_TACTCATTCAGTTGAC	Junya_CelRes_2019	T1	10855	3291	20	Ductal cell 1	Tumor
T1_TACTCGCTCCCGACTT	-2.99781	8.69969	Junya_CelRes_2019_T1_TACTCGCTCCCGACTT	Junya_CelRes_2019	T1	3795	1303	6	Ductal cell 1	Tumor
T1_TACTTGTAGGTGCTAG	3.20024	-13.4786	Junya_CelRes_2019_T1_TACTTGTAGGTGCTAG	Junya_CelRes_2019	T1	5363	2271	32	Fibroblast cell	Tumor
T1_TACTTGTAGTGAACAT	4.8927	-3.05823	Junya_CelRes_2019_T1_TACTTGTAGTGAACAT	Junya_CelRes_2019	T1	2390	1092	15	Macrophage	Tumor
T1_TACTTGTGTAAAGTCA	-3.52468	7.90261	Junya_CelRes_2019_T1_TACTTGTGTAAAGTCA	Junya_CelRes_2019	T1	15871	4940	20	Ductal cell 1	Tumor
T1_TACTTGTGTTTAGCTG	-3.10844	8.31069	Junya_CelRes_2019_T1_TACTTGTGTTTAGCTG	Junya_CelRes_2019	T1	3427	1623	20	Ductal cell 1	Tumor
T1_TACTTGTTCAGTCAGT	-10.8901	-8.15514	Junya_CelRes_2019_T1_TACTTGTTCAGTCAGT	Junya_CelRes_2019	T1	10304	3507	8	Endothelial cell	Tumor
T1_TAGACCAAGGGTCGAT	-3.57792	8.50879	Junya_CelRes_2019_T1_TAGACCAAGGGTCGAT	Junya_CelRes_2019	T1	28373	5488	20	Ductal cell 1	Tumor
T1_TAGACCATCCAAACAC	-4.4077	8.45809	Junya_CelRes_2019_T1_TAGACCATCCAAACAC	Junya_CelRes_2019	T1	6744	2591	20	Ductal cell 1	Tumor
T1_TAGAGCTTCCTCTAGC	-4.01133	8.68605	Junya_CelRes_2019_T1_TAGAGCTTCCTCTAGC	Junya_CelRes_2019	T1	14750	4369	20	Ductal cell 1	Tumor
T1_TAGAGCTTCGCATGAT	0.47247	-12.915	Junya_CelRes_2019_T1_TAGAGCTTCGCATGAT	Junya_CelRes_2019	T1	6689	2224	5	Pericytes	Tumor
T1_TAGCCGGCACGGTTTA	2.1715	-11.6556	Junya_CelRes_2019_T1_TAGCCGGCACGGTTTA	Junya_CelRes_2019	T1	3955	1727	5	Pericytes	Tumor
T1_TAGCCGGCATCGGTTA	6.91622	-5.20294	Junya_CelRes_2019_T1_TAGCCGGCATCGGTTA	Junya_CelRes_2019	T1	3317	1196	47	Dendritic cell	Tumor
T1_TAGCCGGTCTAGCACA	1.23173	-13.6465	Junya_CelRes_2019_T1_TAGCCGGTCTAGCACA	Junya_CelRes_2019	T1	6094	2404	5	Pericytes	Tumor
T1_TAGGCATGTAACGACG	-3.55748	8.3805	Junya_CelRes_2019_T1_TAGGCATGTAACGACG	Junya_CelRes_2019	T1	16664	4606	20	Ductal cell 1	Tumor
T1_TAGTGGTAGGGAGTAA	-3.85364	8.69809	Junya_CelRes_2019_T1_TAGTGGTAGGGAGTAA	Junya_CelRes_2019	T1	12424	3284	20	Ductal cell 1	Tumor
T1_TAGTGGTTCAACACCA	-10.9558	-7.28377	Junya_CelRes_2019_T1_TAGTGGTTCAACACCA	Junya_CelRes_2019	T1	2738	1359	8	Endothelial cell	Tumor
T1_TAGTTGGAGGGAACGG	-12.941	-6.94034	Junya_CelRes_2019_T1_TAGTTGGAGGGAACGG	Junya_CelRes_2019	T1	3125	1509	8	Endothelial cell	Tumor
T1_TAGTTGGCAGCCAGAA	-10.6334	-7.46104	Junya_CelRes_2019_T1_TAGTTGGCAGCCAGAA	Junya_CelRes_2019	T1	2836	1472	8	Endothelial cell	Tumor
T1_TAGTTGGCAGGCGATA	-10.9211	-7.30294	Junya_CelRes_2019_T1_TAGTTGGCAGGCGATA	Junya_CelRes_2019	T1	4616	2144	8	Endothelial cell	Tumor
T1_TAGTTGGGTGGCGAAT	-4.58077	8.56668	Junya_CelRes_2019_T1_TAGTTGGGTGGCGAAT	Junya_CelRes_2019	T1	4132	1776	20	Ductal cell 1	Tumor
T1_TAGTTGGTCGTTGACA	2.60266	-6.24521	Junya_CelRes_2019_T1_TAGTTGGTCGTTGACA	Junya_CelRes_2019	T1	2347	1157	0	Macrophage	Tumor
T1_TATCTCACAAGAGGCT	3.5918	-5.74687	Junya_CelRes_2019_T1_TATCTCACAAGAGGCT	Junya_CelRes_2019	T1	3898	1693	0	Macrophage	Tumor
T1_TATCTCACAATAGAGT	12.2837	4.29331	Junya_CelRes_2019_T1_TATCTCACAATAGAGT	Junya_CelRes_2019	T1	2259	933	28	NK cell	Tumor
T1_TATGCCCAGCCAACAG	-11.1371	-7.45095	Junya_CelRes_2019_T1_TATGCCCAGCCAACAG	Junya_CelRes_2019	T1	9073	3312	8	Endothelial cell	Tumor
T1_TATGCCCCAATCGGTT	4.83277	-2.57824	Junya_CelRes_2019_T1_TATGCCCCAATCGGTT	Junya_CelRes_2019	T1	2721	1174	15	Macrophage	Tumor
T1_TATGCCCCACGACGAA	1.30989	-4.36555	Junya_CelRes_2019_T1_TATGCCCCACGACGAA	Junya_CelRes_2019	T1	2842	1411	15	Macrophage	Tumor
T1_TATGCCCTCGGCATCG	-3.55794	7.4514	Junya_CelRes_2019_T1_TATGCCCTCGGCATCG	Junya_CelRes_2019	T1	8331	3045	9	Ductal cell 1	Tumor
T1_TATGCCCTCTTATCTG	-11.057	-7.37069	Junya_CelRes_2019_T1_TATGCCCTCTTATCTG	Junya_CelRes_2019	T1	7455	2823	8	Endothelial cell	Tumor
T1_TATTACCGTGCTTCTC	1.58285	-13.717	Junya_CelRes_2019_T1_TATTACCGTGCTTCTC	Junya_CelRes_2019	T1	2342	1267	5	Pericytes	Tumor
T1_TCAACGAAGCTAAACA	-10.1618	-7.01638	Junya_CelRes_2019_T1_TCAACGAAGCTAAACA	Junya_CelRes_2019	T1	4941	2279	14	Endothelial cell	Tumor
T1_TCAACGACACCAGGCT	-3.96791	-11.6223	Junya_CelRes_2019_T1_TCAACGACACCAGGCT	Junya_CelRes_2019	T1	4144	1819	7	Fibroblast cell	Tumor
T1_TCAACGATCAACACTG	-4.55797	-12.3977	Junya_CelRes_2019_T1_TCAACGATCAACACTG	Junya_CelRes_2019	T1	4424	1582	7	Fibroblast cell	Tumor
T1_TCAATCTAGAAAGTGG	-3.40786	7.60198	Junya_CelRes_2019_T1_TCAATCTAGAAAGTGG	Junya_CelRes_2019	T1	6517	2852	9	Ductal cell 1	Tumor
T1_TCAATCTAGCTTCGCG	-3.90746	-10.2592	Junya_CelRes_2019_T1_TCAATCTAGCTTCGCG	Junya_CelRes_2019	T1	2670	1240	7	Fibroblast cell	Tumor
T1_TCAATCTCAAAGGAAG	-3.54187	7.58321	Junya_CelRes_2019_T1_TCAATCTCAAAGGAAG	Junya_CelRes_2019	T1	17911	5072	20	Ductal cell 1	Tumor
T1_TCAATCTGTATCGCAT	-3.75574	8.30552	Junya_CelRes_2019_T1_TCAATCTGTATCGCAT	Junya_CelRes_2019	T1	4583	2116	20	Ductal cell 1	Tumor
T1_TCAATCTGTCGACTAT	0.52718	-2.47541	Junya_CelRes_2019_T1_TCAATCTGTCGACTAT	Junya_CelRes_2019	T1	2585	991	4	Macrophage	Tumor
T1_TCACAAGCAGCTGTGC	-1.2075	7.06062	Junya_CelRes_2019_T1_TCACAAGCAGCTGTGC	Junya_CelRes_2019	T1	3330	1647	6	Ductal cell 1	Tumor
T1_TCACGAACACACAGAG	-13.165	-6.63784	Junya_CelRes_2019_T1_TCACGAACACACAGAG	Junya_CelRes_2019	T1	3503	1408	8	Endothelial cell	Tumor
T1_TCACGAATCACAAACC	6.95042	6.01078	Junya_CelRes_2019_T1_TCACGAATCACAAACC	Junya_CelRes_2019	T1	2223	901	1	CD4 T cell	Tumor
T1_TCAGATGCAGAGCCAA	-3.68739	7.6368	Junya_CelRes_2019_T1_TCAGATGCAGAGCCAA	Junya_CelRes_2019	T1	3105	1484	9	Ductal cell 1	Tumor
T1_TCAGATGTCCTCAACC	-13.3095	-6.01648	Junya_CelRes_2019_T1_TCAGATGTCCTCAACC	Junya_CelRes_2019	T1	5223	1990	8	Endothelial cell	Tumor
T1_TCAGCAACAGTCGATT	-3.25954	8.59915	Junya_CelRes_2019_T1_TCAGCAACAGTCGATT	Junya_CelRes_2019	T1	3546	1538	20	Ductal cell 1	Tumor
T1_TCAGCAAGTAGCAAAT	-3.68417	-9.24312	Junya_CelRes_2019_T1_TCAGCAAGTAGCAAAT	Junya_CelRes_2019	T1	5833	2310	11	Fibroblast cell	Tumor
T1_TCAGCAATCATTATCC	-3.19173	-11.9371	Junya_CelRes_2019_T1_TCAGCAATCATTATCC	Junya_CelRes_2019	T1	4166	1676	7	Fibroblast cell	Tumor
T1_TCAGCTCCAAACCTAC	1.41353	-13.5804	Junya_CelRes_2019_T1_TCAGCTCCAAACCTAC	Junya_CelRes_2019	T1	2897	1331	5	Pericytes	Tumor
T1_TCAGCTCGTGATAAAC	-10.9241	-5.98596	Junya_CelRes_2019_T1_TCAGCTCGTGATAAAC	Junya_CelRes_2019	T1	1993	1051	8	Endothelial cell	Tumor
T1_TCAGGATCACCAGGTC	-5.86782	5.32619	Junya_CelRes_2019_T1_TCAGGATCACCAGGTC	Junya_CelRes_2019	T1	7527	3194	17	Ductal cell 1	Tumor
T1_TCAGGATGTACTTCTT	0.675109	-12.9999	Junya_CelRes_2019_T1_TCAGGATGTACTTCTT	Junya_CelRes_2019	T1	2150	1006	5	Pericytes	Tumor
T1_TCATTACGTAATCACC	-3.32228	8.43558	Junya_CelRes_2019_T1_TCATTACGTAATCACC	Junya_CelRes_2019	T1	13052	4437	20	Ductal cell 1	Tumor
T1_TCATTACGTGACCAAG	2.83901	11.3912	Junya_CelRes_2019_T1_TCATTACGTGACCAAG	Junya_CelRes_2019	T1	4003	1827	46	Ductal cell 1	Tumor
T1_TCATTACGTTCTGGTA	-4.98382	-12.2248	Junya_CelRes_2019_T1_TCATTACGTTCTGGTA	Junya_CelRes_2019	T1	3704	1523	7	Fibroblast cell	Tumor
T1_TCATTTGTCACAATGC	-10.4957	-8.34554	Junya_CelRes_2019_T1_TCATTTGTCACAATGC	Junya_CelRes_2019	T1	4297	1944	8	Endothelial cell	Tumor
T1_TCATTTGTCTACTCAT	2.84568	-5.72491	Junya_CelRes_2019_T1_TCATTTGTCTACTCAT	Junya_CelRes_2019	T1	4768	1745	0	Macrophage	Tumor
T1_TCCACACAGGACATTA	-3.58203	8.39494	Junya_CelRes_2019_T1_TCCACACAGGACATTA	Junya_CelRes_2019	T1	28355	5821	20	Ductal cell 1	Tumor
T1_TCCACACGTCTTTCAT	13.8207	4.2831	Junya_CelRes_2019_T1_TCCACACGTCTTTCAT	Junya_CelRes_2019	T1	2361	1038	28	NK cell	Tumor
T1_TCCACACGTTACGGAG	-11.2238	-7.14494	Junya_CelRes_2019_T1_TCCACACGTTACGGAG	Junya_CelRes_2019	T1	3495	1672	8	Endothelial cell	Tumor
T1_TCCCGATCAGGGTATG	5.41183	-2.70804	Junya_CelRes_2019_T1_TCCCGATCAGGGTATG	Junya_CelRes_2019	T1	2719	1093	15	Macrophage	Tumor
T1_TCGAGGCTCAGCTTAG	-10.7828	-8.20932	Junya_CelRes_2019_T1_TCGAGGCTCAGCTTAG	Junya_CelRes_2019	T1	2964	1501	8	Endothelial cell	Tumor
T1_TCGCGAGCAAGCTGGA	1.36023	-13.3699	Junya_CelRes_2019_T1_TCGCGAGCAAGCTGGA	Junya_CelRes_2019	T1	2222	1194	5	Pericytes	Tumor
T1_TCGCGTTCATGCGCAC	-4.19224	8.48471	Junya_CelRes_2019_T1_TCGCGTTCATGCGCAC	Junya_CelRes_2019	T1	14422	4049	20	Ductal cell 1	Tumor
T1_TCGCGTTTCAACACTG	-0.732226	0.839125	Junya_CelRes_2019_T1_TCGCGTTTCAACACTG	Junya_CelRes_2019	T1	4067	1637	40	Endocrine cell	Tumor
T1_TCGCGTTTCACATAGC	8.71727	5.73197	Junya_CelRes_2019_T1_TCGCGTTTCACATAGC	Junya_CelRes_2019	T1	1996	837	3	CD8 T cell	Tumor
T1_TCGGGACCACTAAGTC	-3.28118	8.2274	Junya_CelRes_2019_T1_TCGGGACCACTAAGTC	Junya_CelRes_2019	T1	8534	3195	20	Ductal cell 1	Tumor
T1_TCGGGACGTTAAGAAC	-3.58328	7.18867	Junya_CelRes_2019_T1_TCGGGACGTTAAGAAC	Junya_CelRes_2019	T1	3469	1652	9	Ductal cell 1	Tumor
T1_TCGGTAAAGTACCGGA	4.28135	-5.79375	Junya_CelRes_2019_T1_TCGGTAAAGTACCGGA	Junya_CelRes_2019	T1	3026	1211	0	Macrophage	Tumor
T1_TCGGTAACAACGATGG	-2.93884	7.65685	Junya_CelRes_2019_T1_TCGGTAACAACGATGG	Junya_CelRes_2019	T1	5333	2392	6	Ductal cell 1	Tumor
T1_TCGGTAATCCCTGACT	6.16008	-5.67139	Junya_CelRes_2019_T1_TCGGTAATCCCTGACT	Junya_CelRes_2019	T1	5149	1667	19	Dendritic cell	Tumor
T1_TCGGTAATCTTGCATT	-0.871977	6.37683	Junya_CelRes_2019_T1_TCGGTAATCTTGCATT	Junya_CelRes_2019	T1	2159	1053	6	Ductal cell 1	Tumor
T1_TCGTACCAGAGTCTGG	-3.26873	-11.6935	Junya_CelRes_2019_T1_TCGTACCAGAGTCTGG	Junya_CelRes_2019	T1	2882	1252	7	Fibroblast cell	Tumor
T1_TCGTACCAGTTATCGC	1.21783	-13.3985	Junya_CelRes_2019_T1_TCGTACCAGTTATCGC	Junya_CelRes_2019	T1	3989	1642	5	Pericytes	Tumor
T1_TCGTACCTCTAGCACA	1.32282	-13.4854	Junya_CelRes_2019_T1_TCGTACCTCTAGCACA	Junya_CelRes_2019	T1	3804	1691	5	Pericytes	Tumor
T1_TCGTAGACAGCTGGCT	-4.38844	8.54746	Junya_CelRes_2019_T1_TCGTAGACAGCTGGCT	Junya_CelRes_2019	T1	2519	1171	20	Ductal cell 1	Tumor
T1_TCGTAGAGTGGGTCAA	-12.1054	-7.12634	Junya_CelRes_2019_T1_TCGTAGAGTGGGTCAA	Junya_CelRes_2019	T1	4962	1912	8	Endothelial cell	Tumor
T1_TCGTAGAGTTGGTTTG	-1.381	8.60005	Junya_CelRes_2019_T1_TCGTAGAGTTGGTTTG	Junya_CelRes_2019	T1	6986	2197	6	Ductal cell 1	Tumor
T1_TCTATTGAGGGATACC	4.87322	-4.67114	Junya_CelRes_2019_T1_TCTATTGAGGGATACC	Junya_CelRes_2019	T1	2462	1042	19	Dendritic cell	Tumor
T1_TCTATTGCAGGGAGAG	-13.0667	-6.66452	Junya_CelRes_2019_T1_TCTATTGCAGGGAGAG	Junya_CelRes_2019	T1	8357	2758	8	Endothelial cell	Tumor
T1_TCTATTGTCGGTTCGG	-3.66297	8.39193	Junya_CelRes_2019_T1_TCTATTGTCGGTTCGG	Junya_CelRes_2019	T1	4735	2246	20	Ductal cell 1	Tumor
T1_TCTATTGTCGTCACGG	1.07934	-13.4457	Junya_CelRes_2019_T1_TCTATTGTCGTCACGG	Junya_CelRes_2019	T1	2323	1066	5	Pericytes	Tumor
T1_TCTATTGTCTACTATC	-13.0714	-6.71015	Junya_CelRes_2019_T1_TCTATTGTCTACTATC	Junya_CelRes_2019	T1	27576	5641	8	Endothelial cell	Tumor
T1_TCTATTGTCTCAAGTG	-5.35862	10.3167	Junya_CelRes_2019_T1_TCTATTGTCTCAAGTG	Junya_CelRes_2019	T1	3124	1359	30	Ductal cell 1	Tumor
T1_TCTCATAAGTTCCACA	7.6761	5.95619	Junya_CelRes_2019_T1_TCTCATAAGTTCCACA	Junya_CelRes_2019	T1	2127	776	1	CD4 T cell	Tumor
T1_TCTCATACAGACAAAT	-4.47176	8.60794	Junya_CelRes_2019_T1_TCTCATACAGACAAAT	Junya_CelRes_2019	T1	4302	1744	20	Ductal cell 1	Tumor
T1_TCTCATACAGACAAGC	-11.1199	-7.34326	Junya_CelRes_2019_T1_TCTCATACAGACAAGC	Junya_CelRes_2019	T1	5142	2238	8	Endothelial cell	Tumor
T1_TCTCATACAGTCCTTC	-4.55368	8.57155	Junya_CelRes_2019_T1_TCTCATACAGTCCTTC	Junya_CelRes_2019	T1	6684	2329	20	Ductal cell 1	Tumor
T1_TCTCATACATGTCGAT	-4.59226	8.55004	Junya_CelRes_2019_T1_TCTCATACATGTCGAT	Junya_CelRes_2019	T1	2389	1031	20	Ductal cell 1	Tumor
T1_TCTCATAGTATCAGTC	2.94154	11.3621	Junya_CelRes_2019_T1_TCTCATAGTATCAGTC	Junya_CelRes_2019	T1	4449	1884	46	Ductal cell 1	Tumor
T1_TCTCATATCTTACCTA	-3.38438	6.9171	Junya_CelRes_2019_T1_TCTCATATCTTACCTA	Junya_CelRes_2019	T1	18829	4663	9	Ductal cell 1	Tumor
T1_TCTCTAAAGTCTCCTC	-3.27263	8.51215	Junya_CelRes_2019_T1_TCTCTAAAGTCTCCTC	Junya_CelRes_2019	T1	3941	1843	20	Ductal cell 1	Tumor
T1_TCTCTAATCCTGCTTG	-1.25489	6.51762	Junya_CelRes_2019_T1_TCTCTAATCCTGCTTG	Junya_CelRes_2019	T1	10388	2987	6	Ductal cell 1	Tumor
T1_TCTGAGAAGAAGAAGC	0.63205	-13.022	Junya_CelRes_2019_T1_TCTGAGAAGAAGAAGC	Junya_CelRes_2019	T1	3081	1427	5	Pericytes	Tumor
T1_TCTGGAAAGCACACAG	-11.2675	-6.22461	Junya_CelRes_2019_T1_TCTGGAAAGCACACAG	Junya_CelRes_2019	T1	2091	981	8	Endothelial cell	Tumor
T1_TCTGGAAGTTACTGAC	-4.40643	8.54214	Junya_CelRes_2019_T1_TCTGGAAGTTACTGAC	Junya_CelRes_2019	T1	4545	1916	20	Ductal cell 1	Tumor
T1_TCTTCGGAGACCACGA	-4.03211	8.64567	Junya_CelRes_2019_T1_TCTTCGGAGACCACGA	Junya_CelRes_2019	T1	5073	2340	20	Ductal cell 1	Tumor
T1_TCTTCGGCAATGGATA	-3.78842	8.9805	Junya_CelRes_2019_T1_TCTTCGGCAATGGATA	Junya_CelRes_2019	T1	9916	3361	20	Ductal cell 1	Tumor
T1_TCTTTCCTCATACGGT	-3.79314	8.65684	Junya_CelRes_2019_T1_TCTTTCCTCATACGGT	Junya_CelRes_2019	T1	5452	2201	20	Ductal cell 1	Tumor
T1_TCTTTCCTCTTAGCCC	-12.9592	-6.87458	Junya_CelRes_2019_T1_TCTTTCCTCTTAGCCC	Junya_CelRes_2019	T1	2583	1102	8	Endothelial cell	Tumor
T1_TGAAAGAAGGACAGAA	-3.59231	8.43611	Junya_CelRes_2019_T1_TGAAAGAAGGACAGAA	Junya_CelRes_2019	T1	6652	2366	20	Ductal cell 1	Tumor
T1_TGAAAGACACCGTTGG	5.93126	-5.73757	Junya_CelRes_2019_T1_TGAAAGACACCGTTGG	Junya_CelRes_2019	T1	2961	1257	19	Dendritic cell	Tumor
T1_TGAAAGACACTTAAGC	0.673073	-2.54005	Junya_CelRes_2019_T1_TGAAAGACACTTAAGC	Junya_CelRes_2019	T1	2009	896	4	Macrophage	Tumor
T1_TGAAAGATCACAAACC	0.670773	-3.33026	Junya_CelRes_2019_T1_TGAAAGATCACAAACC	Junya_CelRes_2019	T1	6018	2031	4	Macrophage	Tumor
T1_TGACAACAGAATGTGT	0.599473	-11.4344	Junya_CelRes_2019_T1_TGACAACAGAATGTGT	Junya_CelRes_2019	T1	2460	1044	5	Pericytes	Tumor
T1_TGACGGCAGAATAGGG	7.59934	6.55597	Junya_CelRes_2019_T1_TGACGGCAGAATAGGG	Junya_CelRes_2019	T1	2154	758	1	CD4 T cell	Tumor
T1_TGACGGCTCGGCATCG	-6.04192	-11.5956	Junya_CelRes_2019_T1_TGACGGCTCGGCATCG	Junya_CelRes_2019	T1	2275	1070	48	Fibroblast cell	Tumor
T1_TGACTAGGTCTAAAGA	-11.4761	-6.85302	Junya_CelRes_2019_T1_TGACTAGGTCTAAAGA	Junya_CelRes_2019	T1	2193	1136	8	Endothelial cell	Tumor
T1_TGACTAGTCCTGCAGG	5.89086	-4.80015	Junya_CelRes_2019_T1_TGACTAGTCCTGCAGG	Junya_CelRes_2019	T1	4123	1595	19	Dendritic cell	Tumor
T1_TGACTTTGTAGTGAAT	-10.2408	-7.01786	Junya_CelRes_2019_T1_TGACTTTGTAGTGAAT	Junya_CelRes_2019	T1	4128	2025	14	Endothelial cell	Tumor
T1_TGAGAGGCATGCAACT	-3.70834	8.70609	Junya_CelRes_2019_T1_TGAGAGGCATGCAACT	Junya_CelRes_2019	T1	13512	3900	20	Ductal cell 1	Tumor
T1_TGAGAGGGTCAAAGAT	-12.0315	-7.13397	Junya_CelRes_2019_T1_TGAGAGGGTCAAAGAT	Junya_CelRes_2019	T1	5584	2422	8	Endothelial cell	Tumor
T1_TGAGAGGTCATCTGTT	12.5179	-3.58683	Junya_CelRes_2019_T1_TGAGAGGTCATCTGTT	Junya_CelRes_2019	T1	3315	1243	34	NK cell	Tumor
T1_TGAGCATTCGGCGGTT	-13.1988	-6.24842	Junya_CelRes_2019_T1_TGAGCATTCGGCGGTT	Junya_CelRes_2019	T1	3342	1523	8	Endothelial cell	Tumor
T1_TGAGCCGAGTACGCGA	-3.66223	8.71422	Junya_CelRes_2019_T1_TGAGCCGAGTACGCGA	Junya_CelRes_2019	T1	12562	3555	20	Ductal cell 1	Tumor
T1_TGAGCCGCACCGTTGG	-11.4997	-7.54684	Junya_CelRes_2019_T1_TGAGCCGCACCGTTGG	Junya_CelRes_2019	T1	9959	3619	8	Endothelial cell	Tumor
T1_TGAGCCGTCCCTCTTT	1.30882	-13.3502	Junya_CelRes_2019_T1_TGAGCCGTCCCTCTTT	Junya_CelRes_2019	T1	3847	1421	5	Pericytes	Tumor
T1_TGAGGGAAGGCAGTCA	-3.24512	9.26481	Junya_CelRes_2019_T1_TGAGGGAAGGCAGTCA	Junya_CelRes_2019	T1	3785	1697	20	Ductal cell 1	Tumor
T1_TGATTTCAGCACCGTC	-12.8087	-6.76856	Junya_CelRes_2019_T1_TGATTTCAGCACCGTC	Junya_CelRes_2019	T1	3634	1607	8	Endothelial cell	Tumor
T1_TGATTTCGTTGACGTT	1.20172	-4.39617	Junya_CelRes_2019_T1_TGATTTCGTTGACGTT	Junya_CelRes_2019	T1	2104	1006	4	Macrophage	Tumor
T1_TGCACCTAGACATAAC	1.18753	-13.4088	Junya_CelRes_2019_T1_TGCACCTAGACATAAC	Junya_CelRes_2019	T1	3889	1714	5	Pericytes	Tumor
T1_TGCACCTGTCGGCACT	-12.4824	-6.74744	Junya_CelRes_2019_T1_TGCACCTGTCGGCACT	Junya_CelRes_2019	T1	3936	1664	8	Endothelial cell	Tumor
T1_TGCCAAAAGGTGCTTT	-12.383	-6.52158	Junya_CelRes_2019_T1_TGCCAAAAGGTGCTTT	Junya_CelRes_2019	T1	4185	1780	8	Endothelial cell	Tumor
T1_TGCCAAAAGTGGCACA	-3.58003	8.51609	Junya_CelRes_2019_T1_TGCCAAAAGTGGCACA	Junya_CelRes_2019	T1	12715	3700	20	Ductal cell 1	Tumor
T1_TGCCAAACACGAGAGT	1.89119	-13.4447	Junya_CelRes_2019_T1_TGCCAAACACGAGAGT	Junya_CelRes_2019	T1	2686	1375	5	Pericytes	Tumor
T1_TGCCAAATCATCACCC	-11.2796	-5.13153	Junya_CelRes_2019_T1_TGCCAAATCATCACCC	Junya_CelRes_2019	T1	2005	907	8	Endothelial cell	Tumor
T1_TGCCAAATCTGCAAGT	-3.54332	7.88036	Junya_CelRes_2019_T1_TGCCAAATCTGCAAGT	Junya_CelRes_2019	T1	7607	3105	20	Ductal cell 1	Tumor
T1_TGCCCATTCCTTTCGG	-2.32694	8.72246	Junya_CelRes_2019_T1_TGCCCATTCCTTTCGG	Junya_CelRes_2019	T1	12660	3773	6	Ductal cell 1	Tumor
T1_TGCCCTATCTATCGCC	2.80076	11.2835	Junya_CelRes_2019_T1_TGCCCTATCTATCGCC	Junya_CelRes_2019	T1	4590	2037	46	Ductal cell 1	Tumor
T1_TGCGCAGCAGGATTGG	-3.89869	8.65397	Junya_CelRes_2019_T1_TGCGCAGCAGGATTGG	Junya_CelRes_2019	T1	8144	2987	20	Ductal cell 1	Tumor
T1_TGCGCAGGTACTTGAC	-3.88496	8.54885	Junya_CelRes_2019_T1_TGCGCAGGTACTTGAC	Junya_CelRes_2019	T1	9171	3248	20	Ductal cell 1	Tumor
T1_TGCGCAGTCACCATAG	-11.1188	-7.43816	Junya_CelRes_2019_T1_TGCGCAGTCACCATAG	Junya_CelRes_2019	T1	5809	2457	8	Endothelial cell	Tumor
T1_TGCGCAGTCTGGAGCC	-11.4572	-7.14056	Junya_CelRes_2019_T1_TGCGCAGTCTGGAGCC	Junya_CelRes_2019	T1	14340	4366	8	Endothelial cell	Tumor
T1_TGCGGGTCACAGAGGT	-4.04649	8.61941	Junya_CelRes_2019_T1_TGCGGGTCACAGAGGT	Junya_CelRes_2019	T1	2788	1267	20	Ductal cell 1	Tumor
T1_TGCGGGTCATCCCACT	-11.0992	-7.50002	Junya_CelRes_2019_T1_TGCGGGTCATCCCACT	Junya_CelRes_2019	T1	7824	3066	8	Endothelial cell	Tumor
T1_TGCGGGTGTACAGACG	3.59754	-3.48205	Junya_CelRes_2019_T1_TGCGGGTGTACAGACG	Junya_CelRes_2019	T1	2602	1025	4	Macrophage	Tumor
T1_TGCGGGTTCCTCTAGC	-3.58045	7.46529	Junya_CelRes_2019_T1_TGCGGGTTCCTCTAGC	Junya_CelRes_2019	T1	9994	3196	9	Ductal cell 1	Tumor
T1_TGCGTGGTCGTGGTCG	4.29367	-4.14711	Junya_CelRes_2019_T1_TGCGTGGTCGTGGTCG	Junya_CelRes_2019	T1	3259	1097	19	Dendritic cell	Tumor
T1_TGCTACCGTACACCGC	-3.6752	8.72453	Junya_CelRes_2019_T1_TGCTACCGTACACCGC	Junya_CelRes_2019	T1	6965	2751	20	Ductal cell 1	Tumor
T1_TGCTACCTCCAGTATG	-12.9382	-6.95452	Junya_CelRes_2019_T1_TGCTACCTCCAGTATG	Junya_CelRes_2019	T1	3589	1399	8	Endothelial cell	Tumor
T1_TGCTGCTCAACTGGCC	-2.77697	-2.38687	Junya_CelRes_2019_T1_TGCTGCTCAACTGGCC	Junya_CelRes_2019	T1	3317	1540	51	Macrophage	Tumor
T1_TGCTGCTCATTAGGCT	1.09431	-5.20151	Junya_CelRes_2019_T1_TGCTGCTCATTAGGCT	Junya_CelRes_2019	T1	13121	3080	0	Macrophage	Tumor
T1_TGGACGCCAATACGCT	5.53278	-2.60809	Junya_CelRes_2019_T1_TGGACGCCAATACGCT	Junya_CelRes_2019	T1	2737	1172	15	Macrophage	Tumor
T1_TGGACGCCAATGGAGC	-12.224	-7.08508	Junya_CelRes_2019_T1_TGGACGCCAATGGAGC	Junya_CelRes_2019	T1	2476	1324	8	Endothelial cell	Tumor
T1_TGGACGCGTCTTGATG	-11.7138	-6.87388	Junya_CelRes_2019_T1_TGGACGCGTCTTGATG	Junya_CelRes_2019	T1	2338	1193	8	Endothelial cell	Tumor
T1_TGGACGCTCCATGCTC	0.709893	-2.66414	Junya_CelRes_2019_T1_TGGACGCTCCATGCTC	Junya_CelRes_2019	T1	4993	1633	4	Macrophage	Tumor
T1_TGGCCAGAGCAACGGT	-3.45013	7.33997	Junya_CelRes_2019_T1_TGGCCAGAGCAACGGT	Junya_CelRes_2019	T1	6092	2414	9	Ductal cell 1	Tumor
T1_TGGCCAGTCCACGTTC	7.37311	5.9457	Junya_CelRes_2019_T1_TGGCCAGTCCACGTTC	Junya_CelRes_2019	T1	2147	761	1	CD4 T cell	Tumor
T1_TGGCTGGGTACGAAAT	-9.89105	-6.21891	Junya_CelRes_2019_T1_TGGCTGGGTACGAAAT	Junya_CelRes_2019	T1	2464	1254	14	Endothelial cell	Tumor
T1_TGGCTGGTCTGTGCAA	1.19999	-11.4641	Junya_CelRes_2019_T1_TGGCTGGTCTGTGCAA	Junya_CelRes_2019	T1	2368	978	5	Pericytes	Tumor
T1_TGGGAAGGTTGATTCG	-1.17311	6.71658	Junya_CelRes_2019_T1_TGGGAAGGTTGATTCG	Junya_CelRes_2019	T1	3121	1277	6	Ductal cell 1	Tumor
T1_TGGGCGTAGATCACGG	-12.1489	-7.0592	Junya_CelRes_2019_T1_TGGGCGTAGATCACGG	Junya_CelRes_2019	T1	6210	2312	8	Endothelial cell	Tumor
T1_TGGGCGTAGGAGTACC	-4.49958	8.61951	Junya_CelRes_2019_T1_TGGGCGTAGGAGTACC	Junya_CelRes_2019	T1	2063	999	20	Ductal cell 1	Tumor
T1_TGGTTCCCAATGCCAT	1.16894	-3.67149	Junya_CelRes_2019_T1_TGGTTCCCAATGCCAT	Junya_CelRes_2019	T1	5121	1986	4	Macrophage	Tumor
T1_TGGTTCCGTCAAACTC	7.82591	3.92323	Junya_CelRes_2019_T1_TGGTTCCGTCAAACTC	Junya_CelRes_2019	T1	3415	1445	24	Treg cell	Tumor
T1_TGGTTCCGTCTCAACA	-4.02276	8.58961	Junya_CelRes_2019_T1_TGGTTCCGTCTCAACA	Junya_CelRes_2019	T1	2327	1181	20	Ductal cell 1	Tumor
T1_TGTCCCAAGGCAGTCA	-3.80506	8.87081	Junya_CelRes_2019_T1_TGTCCCAAGGCAGTCA	Junya_CelRes_2019	T1	3826	1650	20	Ductal cell 1	Tumor
T1_TGTCCCACAAAGCGGT	-11.1522	-7.38999	Junya_CelRes_2019_T1_TGTCCCACAAAGCGGT	Junya_CelRes_2019	T1	4212	1925	8	Endothelial cell	Tumor
T1_TGTCCCAGTCTCCACT	-3.56717	7.59877	Junya_CelRes_2019_T1_TGTCCCAGTCTCCACT	Junya_CelRes_2019	T1	3224	1668	9	Ductal cell 1	Tumor
T1_TGTGGTAGTAACGACG	-3.8674	8.62481	Junya_CelRes_2019_T1_TGTGGTAGTAACGACG	Junya_CelRes_2019	T1	26014	5958	20	Ductal cell 1	Tumor
T1_TGTGGTAGTTGGTAAA	-13.1734	-6.80177	Junya_CelRes_2019_T1_TGTGGTAGTTGGTAAA	Junya_CelRes_2019	T1	3840	1580	8	Endothelial cell	Tumor
T1_TGTGGTATCTATCGCC	0.462562	-13.195	Junya_CelRes_2019_T1_TGTGGTATCTATCGCC	Junya_CelRes_2019	T1	2046	1042	5	Pericytes	Tumor
T1_TGTGTTTCAATAGCAA	-10.562	-8.31421	Junya_CelRes_2019_T1_TGTGTTTCAATAGCAA	Junya_CelRes_2019	T1	3040	1520	8	Endothelial cell	Tumor
T1_TGTGTTTCAGCTCGCA	1.14447	-13.308	Junya_CelRes_2019_T1_TGTGTTTCAGCTCGCA	Junya_CelRes_2019	T1	3222	1433	5	Pericytes	Tumor
T1_TGTGTTTTCATTGCGA	1.59093	-13.3948	Junya_CelRes_2019_T1_TGTGTTTTCATTGCGA	Junya_CelRes_2019	T1	2048	1061	5	Pericytes	Tumor
T1_TGTTCCGTCAACACTG	-4.83929	9.84439	Junya_CelRes_2019_T1_TGTTCCGTCAACACTG	Junya_CelRes_2019	T1	2197	1074	45	Ductal cell 1	Tumor
T1_TTAACTCAGCTAGTCT	-3.32678	-11.8573	Junya_CelRes_2019_T1_TTAACTCAGCTAGTCT	Junya_CelRes_2019	T1	3701	1470	7	Fibroblast cell	Tumor
T1_TTAACTCAGGAATTAC	0.854334	-2.98307	Junya_CelRes_2019_T1_TTAACTCAGGAATTAC	Junya_CelRes_2019	T1	4562	1570	4	Macrophage	Tumor
T1_TTAACTCCAGGCTCAC	-2.8191	8.72989	Junya_CelRes_2019_T1_TTAACTCCAGGCTCAC	Junya_CelRes_2019	T1	5209	1621	20	Ductal cell 1	Tumor
T1_TTAACTCTCATGTCTT	-3.73632	8.57284	Junya_CelRes_2019_T1_TTAACTCTCATGTCTT	Junya_CelRes_2019	T1	6766	2349	20	Ductal cell 1	Tumor
T1_TTAACTCTCGCGCCAA	4.86434	-6.87838	Junya_CelRes_2019_T1_TTAACTCTCGCGCCAA	Junya_CelRes_2019	T1	3235	1600	35	Dendritic cell	Tumor
T1_TTAGGACAGCGTCTAT	-3.69428	8.52518	Junya_CelRes_2019_T1_TTAGGACAGCGTCTAT	Junya_CelRes_2019	T1	23807	5427	20	Ductal cell 1	Tumor
T1_TTAGGACCATGCAATC	-12.9615	-6.89673	Junya_CelRes_2019_T1_TTAGGACCATGCAATC	Junya_CelRes_2019	T1	2826	1328	8	Endothelial cell	Tumor
T1_TTAGGCAAGAAACGAG	-12.9163	-6.83737	Junya_CelRes_2019_T1_TTAGGCAAGAAACGAG	Junya_CelRes_2019	T1	5787	2067	8	Endothelial cell	Tumor
T1_TTAGTTCAGTGTACTC	-10.8759	-7.43128	Junya_CelRes_2019_T1_TTAGTTCAGTGTACTC	Junya_CelRes_2019	T1	3345	1703	8	Endothelial cell	Tumor
T1_TTAGTTCGTAGCACGA	-13.2173	-6.16832	Junya_CelRes_2019_T1_TTAGTTCGTAGCACGA	Junya_CelRes_2019	T1	7419	2552	8	Endothelial cell	Tumor
T1_TTAGTTCGTCCCGACA	-4.57179	8.57196	Junya_CelRes_2019_T1_TTAGTTCGTCCCGACA	Junya_CelRes_2019	T1	2323	1060	20	Ductal cell 1	Tumor
T1_TTAGTTCGTTTGACTG	-0.669499	0.832113	Junya_CelRes_2019_T1_TTAGTTCGTTTGACTG	Junya_CelRes_2019	T1	7818	2156	40	Endocrine cell	Tumor
T1_TTATGCTGTAGCGATG	-12.8454	-6.9486	Junya_CelRes_2019_T1_TTATGCTGTAGCGATG	Junya_CelRes_2019	T1	2787	1305	8	Endothelial cell	Tumor
T1_TTCCCAGAGGAATTAC	2.21084	-12.0032	Junya_CelRes_2019_T1_TTCCCAGAGGAATTAC	Junya_CelRes_2019	T1	3914	1804	5	Pericytes	Tumor
T1_TTCCCAGTCCTAGTGA	-11.2337	-7.26882	Junya_CelRes_2019_T1_TTCCCAGTCCTAGTGA	Junya_CelRes_2019	T1	3222	1538	8	Endothelial cell	Tumor
T1_TTCGAAGAGACAATAC	-0.650211	0.797309	Junya_CelRes_2019_T1_TTCGAAGAGACAATAC	Junya_CelRes_2019	T1	14328	2997	40	Endocrine cell	Tumor
T1_TTCGAAGCAACTGGCC	-3.53539	8.46023	Junya_CelRes_2019_T1_TTCGAAGCAACTGGCC	Junya_CelRes_2019	T1	10413	3399	20	Ductal cell 1	Tumor
T1_TTCGAAGCAATGAAAC	6.12162	-5.80489	Junya_CelRes_2019_T1_TTCGAAGCAATGAAAC	Junya_CelRes_2019	T1	9121	2432	19	Dendritic cell	Tumor
T1_TTCGGTCGTGACTCAT	-3.75707	8.43727	Junya_CelRes_2019_T1_TTCGGTCGTGACTCAT	Junya_CelRes_2019	T1	7827	2866	20	Ductal cell 1	Tumor
T1_TTCGGTCGTTATCGGT	-3.18325	7.06289	Junya_CelRes_2019_T1_TTCGGTCGTTATCGGT	Junya_CelRes_2019	T1	8255	2817	9	Ductal cell 1	Tumor
T1_TTCTACAGTAGCTCCG	-3.452	8.57069	Junya_CelRes_2019_T1_TTCTACAGTAGCTCCG	Junya_CelRes_2019	T1	5141	2287	20	Ductal cell 1	Tumor
T1_TTCTCAAAGACTGTAA	-10.9785	-7.70463	Junya_CelRes_2019_T1_TTCTCAAAGACTGTAA	Junya_CelRes_2019	T1	2287	1232	8	Endothelial cell	Tumor
T1_TTCTCAACATCCGTGG	-12.3255	-7.40484	Junya_CelRes_2019_T1_TTCTCAACATCCGTGG	Junya_CelRes_2019	T1	10224	3015	8	Endothelial cell	Tumor
T1_TTCTCAAGTAGCTGCC	2.80288	11.3222	Junya_CelRes_2019_T1_TTCTCAAGTAGCTGCC	Junya_CelRes_2019	T1	5378	1960	46	Ductal cell 1	Tumor
T1_TTCTCAAGTTCCGTCT	-3.8654	8.62736	Junya_CelRes_2019_T1_TTCTCAAGTTCCGTCT	Junya_CelRes_2019	T1	4593	1859	20	Ductal cell 1	Tumor
T1_TTCTCAATCGCCAAAT	11.8885	-3.68977	Junya_CelRes_2019_T1_TTCTCAATCGCCAAAT	Junya_CelRes_2019	T1	2931	1017	10	B cell	Tumor
T1_TTCTCAATCGGCCGAT	-4.48061	8.59187	Junya_CelRes_2019_T1_TTCTCAATCGGCCGAT	Junya_CelRes_2019	T1	2243	1193	20	Ductal cell 1	Tumor
T1_TTCTCCTAGATGCGAC	-4.6059	8.55565	Junya_CelRes_2019_T1_TTCTCCTAGATGCGAC	Junya_CelRes_2019	T1	3690	1353	20	Ductal cell 1	Tumor
T1_TTCTCCTGTAAGAGAG	-3.43939	7.31055	Junya_CelRes_2019_T1_TTCTCCTGTAAGAGAG	Junya_CelRes_2019	T1	4729	2127	9	Ductal cell 1	Tumor
T1_TTCTCCTGTATGGTTC	-3.36631	8.32777	Junya_CelRes_2019_T1_TTCTCCTGTATGGTTC	Junya_CelRes_2019	T1	11977	3807	20	Ductal cell 1	Tumor
T1_TTCTCCTGTCACCCAG	-3.1517	8.85932	Junya_CelRes_2019_T1_TTCTCCTGTCACCCAG	Junya_CelRes_2019	T1	4996	2274	20	Ductal cell 1	Tumor
T1_TTCTCCTTCTACTCAT	-1.20455	6.83168	Junya_CelRes_2019_T1_TTCTCCTTCTACTCAT	Junya_CelRes_2019	T1	11277	3155	6	Ductal cell 1	Tumor
T1_TTCTTAGAGTGGGATC	-12.8621	-6.43237	Junya_CelRes_2019_T1_TTCTTAGAGTGGGATC	Junya_CelRes_2019	T1	2598	1407	8	Endothelial cell	Tumor
T1_TTCTTAGTCAGAGACG	-10.9794	-7.13726	Junya_CelRes_2019_T1_TTCTTAGTCAGAGACG	Junya_CelRes_2019	T1	3282	1568	8	Endothelial cell	Tumor
T1_TTGCCGTGTTCCACAA	-3.83424	8.68986	Junya_CelRes_2019_T1_TTGCCGTGTTCCACAA	Junya_CelRes_2019	T1	31419	6540	20	Ductal cell 1	Tumor
T1_TTGCCGTGTTCCACGG	-11.2003	-7.08765	Junya_CelRes_2019_T1_TTGCCGTGTTCCACGG	Junya_CelRes_2019	T1	5250	2318	8	Endothelial cell	Tumor
T1_TTGCGTCAGCAACGGT	2.68842	-5.91563	Junya_CelRes_2019_T1_TTGCGTCAGCAACGGT	Junya_CelRes_2019	T1	2176	1110	0	Macrophage	Tumor
T1_TTGCGTCGTCTTCTCG	-2.94726	8.6494	Junya_CelRes_2019_T1_TTGCGTCGTCTTCTCG	Junya_CelRes_2019	T1	7623	3004	20	Ductal cell 1	Tumor
T1_TTGCGTCGTTCGGGCT	-12.908	-6.944	Junya_CelRes_2019_T1_TTGCGTCGTTCGGGCT	Junya_CelRes_2019	T1	20453	4509	8	Endothelial cell	Tumor
T1_TTGCGTCTCAGCCTAA	-2.71708	-11.4989	Junya_CelRes_2019_T1_TTGCGTCTCAGCCTAA	Junya_CelRes_2019	T1	3426	1382	7	Fibroblast cell	Tumor
T1_TTGGAACAGGCTATCT	-11.4163	-7.57193	Junya_CelRes_2019_T1_TTGGAACAGGCTATCT	Junya_CelRes_2019	T1	3899	1587	8	Endothelial cell	Tumor
T1_TTGGAACGTAGTACCT	-3.32027	7.66965	Junya_CelRes_2019_T1_TTGGAACGTAGTACCT	Junya_CelRes_2019	T1	3965	1710	9	Ductal cell 1	Tumor
T1_TTGGAACTCATATCGG	-4.56994	8.53424	Junya_CelRes_2019_T1_TTGGAACTCATATCGG	Junya_CelRes_2019	T1	4894	1782	20	Ductal cell 1	Tumor
T1_TTGGAACTCCCAACGG	-0.704023	0.924498	Junya_CelRes_2019_T1_TTGGAACTCCCAACGG	Junya_CelRes_2019	T1	4197	1550	40	Endocrine cell	Tumor
T1_TTGGCAAAGTACGCGA	-3.52228	7.65118	Junya_CelRes_2019_T1_TTGGCAAAGTACGCGA	Junya_CelRes_2019	T1	15317	4425	9	Ductal cell 1	Tumor
T1_TTGGCAACAGCATGAG	6.0912	-5.95533	Junya_CelRes_2019_T1_TTGGCAACAGCATGAG	Junya_CelRes_2019	T1	2931	1217	19	Dendritic cell	Tumor
T1_TTGGCAAGTCATCCCT	-3.64287	7.83581	Junya_CelRes_2019_T1_TTGGCAAGTCATCCCT	Junya_CelRes_2019	T1	9155	3331	9	Ductal cell 1	Tumor
T1_TTGGCAATCGTAGGTT	-4.44968	8.56525	Junya_CelRes_2019_T1_TTGGCAATCGTAGGTT	Junya_CelRes_2019	T1	1972	1007	20	Ductal cell 1	Tumor
T1_TTGTAGGAGTCGAGTG	-4.00291	8.69313	Junya_CelRes_2019_T1_TTGTAGGAGTCGAGTG	Junya_CelRes_2019	T1	2488	1229	20	Ductal cell 1	Tumor
T1_TTGTAGGAGTGGAGAA	-2.62975	7.68982	Junya_CelRes_2019_T1_TTGTAGGAGTGGAGAA	Junya_CelRes_2019	T1	2548	1297	6	Ductal cell 1	Tumor
T1_TTGTAGGGTGCAACGA	-3.56954	7.45442	Junya_CelRes_2019_T1_TTGTAGGGTGCAACGA	Junya_CelRes_2019	T1	4534	2063	9	Ductal cell 1	Tumor
T1_TTTACTGCATGAAGTA	-12.9632	-6.92628	Junya_CelRes_2019_T1_TTTACTGCATGAAGTA	Junya_CelRes_2019	T1	2070	1074	8	Endothelial cell	Tumor
T1_TTTACTGGTGCCTGGT	-3.64341	7.14343	Junya_CelRes_2019_T1_TTTACTGGTGCCTGGT	Junya_CelRes_2019	T1	2810	1498	9	Ductal cell 1	Tumor
T1_TTTACTGGTTGATTCG	5.46132	-2.63266	Junya_CelRes_2019_T1_TTTACTGGTTGATTCG	Junya_CelRes_2019	T1	3091	1262	15	Macrophage	Tumor
T1_TTTACTGTCACTATTC	1.44908	-4.89856	Junya_CelRes_2019_T1_TTTACTGTCACTATTC	Junya_CelRes_2019	T1	3850	1658	4	Macrophage	Tumor
T1_TTTACTGTCGTGGTCG	-12.0885	-6.3635	Junya_CelRes_2019_T1_TTTACTGTCGTGGTCG	Junya_CelRes_2019	T1	2077	1105	8	Endothelial cell	Tumor
T1_TTTATGCTCCAGAAGG	-3.92302	8.60444	Junya_CelRes_2019_T1_TTTATGCTCCAGAAGG	Junya_CelRes_2019	T1	11324	3692	20	Ductal cell 1	Tumor
T1_TTTATGCTCTTACCGC	4.8714	-5.29265	Junya_CelRes_2019_T1_TTTATGCTCTTACCGC	Junya_CelRes_2019	T1	2393	1083	19	Dendritic cell	Tumor
T1_TTTGCGCCAGTCCTTC	1.06328	-12.2002	Junya_CelRes_2019_T1_TTTGCGCCAGTCCTTC	Junya_CelRes_2019	T1	2367	1027	5	Pericytes	Tumor
T1_TTTGCGCGTGATAAAC	-13.0371	-6.90155	Junya_CelRes_2019_T1_TTTGCGCGTGATAAAC	Junya_CelRes_2019	T1	4959	1903	8	Endothelial cell	Tumor
T1_TTTGGTTAGCCACCTG	-3.82037	8.77431	Junya_CelRes_2019_T1_TTTGGTTAGCCACCTG	Junya_CelRes_2019	T1	9748	3399	20	Ductal cell 1	Tumor
T1_TTTGGTTCAAATACAG	-13.0888	-6.62546	Junya_CelRes_2019_T1_TTTGGTTCAAATACAG	Junya_CelRes_2019	T1	3862	1644	8	Endothelial cell	Tumor
T1_TTTGGTTGTTTGGCGC	-10.2451	-6.6315	Junya_CelRes_2019_T1_TTTGGTTGTTTGGCGC	Junya_CelRes_2019	T1	2928	1465	8	Endothelial cell	Tumor
T1_TTTGTCAAGGGTTCCC	-13.0418	-6.95972	Junya_CelRes_2019_T1_TTTGTCAAGGGTTCCC	Junya_CelRes_2019	T1	6653	2386	8	Endothelial cell	Tumor
T1_TTTGTCATCCTTTCGG	-3.50223	7.36407	Junya_CelRes_2019_T1_TTTGTCATCCTTTCGG	Junya_CelRes_2019	T1	8839	3305	9	Ductal cell 1	Tumor
T1_TTTGTCATCTAAGCCA	6.0715	-6.78235	Junya_CelRes_2019_T1_TTTGTCATCTAAGCCA	Junya_CelRes_2019	T1	3429	1477	35	Dendritic cell	Tumor
T2_AAACCTGCACCACGTG	3.79244	-5.94044	Junya_CelRes_2019_T2_AAACCTGCACCACGTG	Junya_CelRes_2019	T2	6521	1956	0	Macrophage	Tumor
T2_AAACCTGCAGGGTACA	7.61299	3.5889	Junya_CelRes_2019_T2_AAACCTGCAGGGTACA	Junya_CelRes_2019	T2	3341	1260	24	Treg cell	Tumor
T2_AAACCTGCAGGGTTAG	11.6988	5.80011	Junya_CelRes_2019_T2_AAACCTGCAGGGTTAG	Junya_CelRes_2019	T2	3142	1376	3	CD8 T cell	Tumor
T2_AAACCTGCATGGGACA	7.30797	6.04954	Junya_CelRes_2019_T2_AAACCTGCATGGGACA	Junya_CelRes_2019	T2	2693	786	1	CD4 T cell	Tumor
T2_AAACCTGGTCAAGCGA	-10.9827	-7.27533	Junya_CelRes_2019_T2_AAACCTGGTCAAGCGA	Junya_CelRes_2019	T2	4485	1883	8	Endothelial cell	Tumor
T2_AAACCTGGTTCGAATC	12.3542	-4.17461	Junya_CelRes_2019_T2_AAACCTGGTTCGAATC	Junya_CelRes_2019	T2	2579	822	10	B cell	Tumor
T2_AAACCTGTCTCATTCA	1.67892	-11.7012	Junya_CelRes_2019_T2_AAACCTGTCTCATTCA	Junya_CelRes_2019	T2	5618	1946	5	Pericytes	Tumor
T2_AAACGGGAGGTGACCA	7.86467	6.14654	Junya_CelRes_2019_T2_AAACGGGAGGTGACCA	Junya_CelRes_2019	T2	2945	1021	1	CD4 T cell	Tumor
T2_AAACGGGCAGTCTTCC	7.29424	6.27779	Junya_CelRes_2019_T2_AAACGGGCAGTCTTCC	Junya_CelRes_2019	T2	2752	804	1	CD4 T cell	Tumor
T2_AAACGGGGTCCATCCT	10.4527	2.63939	Junya_CelRes_2019_T2_AAACGGGGTCCATCCT	Junya_CelRes_2019	T2	3948	1598	36	CD8 T cell	Tumor
T2_AAACGGGTCATTGCCC	0.966452	-13.2509	Junya_CelRes_2019_T2_AAACGGGTCATTGCCC	Junya_CelRes_2019	T2	4042	1623	5	Pericytes	Tumor
T2_AAACGGGTCGGTGTTA	-10.8353	-7.3242	Junya_CelRes_2019_T2_AAACGGGTCGGTGTTA	Junya_CelRes_2019	T2	8738	3035	8	Endothelial cell	Tumor
T2_AAACGGGTCTGCTGCT	-4.74416	9.37044	Junya_CelRes_2019_T2_AAACGGGTCTGCTGCT	Junya_CelRes_2019	T2	16015	3879	12	Ductal cell 1	Tumor
T2_AAAGATGAGCTGATAA	-8.02533	2.68133	Junya_CelRes_2019_T2_AAAGATGAGCTGATAA	Junya_CelRes_2019	T2	20243	4890	18	Ductal cell 2	Tumor
T2_AAAGATGAGCTTCGCG	-6.25995	-1.04937	Junya_CelRes_2019_T2_AAAGATGAGCTTCGCG	Junya_CelRes_2019	T2	3169	863	26	Acinar cell	Tumor
T2_AAAGATGGTCGTGGCT	6.99949	6.09922	Junya_CelRes_2019_T2_AAAGATGGTCGTGGCT	Junya_CelRes_2019	T2	2505	795	1	CD4 T cell	Tumor
T2_AAAGATGGTGGTAACG	-9.82207	3.02581	Junya_CelRes_2019_T2_AAAGATGGTGGTAACG	Junya_CelRes_2019	T2	12014	3612	18	Ductal cell 2	Tumor
T2_AAAGATGTCACTTATC	11.9589	-4.4979	Junya_CelRes_2019_T2_AAAGATGTCACTTATC	Junya_CelRes_2019	T2	2613	861	10	B cell	Tumor
T2_AAAGATGTCCTAGTGA	11.6321	-3.36697	Junya_CelRes_2019_T2_AAAGATGTCCTAGTGA	Junya_CelRes_2019	T2	2681	917	10	B cell	Tumor
T2_AAAGATGTCTATCCCG	8.06771	5.43415	Junya_CelRes_2019_T2_AAAGATGTCTATCCCG	Junya_CelRes_2019	T2	2526	1088	24	Treg cell	Tumor
T2_AAAGCAAAGCACACAG	7.65291	5.85727	Junya_CelRes_2019_T2_AAAGCAAAGCACACAG	Junya_CelRes_2019	T2	2630	775	1	CD4 T cell	Tumor
T2_AAAGCAAAGCGATAGC	11.8156	-3.47176	Junya_CelRes_2019_T2_AAAGCAAAGCGATAGC	Junya_CelRes_2019	T2	2865	858	10	B cell	Tumor
T2_AAAGCAACAAGGACAC	11.5743	-3.63578	Junya_CelRes_2019_T2_AAAGCAACAAGGACAC	Junya_CelRes_2019	T2	4356	1300	10	B cell	Tumor
T2_AAAGCAACACAGGCCT	12.1779	-3.40801	Junya_CelRes_2019_T2_AAAGCAACACAGGCCT	Junya_CelRes_2019	T2	2809	885	10	B cell	Tumor
T2_AAAGCAACACGGTGTC	12.2805	-3.35312	Junya_CelRes_2019_T2_AAAGCAACACGGTGTC	Junya_CelRes_2019	T2	6402	1906	10	B cell	Tumor
T2_AAAGCAACAGATGAGC	4.66051	-3.99451	Junya_CelRes_2019_T2_AAAGCAACAGATGAGC	Junya_CelRes_2019	T2	3378	1165	15	Macrophage	Tumor
T2_AAAGCAACAGTGGAGT	-9.10246	3.51281	Junya_CelRes_2019_T2_AAAGCAACAGTGGAGT	Junya_CelRes_2019	T2	7312	2532	18	Ductal cell 2	Tumor
T2_AAAGCAAGTTTGTTTC	11.4941	-4.95713	Junya_CelRes_2019_T2_AAAGCAAGTTTGTTTC	Junya_CelRes_2019	T2	3154	1074	10	B cell	Tumor
T2_AAAGCAATCGCAAACT	11.9288	-3.61386	Junya_CelRes_2019_T2_AAAGCAATCGCAAACT	Junya_CelRes_2019	T2	4147	1201	10	B cell	Tumor
T2_AAAGCAATCTAGAGTC	11.3898	4.5043	Junya_CelRes_2019_T2_AAAGCAATCTAGAGTC	Junya_CelRes_2019	T2	4701	1625	3	CD8 T cell	Tumor
T2_AAAGTAGAGCGTGTCC	6.07838	-7.64093	Junya_CelRes_2019_T2_AAAGTAGAGCGTGTCC	Junya_CelRes_2019	T2	5088	1807	35	Dendritic cell	Tumor
T2_AAAGTAGCAATCTACG	11.9433	-3.41454	Junya_CelRes_2019_T2_AAAGTAGCAATCTACG	Junya_CelRes_2019	T2	2460	866	10	B cell	Tumor
T2_AAAGTAGGTCAATACC	8.7509	6.52947	Junya_CelRes_2019_T2_AAAGTAGGTCAATACC	Junya_CelRes_2019	T2	2908	1052	1	CD4 T cell	Tumor
T2_AAAGTAGGTCAGAGGT	8.44952	-1.26007	Junya_CelRes_2019_T2_AAAGTAGGTCAGAGGT	Junya_CelRes_2019	T2	7594	2169	39	B cell	Tumor
T2_AAATGCCAGACACGAC	-10.6581	2.6912	Junya_CelRes_2019_T2_AAATGCCAGACACGAC	Junya_CelRes_2019	T2	5437	2033	18	Ductal cell 2	Tumor
T2_AAATGCCAGATGCGAC	1.61277	-11.3971	Junya_CelRes_2019_T2_AAATGCCAGATGCGAC	Junya_CelRes_2019	T2	2871	1267	5	Pericytes	Tumor
T2_AAATGCCAGCACGCCT	6.92524	6.11103	Junya_CelRes_2019_T2_AAATGCCAGCACGCCT	Junya_CelRes_2019	T2	2466	761	1	CD4 T cell	Tumor
T2_AAATGCCAGTGACATA	11.7283	-3.93931	Junya_CelRes_2019_T2_AAATGCCAGTGACATA	Junya_CelRes_2019	T2	2512	852	10	B cell	Tumor
T2_AAATGCCCAAGCCGCT	-6.09521	1.06786	Junya_CelRes_2019_T2_AAATGCCCAAGCCGCT	Junya_CelRes_2019	T2	16503	3512	26	Acinar cell	Tumor
T2_AAATGCCCATGCAATC	7.32235	6.11171	Junya_CelRes_2019_T2_AAATGCCCATGCAATC	Junya_CelRes_2019	T2	2749	850	1	CD4 T cell	Tumor
T2_AAATGCCTCGGTCCGA	-7.47737	2.82249	Junya_CelRes_2019_T2_AAATGCCTCGGTCCGA	Junya_CelRes_2019	T2	6178	2437	18	Ductal cell 2	Tumor
T2_AACACGTAGAGTACAT	0.647359	-11.1471	Junya_CelRes_2019_T2_AACACGTAGAGTACAT	Junya_CelRes_2019	T2	4138	1572	5	Pericytes	Tumor
T2_AACACGTAGTGTTAGA	-4.78226	9.45733	Junya_CelRes_2019_T2_AACACGTAGTGTTAGA	Junya_CelRes_2019	T2	24715	5122	12	Ductal cell 1	Tumor
T2_AACACGTCACAGCCCA	-7.80474	4.50123	Junya_CelRes_2019_T2_AACACGTCACAGCCCA	Junya_CelRes_2019	T2	7122	2415	12	Ductal cell 1	Tumor
T2_AACACGTTCCTGTAGA	11.8018	-4.4351	Junya_CelRes_2019_T2_AACACGTTCCTGTAGA	Junya_CelRes_2019	T2	2693	898	10	B cell	Tumor
T2_AACACGTTCTCTAAGG	-3.71351	-12.4055	Junya_CelRes_2019_T2_AACACGTTCTCTAAGG	Junya_CelRes_2019	T2	2869	1264	7	Fibroblast cell	Tumor
T2_AACACGTTCTTAGAGC	4.86353	-6.85513	Junya_CelRes_2019_T2_AACACGTTCTTAGAGC	Junya_CelRes_2019	T2	6945	2269	35	Dendritic cell	Tumor
T2_AACCATGAGCTGTCTA	-4.07014	-12.0641	Junya_CelRes_2019_T2_AACCATGAGCTGTCTA	Junya_CelRes_2019	T2	8639	2733	7	Fibroblast cell	Tumor
T2_AACCATGAGGTAGCTG	-11.0815	-7.11786	Junya_CelRes_2019_T2_AACCATGAGGTAGCTG	Junya_CelRes_2019	T2	12168	3837	8	Endothelial cell	Tumor
T2_AACCATGCATTTCACT	7.28181	6.10934	Junya_CelRes_2019_T2_AACCATGCATTTCACT	Junya_CelRes_2019	T2	3645	1023	1	CD4 T cell	Tumor
T2_AACCATGGTAGCCTCG	0.32392	-13.3062	Junya_CelRes_2019_T2_AACCATGGTAGCCTCG	Junya_CelRes_2019	T2	2622	1178	5	Pericytes	Tumor
T2_AACCATGGTCACCCAG	-5.04243	9.55215	Junya_CelRes_2019_T2_AACCATGGTCACCCAG	Junya_CelRes_2019	T2	12648	3263	12	Ductal cell 1	Tumor
T2_AACCATGGTTGGACCC	10.6909	6.07896	Junya_CelRes_2019_T2_AACCATGGTTGGACCC	Junya_CelRes_2019	T2	4335	1414	3	CD8 T cell	Tumor
T2_AACCATGTCCACGTTC	5.72942	-4.35926	Junya_CelRes_2019_T2_AACCATGTCCACGTTC	Junya_CelRes_2019	T2	5237	1581	19	Dendritic cell	Tumor
T2_AACCATGTCCCGACTT	1.80979	-13.7998	Junya_CelRes_2019_T2_AACCATGTCCCGACTT	Junya_CelRes_2019	T2	3171	1415	5	Pericytes	Tumor
T2_AACCGCGCACGTGAGA	1.39073	-11.2444	Junya_CelRes_2019_T2_AACCGCGCACGTGAGA	Junya_CelRes_2019	T2	4731	1651	5	Pericytes	Tumor
T2_AACCGCGTCAGTTTGG	-3.85855	-10.2952	Junya_CelRes_2019_T2_AACCGCGTCAGTTTGG	Junya_CelRes_2019	T2	3111	1528	7	Fibroblast cell	Tumor
T2_AACCGCGTCCGCATAA	11.5185	-3.74012	Junya_CelRes_2019_T2_AACCGCGTCCGCATAA	Junya_CelRes_2019	T2	3930	1006	10	B cell	Tumor
T2_AACCGCGTCGAGAGCA	11.1386	-3.77102	Junya_CelRes_2019_T2_AACCGCGTCGAGAGCA	Junya_CelRes_2019	T2	3648	1218	10	B cell	Tumor
T2_AACCGCGTCTGCGTAA	11.0573	-3.74253	Junya_CelRes_2019_T2_AACCGCGTCTGCGTAA	Junya_CelRes_2019	T2	5398	1441	10	B cell	Tumor
T2_AACGTTGAGACCTAGG	7.87198	6.62744	Junya_CelRes_2019_T2_AACGTTGAGACCTAGG	Junya_CelRes_2019	T2	3729	1024	1	CD4 T cell	Tumor
T2_AACGTTGCATCGGAAG	10.6691	7.08326	Junya_CelRes_2019_T2_AACGTTGCATCGGAAG	Junya_CelRes_2019	T2	3832	1422	34	NK cell	Tumor
T2_AACGTTGCATGGTCAT	-9.02142	2.85376	Junya_CelRes_2019_T2_AACGTTGCATGGTCAT	Junya_CelRes_2019	T2	3849	1731	18	Ductal cell 2	Tumor
T2_AACGTTGGTCAGAATA	-0.032322	-12.0361	Junya_CelRes_2019_T2_AACGTTGGTCAGAATA	Junya_CelRes_2019	T2	7064	2310	5	Pericytes	Tumor
T2_AACGTTGTCGTACCGG	12.2061	-3.49873	Junya_CelRes_2019_T2_AACGTTGTCGTACCGG	Junya_CelRes_2019	T2	2634	834	10	B cell	Tumor
T2_AACGTTGTCTGATTCT	5.01689	-5.15506	Junya_CelRes_2019_T2_AACGTTGTCTGATTCT	Junya_CelRes_2019	T2	6218	1840	19	Dendritic cell	Tumor
T2_AACTCAGAGAAGAAGC	11.5972	-3.23923	Junya_CelRes_2019_T2_AACTCAGAGAAGAAGC	Junya_CelRes_2019	T2	4218	1429	10	B cell	Tumor
T2_AACTCAGAGATAGCAT	11.7367	-3.31478	Junya_CelRes_2019_T2_AACTCAGAGATAGCAT	Junya_CelRes_2019	T2	3915	1226	10	B cell	Tumor
T2_AACTCAGGTAAACACA	8.09766	6.3185	Junya_CelRes_2019_T2_AACTCAGGTAAACACA	Junya_CelRes_2019	T2	3522	1031	1	CD4 T cell	Tumor
T2_AACTCAGGTCTTGTCC	-8.23742	3.36911	Junya_CelRes_2019_T2_AACTCAGGTCTTGTCC	Junya_CelRes_2019	T2	7284	2759	18	Ductal cell 2	Tumor
T2_AACTCAGGTTCCACAA	8.46966	6.55532	Junya_CelRes_2019_T2_AACTCAGGTTCCACAA	Junya_CelRes_2019	T2	6595	1691	1	CD4 T cell	Tumor
T2_AACTCAGTCGCCTGAG	11.9047	-4.64799	Junya_CelRes_2019_T2_AACTCAGTCGCCTGAG	Junya_CelRes_2019	T2	2479	879	10	B cell	Tumor
T2_AACTCCCAGAGGGATA	11.5419	-4.8298	Junya_CelRes_2019_T2_AACTCCCAGAGGGATA	Junya_CelRes_2019	T2	2528	877	10	B cell	Tumor
T2_AACTCCCGTCATCCCT	11.9303	-3.30227	Junya_CelRes_2019_T2_AACTCCCGTCATCCCT	Junya_CelRes_2019	T2	4683	1330	10	B cell	Tumor
T2_AACTCTTCAAGTACCT	11.7365	-4.14805	Junya_CelRes_2019_T2_AACTCTTCAAGTACCT	Junya_CelRes_2019	T2	2762	979	10	B cell	Tumor
T2_AACTCTTCAAGTCTGT	11.1106	-4.09461	Junya_CelRes_2019_T2_AACTCTTCAAGTCTGT	Junya_CelRes_2019	T2	8542	2621	10	B cell	Tumor
T2_AACTCTTCATTGTGCA	11.6841	-3.40025	Junya_CelRes_2019_T2_AACTCTTCATTGTGCA	Junya_CelRes_2019	T2	2997	935	10	B cell	Tumor
T2_AACTCTTGTATCACCA	-8.69587	3.47661	Junya_CelRes_2019_T2_AACTCTTGTATCACCA	Junya_CelRes_2019	T2	5152	2124	18	Ductal cell 2	Tumor
T2_AACTCTTTCCTCGCAT	5.6404	-5.92815	Junya_CelRes_2019_T2_AACTCTTTCCTCGCAT	Junya_CelRes_2019	T2	5099	1766	19	Dendritic cell	Tumor
T2_AACTGGTAGAGTACCG	-10.247	-7.74745	Junya_CelRes_2019_T2_AACTGGTAGAGTACCG	Junya_CelRes_2019	T2	4124	1882	8	Endothelial cell	Tumor
T2_AACTGGTCAAGCCTAT	5.58729	-4.81232	Junya_CelRes_2019_T2_AACTGGTCAAGCCTAT	Junya_CelRes_2019	T2	2682	1067	19	Dendritic cell	Tumor
T2_AACTGGTGTTCGGCAC	7.33976	5.8823	Junya_CelRes_2019_T2_AACTGGTGTTCGGCAC	Junya_CelRes_2019	T2	2586	780	1	CD4 T cell	Tumor
T2_AACTGGTTCATAGCAC	8.80953	5.99116	Junya_CelRes_2019_T2_AACTGGTTCATAGCAC	Junya_CelRes_2019	T2	2568	931	3	CD8 T cell	Tumor
T2_AACTGGTTCTTTAGGG	-1.8991	8.89773	Junya_CelRes_2019_T2_AACTGGTTCTTTAGGG	Junya_CelRes_2019	T2	12129	3253	6	Ductal cell 1	Tumor
T2_AACTTTCCAAGAGGCT	3.0909	-4.50785	Junya_CelRes_2019_T2_AACTTTCCAAGAGGCT	Junya_CelRes_2019	T2	4184	1438	4	Macrophage	Tumor
T2_AACTTTCCACGGTAAG	-3.95593	-11.4055	Junya_CelRes_2019_T2_AACTTTCCACGGTAAG	Junya_CelRes_2019	T2	3605	1469	7	Fibroblast cell	Tumor
T2_AACTTTCCAGGGTTAG	11.5777	-3.52221	Junya_CelRes_2019_T2_AACTTTCCAGGGTTAG	Junya_CelRes_2019	T2	2833	950	10	B cell	Tumor
T2_AACTTTCTCGGTTCGG	-10.8236	2.39787	Junya_CelRes_2019_T2_AACTTTCTCGGTTCGG	Junya_CelRes_2019	T2	4398	1859	18	Ductal cell 2	Tumor
T2_AACTTTCTCTCAAGTG	7.5014	5.67834	Junya_CelRes_2019_T2_AACTTTCTCTCAAGTG	Junya_CelRes_2019	T2	2486	973	1	CD4 T cell	Tumor
T2_AAGACCTAGAGAGCTC	-11.0195	-6.41402	Junya_CelRes_2019_T2_AAGACCTAGAGAGCTC	Junya_CelRes_2019	T2	3613	1685	8	Endothelial cell	Tumor
T2_AAGACCTAGTAGTGCG	4.51451	-5.48583	Junya_CelRes_2019_T2_AAGACCTAGTAGTGCG	Junya_CelRes_2019	T2	6458	2023	19	Dendritic cell	Tumor
T2_AAGACCTCAACTGCGC	8.24563	6.43831	Junya_CelRes_2019_T2_AAGACCTCAACTGCGC	Junya_CelRes_2019	T2	2824	994	1	CD4 T cell	Tumor
T2_AAGACCTCACATGGGA	-10.193	2.8107	Junya_CelRes_2019_T2_AAGACCTCACATGGGA	Junya_CelRes_2019	T2	6748	2398	18	Ductal cell 2	Tumor
T2_AAGACCTCACTTCTGC	4.61798	-6.52063	Junya_CelRes_2019_T2_AAGACCTCACTTCTGC	Junya_CelRes_2019	T2	6545	2316	35	Dendritic cell	Tumor
T2_AAGACCTCAGCGTTCG	-9.481	3.2842	Junya_CelRes_2019_T2_AAGACCTCAGCGTTCG	Junya_CelRes_2019	T2	5874	2150	18	Ductal cell 2	Tumor
T2_AAGACCTGTTCGCTAA	12.2572	-3.38405	Junya_CelRes_2019_T2_AAGACCTGTTCGCTAA	Junya_CelRes_2019	T2	3346	1210	10	B cell	Tumor
T2_AAGACCTTCATGTAGC	12.0047	-3.39517	Junya_CelRes_2019_T2_AAGACCTTCATGTAGC	Junya_CelRes_2019	T2	2787	771	10	B cell	Tumor
T2_AAGACCTTCCTAGAAC	12.2106	-3.22914	Junya_CelRes_2019_T2_AAGACCTTCCTAGAAC	Junya_CelRes_2019	T2	5064	1485	10	B cell	Tumor
T2_AAGCCGCAGCTAGTTC	11.5814	-4.75379	Junya_CelRes_2019_T2_AAGCCGCAGCTAGTTC	Junya_CelRes_2019	T2	2978	1052	10	B cell	Tumor
T2_AAGCCGCCATGACGGA	-9.61986	3.26688	Junya_CelRes_2019_T2_AAGCCGCCATGACGGA	Junya_CelRes_2019	T2	3180	1411	18	Ductal cell 2	Tumor
T2_AAGCCGCGTGTCAATC	-2.5278	8.53555	Junya_CelRes_2019_T2_AAGCCGCGTGTCAATC	Junya_CelRes_2019	T2	6783	2674	12	Ductal cell 1	Tumor
T2_AAGCCGCGTTTAGCTG	1.43679	-11.0661	Junya_CelRes_2019_T2_AAGCCGCGTTTAGCTG	Junya_CelRes_2019	T2	3634	1462	5	Pericytes	Tumor
T2_AAGCCGCTCACCGTAA	-9.40326	3.15179	Junya_CelRes_2019_T2_AAGCCGCTCACCGTAA	Junya_CelRes_2019	T2	20178	4957	18	Ductal cell 2	Tumor
T2_AAGCCGCTCTGAAAGA	12.1145	-3.05656	Junya_CelRes_2019_T2_AAGCCGCTCTGAAAGA	Junya_CelRes_2019	T2	5408	1584	10	B cell	Tumor
T2_AAGGAGCAGCCTCGTG	1.4954	-13.2307	Junya_CelRes_2019_T2_AAGGAGCAGCCTCGTG	Junya_CelRes_2019	T2	5332	1883	5	Pericytes	Tumor
T2_AAGGAGCCATAGTAAG	-8.85029	3.32055	Junya_CelRes_2019_T2_AAGGAGCCATAGTAAG	Junya_CelRes_2019	T2	5884	2294	18	Ductal cell 2	Tumor
T2_AAGGAGCGTATTCGTG	-10.9223	-6.11103	Junya_CelRes_2019_T2_AAGGAGCGTATTCGTG	Junya_CelRes_2019	T2	2971	1406	14	Endothelial cell	Tumor
T2_AAGGAGCGTCTACCTC	4.75325	-3.59188	Junya_CelRes_2019_T2_AAGGAGCGTCTACCTC	Junya_CelRes_2019	T2	4940	1696	15	Macrophage	Tumor
T2_AAGGAGCGTGCGAAAC	5.67358	-5.16144	Junya_CelRes_2019_T2_AAGGAGCGTGCGAAAC	Junya_CelRes_2019	T2	7168	1884	19	Dendritic cell	Tumor
T2_AAGGAGCGTTCAGTAC	-9.51921	3.10862	Junya_CelRes_2019_T2_AAGGAGCGTTCAGTAC	Junya_CelRes_2019	T2	6140	2333	18	Ductal cell 2	Tumor
T2_AAGGAGCTCCTGCTTG	12.379	-3.70123	Junya_CelRes_2019_T2_AAGGAGCTCCTGCTTG	Junya_CelRes_2019	T2	2851	847	10	B cell	Tumor
T2_AAGGAGCTCTTAACCT	11.552	-3.76606	Junya_CelRes_2019_T2_AAGGAGCTCTTAACCT	Junya_CelRes_2019	T2	4878	1404	10	B cell	Tumor
T2_AAGGCAGCAGGGAGAG	-5.97023	0.744605	Junya_CelRes_2019_T2_AAGGCAGCAGGGAGAG	Junya_CelRes_2019	T2	67017	6424	26	Acinar cell	Tumor
T2_AAGGCAGGTCCGCTGA	11.8583	-3.74435	Junya_CelRes_2019_T2_AAGGCAGGTCCGCTGA	Junya_CelRes_2019	T2	2811	891	10	B cell	Tumor
T2_AAGGCAGGTTTGTTGG	11.296	-3.88969	Junya_CelRes_2019_T2_AAGGCAGGTTTGTTGG	Junya_CelRes_2019	T2	3942	1203	10	B cell	Tumor
T2_AAGGCAGTCCCATTTA	-9.55745	3.11643	Junya_CelRes_2019_T2_AAGGCAGTCCCATTTA	Junya_CelRes_2019	T2	4291	1828	18	Ductal cell 2	Tumor
T2_AAGGTTCAGATCGATA	8.37016	6.50981	Junya_CelRes_2019_T2_AAGGTTCAGATCGATA	Junya_CelRes_2019	T2	2798	970	1	CD4 T cell	Tumor
T2_AAGGTTCAGCTGAAAT	-4.80818	9.4759	Junya_CelRes_2019_T2_AAGGTTCAGCTGAAAT	Junya_CelRes_2019	T2	37863	5299	12	Ductal cell 1	Tumor
T2_AAGGTTCAGGCTCAGA	7.96962	6.54937	Junya_CelRes_2019_T2_AAGGTTCAGGCTCAGA	Junya_CelRes_2019	T2	3012	947	1	CD4 T cell	Tumor
T2_AAGGTTCAGTGGAGTC	11.1388	3.34535	Junya_CelRes_2019_T2_AAGGTTCAGTGGAGTC	Junya_CelRes_2019	T2	3584	1240	3	CD8 T cell	Tumor
T2_AAGGTTCGTGTGACGA	11.2433	5.86894	Junya_CelRes_2019_T2_AAGGTTCGTGTGACGA	Junya_CelRes_2019	T2	2514	1037	3	CD8 T cell	Tumor
T2_AAGGTTCGTTGCGCAC	12.1596	-4.2919	Junya_CelRes_2019_T2_AAGGTTCGTTGCGCAC	Junya_CelRes_2019	T2	2576	828	10	B cell	Tumor
T2_AAGGTTCTCGATCCCT	12.3892	-3.72806	Junya_CelRes_2019_T2_AAGGTTCTCGATCCCT	Junya_CelRes_2019	T2	2520	842	10	B cell	Tumor
T2_AAGTCTGCAGGTCGTC	-11.669	-6.7721	Junya_CelRes_2019_T2_AAGTCTGCAGGTCGTC	Junya_CelRes_2019	T2	4065	1733	8	Endothelial cell	Tumor
T2_AAGTCTGGTAAACGCG	12.1305	-4.04288	Junya_CelRes_2019_T2_AAGTCTGGTAAACGCG	Junya_CelRes_2019	T2	2454	808	10	B cell	Tumor
T2_AAGTCTGGTACCATCA	-4.02487	8.84683	Junya_CelRes_2019_T2_AAGTCTGGTACCATCA	Junya_CelRes_2019	T2	7861	2529	12	Ductal cell 1	Tumor
T2_AAGTCTGGTCGGCTCA	8.3948	5.72155	Junya_CelRes_2019_T2_AAGTCTGGTCGGCTCA	Junya_CelRes_2019	T2	3154	1135	3	CD8 T cell	Tumor
T2_AAGTCTGTCGCATGAT	12.0858	-4.58688	Junya_CelRes_2019_T2_AAGTCTGTCGCATGAT	Junya_CelRes_2019	T2	2506	812	10	B cell	Tumor
T2_AAGTCTGTCTCAACTT	-10.0037	3.07692	Junya_CelRes_2019_T2_AAGTCTGTCTCAACTT	Junya_CelRes_2019	T2	11970	3157	18	Ductal cell 2	Tumor
T2_AATCCAGAGAGACTAT	-2.02411	6.44759	Junya_CelRes_2019_T2_AATCCAGAGAGACTAT	Junya_CelRes_2019	T2	2696	1004	6	Ductal cell 1	Tumor
T2_AATCCAGCAGTAAGAT	8.8914	5.9508	Junya_CelRes_2019_T2_AATCCAGCAGTAAGAT	Junya_CelRes_2019	T2	2486	944	3	CD8 T cell	Tumor
T2_AATCCAGGTTAAAGAC	-10.2102	2.93863	Junya_CelRes_2019_T2_AATCCAGGTTAAAGAC	Junya_CelRes_2019	T2	5752	2378	18	Ductal cell 2	Tumor
T2_AATCCAGGTTGTGGCC	11.226	-4.32602	Junya_CelRes_2019_T2_AATCCAGGTTGTGGCC	Junya_CelRes_2019	T2	6083	1720	10	B cell	Tumor
T2_AATCCAGGTTTGTTTC	12.1754	-3.75016	Junya_CelRes_2019_T2_AATCCAGGTTTGTTTC	Junya_CelRes_2019	T2	3465	1009	10	B cell	Tumor
T2_AATCGGTAGCCACTAT	12.4956	6.98492	Junya_CelRes_2019_T2_AATCGGTAGCCACTAT	Junya_CelRes_2019	T2	3883	1718	36	CD8 T cell	Tumor
T2_AATCGGTAGTTAGCGG	7.50063	6.14847	Junya_CelRes_2019_T2_AATCGGTAGTTAGCGG	Junya_CelRes_2019	T2	2444	873	1	CD4 T cell	Tumor
T2_AATCGGTCACTATCTT	-9.87166	2.99177	Junya_CelRes_2019_T2_AATCGGTCACTATCTT	Junya_CelRes_2019	T2	9542	3353	18	Ductal cell 2	Tumor
T2_AATCGGTGTTAAGTAG	8.1442	6.51573	Junya_CelRes_2019_T2_AATCGGTGTTAAGTAG	Junya_CelRes_2019	T2	2643	954	1	CD4 T cell	Tumor
T2_AATCGGTGTTAGATGA	5.55837	-4.74998	Junya_CelRes_2019_T2_AATCGGTGTTAGATGA	Junya_CelRes_2019	T2	7275	2346	19	Dendritic cell	Tumor
T2_AATCGGTGTTCAGCGC	-8.21141	2.86975	Junya_CelRes_2019_T2_AATCGGTGTTCAGCGC	Junya_CelRes_2019	T2	13317	4062	18	Ductal cell 2	Tumor
T2_AATCGGTTCAGAGACG	-9.92382	3.17128	Junya_CelRes_2019_T2_AATCGGTTCAGAGACG	Junya_CelRes_2019	T2	10628	2981	18	Ductal cell 2	Tumor
T2_AATCGGTTCGAGAACG	-12.1715	-6.98356	Junya_CelRes_2019_T2_AATCGGTTCGAGAACG	Junya_CelRes_2019	T2	8604	2895	8	Endothelial cell	Tumor
T2_ACACCAAAGCGACGTA	12.3684	-3.71387	Junya_CelRes_2019_T2_ACACCAAAGCGACGTA	Junya_CelRes_2019	T2	2807	925	10	B cell	Tumor
T2_ACACCAAAGCGATTCT	-8.73103	3.40147	Junya_CelRes_2019_T2_ACACCAAAGCGATTCT	Junya_CelRes_2019	T2	7644	2865	18	Ductal cell 2	Tumor
T2_ACACCAACACGGCCAT	1.31211	-11.6868	Junya_CelRes_2019_T2_ACACCAACACGGCCAT	Junya_CelRes_2019	T2	2548	1016	5	Pericytes	Tumor
T2_ACACCAAGTAGGCTGA	12.3333	-4.0624	Junya_CelRes_2019_T2_ACACCAAGTAGGCTGA	Junya_CelRes_2019	T2	2674	853	10	B cell	Tumor
T2_ACACCAAGTCCAGTAT	-4.80573	9.36585	Junya_CelRes_2019_T2_ACACCAAGTCCAGTAT	Junya_CelRes_2019	T2	7482	2578	12	Ductal cell 1	Tumor
T2_ACACCAAGTCGTTGTA	12.312	-3.18453	Junya_CelRes_2019_T2_ACACCAAGTCGTTGTA	Junya_CelRes_2019	T2	5213	1328	10	B cell	Tumor
T2_ACACCAATCTGGTATG	11.6082	5.77548	Junya_CelRes_2019_T2_ACACCAATCTGGTATG	Junya_CelRes_2019	T2	2876	1178	3	CD8 T cell	Tumor
T2_ACACCCTAGCTGTCTA	11.8164	-3.42377	Junya_CelRes_2019_T2_ACACCCTAGCTGTCTA	Junya_CelRes_2019	T2	3638	1068	10	B cell	Tumor
T2_ACACCCTCAACAACCT	12.1337	-3.54504	Junya_CelRes_2019_T2_ACACCCTCAACAACCT	Junya_CelRes_2019	T2	2820	877	10	B cell	Tumor
T2_ACACCCTCACAAGTAA	12.1019	-4.10464	Junya_CelRes_2019_T2_ACACCCTCACAAGTAA	Junya_CelRes_2019	T2	2788	927	10	B cell	Tumor
T2_ACACCCTGTCGCGTGT	-12.9011	-5.87661	Junya_CelRes_2019_T2_ACACCCTGTCGCGTGT	Junya_CelRes_2019	T2	12524	3988	8	Endothelial cell	Tumor
T2_ACACCCTGTGTGTGCC	7.60219	7.02299	Junya_CelRes_2019_T2_ACACCCTGTGTGTGCC	Junya_CelRes_2019	T2	2831	842	1	CD4 T cell	Tumor
T2_ACACCCTGTGTTCTTT	7.37227	5.59248	Junya_CelRes_2019_T2_ACACCCTGTGTTCTTT	Junya_CelRes_2019	T2	2925	891	1	CD4 T cell	Tumor
T2_ACACCCTTCACCAGGC	7.7381	5.95644	Junya_CelRes_2019_T2_ACACCCTTCACCAGGC	Junya_CelRes_2019	T2	2568	833	1	CD4 T cell	Tumor
T2_ACACCCTTCGAACTGT	12.1665	-4.3969	Junya_CelRes_2019_T2_ACACCCTTCGAACTGT	Junya_CelRes_2019	T2	3444	917	10	B cell	Tumor
T2_ACACCCTTCTCTGTCG	-11.1819	2.62742	Junya_CelRes_2019_T2_ACACCCTTCTCTGTCG	Junya_CelRes_2019	T2	3116	1404	18	Ductal cell 2	Tumor
T2_ACACCGGCAAAGGAAG	-11.0562	-7.46929	Junya_CelRes_2019_T2_ACACCGGCAAAGGAAG	Junya_CelRes_2019	T2	3241	1642	8	Endothelial cell	Tumor
T2_ACACCGGCAAGGCTCC	-8.16199	4.70979	Junya_CelRes_2019_T2_ACACCGGCAAGGCTCC	Junya_CelRes_2019	T2	4233	1715	12	Ductal cell 1	Tumor
T2_ACACCGGCATAAGACA	-9.27373	3.44692	Junya_CelRes_2019_T2_ACACCGGCATAAGACA	Junya_CelRes_2019	T2	5521	2134	18	Ductal cell 2	Tumor
T2_ACACCGGGTGGTACAG	11.8816	-3.7538	Junya_CelRes_2019_T2_ACACCGGGTGGTACAG	Junya_CelRes_2019	T2	3214	935	10	B cell	Tumor
T2_ACACCGGGTTGGTGGA	7.28348	6.13983	Junya_CelRes_2019_T2_ACACCGGGTTGGTGGA	Junya_CelRes_2019	T2	2593	759	1	CD4 T cell	Tumor
T2_ACACTGAAGACCACGA	-6.32905	1.00311	Junya_CelRes_2019_T2_ACACTGAAGACCACGA	Junya_CelRes_2019	T2	6004	1927	26	Acinar cell	Tumor
T2_ACACTGAAGACTGGGT	10.9176	6.23576	Junya_CelRes_2019_T2_ACACTGAAGACTGGGT	Junya_CelRes_2019	T2	2467	1030	3	CD8 T cell	Tumor
T2_ACACTGAAGCTATGCT	11.7002	-3.5898	Junya_CelRes_2019_T2_ACACTGAAGCTATGCT	Junya_CelRes_2019	T2	2866	947	10	B cell	Tumor
T2_ACACTGACACTTCTGC	12.1086	-4.41221	Junya_CelRes_2019_T2_ACACTGACACTTCTGC	Junya_CelRes_2019	T2	2455	810	10	B cell	Tumor
T2_ACACTGAGTCTTTCAT	12.0271	-3.68934	Junya_CelRes_2019_T2_ACACTGAGTCTTTCAT	Junya_CelRes_2019	T2	4057	1247	10	B cell	Tumor
T2_ACACTGATCCCTTGCA	11.9379	-4.55803	Junya_CelRes_2019_T2_ACACTGATCCCTTGCA	Junya_CelRes_2019	T2	3018	888	10	B cell	Tumor
T2_ACACTGATCCGTAGGC	11.7493	-3.47707	Junya_CelRes_2019_T2_ACACTGATCCGTAGGC	Junya_CelRes_2019	T2	2484	807	10	B cell	Tumor
T2_ACACTGATCCTTTCTC	-5.93951	0.602401	Junya_CelRes_2019_T2_ACACTGATCCTTTCTC	Junya_CelRes_2019	T2	23815	3541	26	Acinar cell	Tumor
T2_ACAGCCGAGACTAGGC	9.76839	-3.66481	Junya_CelRes_2019_T2_ACAGCCGAGACTAGGC	Junya_CelRes_2019	T2	3656	1488	39	B cell	Tumor
T2_ACAGCCGAGAGGTACC	8.80165	5.904	Junya_CelRes_2019_T2_ACAGCCGAGAGGTACC	Junya_CelRes_2019	T2	2443	792	3	CD8 T cell	Tumor
T2_ACAGCCGAGCAGGTCA	11.7066	-3.76812	Junya_CelRes_2019_T2_ACAGCCGAGCAGGTCA	Junya_CelRes_2019	T2	3025	932	10	B cell	Tumor
T2_ACAGCCGAGGGATCTG	8.75954	0.809516	Junya_CelRes_2019_T2_ACAGCCGAGGGATCTG	Junya_CelRes_2019	T2	3844	1502	36	CD8 T cell	Tumor
T2_ACAGCCGCACGGCGTT	11.3877	-4.64627	Junya_CelRes_2019_T2_ACAGCCGCACGGCGTT	Junya_CelRes_2019	T2	2916	1121	10	B cell	Tumor
T2_ACAGCCGCATACTACG	11.9955	-4.07155	Junya_CelRes_2019_T2_ACAGCCGCATACTACG	Junya_CelRes_2019	T2	2626	812	10	B cell	Tumor
T2_ACAGCCGTCAACGCTA	7.00227	-4.61314	Junya_CelRes_2019_T2_ACAGCCGTCAACGCTA	Junya_CelRes_2019	T2	2901	835	50	Dendritic cell	Tumor
T2_ACAGCTACACAACTGT	0.00188244	-11.6478	Junya_CelRes_2019_T2_ACAGCTACACAACTGT	Junya_CelRes_2019	T2	4282	1490	5	Pericytes	Tumor
T2_ACAGCTACATTTGCTT	-9.06797	2.95124	Junya_CelRes_2019_T2_ACAGCTACATTTGCTT	Junya_CelRes_2019	T2	3322	1473	18	Ductal cell 2	Tumor
T2_ACAGCTAGTCGTGGCT	1.35985	-11.5443	Junya_CelRes_2019_T2_ACAGCTAGTCGTGGCT	Junya_CelRes_2019	T2	4265	1462	5	Pericytes	Tumor
T2_ACAGCTAGTTTAGGAA	11.8845	-4.06902	Junya_CelRes_2019_T2_ACAGCTAGTTTAGGAA	Junya_CelRes_2019	T2	2907	981	10	B cell	Tumor
T2_ACAGCTATCAAGCCTA	-6.07572	0.643777	Junya_CelRes_2019_T2_ACAGCTATCAAGCCTA	Junya_CelRes_2019	T2	5882	1514	26	Acinar cell	Tumor
T2_ACAGCTATCTCATTCA	11.6648	-4.67121	Junya_CelRes_2019_T2_ACAGCTATCTCATTCA	Junya_CelRes_2019	T2	4788	1438	10	B cell	Tumor
T2_ACAGCTATCTTTACGT	12.0319	-3.74199	Junya_CelRes_2019_T2_ACAGCTATCTTTACGT	Junya_CelRes_2019	T2	2692	946	10	B cell	Tumor
T2_ACATACGAGAGCTTCT	-0.158147	-12.9852	Junya_CelRes_2019_T2_ACATACGAGAGCTTCT	Junya_CelRes_2019	T2	3141	1215	5	Pericytes	Tumor
T2_ACATACGAGAGGTTGC	-12.5517	-6.24292	Junya_CelRes_2019_T2_ACATACGAGAGGTTGC	Junya_CelRes_2019	T2	2530	1323	8	Endothelial cell	Tumor
T2_ACATACGAGGATGGTC	7.68109	6.35276	Junya_CelRes_2019_T2_ACATACGAGGATGGTC	Junya_CelRes_2019	T2	3093	949	1	CD4 T cell	Tumor
T2_ACATACGCACAGATTC	12.054	-4.20323	Junya_CelRes_2019_T2_ACATACGCACAGATTC	Junya_CelRes_2019	T2	2673	885	10	B cell	Tumor
T2_ACATACGCAGCTTCGG	-4.43555	9.78154	Junya_CelRes_2019_T2_ACATACGCAGCTTCGG	Junya_CelRes_2019	T2	4953	1934	17	Ductal cell 1	Tumor
T2_ACATACGGTTGACGTT	1.78344	-11.3757	Junya_CelRes_2019_T2_ACATACGGTTGACGTT	Junya_CelRes_2019	T2	4984	1726	5	Pericytes	Tumor
T2_ACATCAGAGACTTTCG	9.95874	5.90585	Junya_CelRes_2019_T2_ACATCAGAGACTTTCG	Junya_CelRes_2019	T2	2695	1138	3	CD8 T cell	Tumor
T2_ACATCAGAGCCACTAT	-9.27243	3.17863	Junya_CelRes_2019_T2_ACATCAGAGCCACTAT	Junya_CelRes_2019	T2	5943	2260	18	Ductal cell 2	Tumor
T2_ACATCAGAGGGTCTCC	12.4556	-3.66054	Junya_CelRes_2019_T2_ACATCAGAGGGTCTCC	Junya_CelRes_2019	T2	2499	802	10	B cell	Tumor
T2_ACATCAGGTTCAGTAC	11.7012	-3.51179	Junya_CelRes_2019_T2_ACATCAGGTTCAGTAC	Junya_CelRes_2019	T2	2494	803	10	B cell	Tumor
T2_ACATCAGGTTGGTGGA	-7.83514	4.72384	Junya_CelRes_2019_T2_ACATCAGGTTGGTGGA	Junya_CelRes_2019	T2	11064	3398	18	Ductal cell 2	Tumor
T2_ACATCAGTCCAAATGC	0.0829435	-13.195	Junya_CelRes_2019_T2_ACATCAGTCCAAATGC	Junya_CelRes_2019	T2	3444	1270	5	Pericytes	Tumor
T2_ACATGGTAGTGCAAGC	3.61062	-4.89181	Junya_CelRes_2019_T2_ACATGGTAGTGCAAGC	Junya_CelRes_2019	T2	6923	2141	0	Macrophage	Tumor
T2_ACATGGTCATCACCCT	5.16169	-5.5942	Junya_CelRes_2019_T2_ACATGGTCATCACCCT	Junya_CelRes_2019	T2	7064	2302	19	Dendritic cell	Tumor
T2_ACATGGTGTAAACCTC	12.3383	-3.51416	Junya_CelRes_2019_T2_ACATGGTGTAAACCTC	Junya_CelRes_2019	T2	4292	1364	10	B cell	Tumor
T2_ACATGGTGTCGAATCT	11.9047	-3.61147	Junya_CelRes_2019_T2_ACATGGTGTCGAATCT	Junya_CelRes_2019	T2	2703	844	10	B cell	Tumor
T2_ACATGGTGTCTGCAAT	11.7942	-4.72661	Junya_CelRes_2019_T2_ACATGGTGTCTGCAAT	Junya_CelRes_2019	T2	2747	919	10	B cell	Tumor
T2_ACATGGTGTGCTTCTC	11.5435	-3.43847	Junya_CelRes_2019_T2_ACATGGTGTGCTTCTC	Junya_CelRes_2019	T2	2582	899	10	B cell	Tumor
T2_ACATGGTTCAACACAC	0.951242	-11.2581	Junya_CelRes_2019_T2_ACATGGTTCAACACAC	Junya_CelRes_2019	T2	2732	1034	5	Pericytes	Tumor
T2_ACATGGTTCAGGCCCA	8.81502	0.492508	Junya_CelRes_2019_T2_ACATGGTTCAGGCCCA	Junya_CelRes_2019	T2	10866	2913	36	CD8 T cell	Tumor
T2_ACCAGTAAGAGCCCAA	11.7128	-3.69292	Junya_CelRes_2019_T2_ACCAGTAAGAGCCCAA	Junya_CelRes_2019	T2	2460	797	10	B cell	Tumor
T2_ACCAGTAAGTAGCCGA	3.60482	-6.45291	Junya_CelRes_2019_T2_ACCAGTAAGTAGCCGA	Junya_CelRes_2019	T2	2835	1146	0	Macrophage	Tumor
T2_ACCAGTACAAGCTGAG	12.5909	4.24957	Junya_CelRes_2019_T2_ACCAGTACAAGCTGAG	Junya_CelRes_2019	T2	5025	1871	28	NK cell	Tumor
T2_ACCAGTACACAGGAGT	0.99116	-5.79251	Junya_CelRes_2019_T2_ACCAGTACACAGGAGT	Junya_CelRes_2019	T2	3400	1375	0	Macrophage	Tumor
T2_ACCAGTAGTCATTAGC	-4.01587	-12.5962	Junya_CelRes_2019_T2_ACCAGTAGTCATTAGC	Junya_CelRes_2019	T2	2589	1124	7	Fibroblast cell	Tumor
T2_ACCAGTAGTCGTGGCT	-9.82633	2.96982	Junya_CelRes_2019_T2_ACCAGTAGTCGTGGCT	Junya_CelRes_2019	T2	4385	1910	18	Ductal cell 2	Tumor
T2_ACCAGTAGTTCACGGC	11.9373	-3.38337	Junya_CelRes_2019_T2_ACCAGTAGTTCACGGC	Junya_CelRes_2019	T2	2669	877	10	B cell	Tumor
T2_ACCAGTAGTTCATGGT	5.91885	-7.61705	Junya_CelRes_2019_T2_ACCAGTAGTTCATGGT	Junya_CelRes_2019	T2	6727	2482	35	Dendritic cell	Tumor
T2_ACCAGTATCAGCATGT	10.5464	6.16873	Junya_CelRes_2019_T2_ACCAGTATCAGCATGT	Junya_CelRes_2019	T2	3305	1137	3	CD8 T cell	Tumor
T2_ACCAGTATCCGTACAA	-11.3499	2.24921	Junya_CelRes_2019_T2_ACCAGTATCCGTACAA	Junya_CelRes_2019	T2	4099	1755	18	Ductal cell 2	Tumor
T2_ACCAGTATCGACCAGC	-10.4845	-6.07572	Junya_CelRes_2019_T2_ACCAGTATCGACCAGC	Junya_CelRes_2019	T2	2950	1392	14	Endothelial cell	Tumor
T2_ACCCACTAGAACTGTA	-4.47598	9.39256	Junya_CelRes_2019_T2_ACCCACTAGAACTGTA	Junya_CelRes_2019	T2	10941	3221	12	Ductal cell 1	Tumor
T2_ACCCACTAGATCCCAT	11.7723	-3.46752	Junya_CelRes_2019_T2_ACCCACTAGATCCCAT	Junya_CelRes_2019	T2	3073	1000	10	B cell	Tumor
T2_ACCCACTAGCTCTCGG	11.8958	-3.40389	Junya_CelRes_2019_T2_ACCCACTAGCTCTCGG	Junya_CelRes_2019	T2	4350	1225	10	B cell	Tumor
T2_ACCCACTCAAAGCAAT	11.1713	-4.25342	Junya_CelRes_2019_T2_ACCCACTCAAAGCAAT	Junya_CelRes_2019	T2	3849	1368	10	B cell	Tumor
T2_ACCCACTCACATTAGC	8.03272	6.19999	Junya_CelRes_2019_T2_ACCCACTCACATTAGC	Junya_CelRes_2019	T2	2949	961	1	CD4 T cell	Tumor
T2_ACCCACTCAGACACTT	0.925892	-11.0242	Junya_CelRes_2019_T2_ACCCACTCAGACACTT	Junya_CelRes_2019	T2	3175	1302	5	Pericytes	Tumor
T2_ACCCACTCAGATAATG	11.9537	-4.41661	Junya_CelRes_2019_T2_ACCCACTCAGATAATG	Junya_CelRes_2019	T2	2589	954	10	B cell	Tumor
T2_ACCCACTCAGCTGCAC	1.11222	-11.236	Junya_CelRes_2019_T2_ACCCACTCAGCTGCAC	Junya_CelRes_2019	T2	4190	1608	5	Pericytes	Tumor
T2_ACCCACTCATAAGACA	-5.98239	0.278646	Junya_CelRes_2019_T2_ACCCACTCATAAGACA	Junya_CelRes_2019	T2	5740	1527	26	Acinar cell	Tumor
T2_ACCCACTTCGCATGAT	-5.20568	8.82589	Junya_CelRes_2019_T2_ACCCACTTCGCATGAT	Junya_CelRes_2019	T2	16398	3526	12	Ductal cell 1	Tumor
T2_ACCGTAACACCCATGG	-13.1097	-6.0896	Junya_CelRes_2019_T2_ACCGTAACACCCATGG	Junya_CelRes_2019	T2	8382	2782	8	Endothelial cell	Tumor
T2_ACCGTAACACGTGAGA	-4.86751	9.41962	Junya_CelRes_2019_T2_ACCGTAACACGTGAGA	Junya_CelRes_2019	T2	14712	3275	12	Ductal cell 1	Tumor
T2_ACCGTAAGTGTTCGAT	5.72687	-5.33832	Junya_CelRes_2019_T2_ACCGTAAGTGTTCGAT	Junya_CelRes_2019	T2	6152	1829	19	Dendritic cell	Tumor
T2_ACCGTAAGTGTTTGGT	11.983	-4.62924	Junya_CelRes_2019_T2_ACCGTAAGTGTTTGGT	Junya_CelRes_2019	T2	2796	949	10	B cell	Tumor
T2_ACCGTAATCAAAGACA	12.0961	-4.35019	Junya_CelRes_2019_T2_ACCGTAATCAAAGACA	Junya_CelRes_2019	T2	2655	982	10	B cell	Tumor
T2_ACCGTAATCAACTCTT	7.12486	5.70902	Junya_CelRes_2019_T2_ACCGTAATCAACTCTT	Junya_CelRes_2019	T2	2589	753	1	CD4 T cell	Tumor
T2_ACCGTAATCGTTTAGG	7.34333	6.0197	Junya_CelRes_2019_T2_ACCGTAATCGTTTAGG	Junya_CelRes_2019	T2	2543	778	1	CD4 T cell	Tumor
T2_ACCTTTACAGACGCCT	11.7332	-4.73523	Junya_CelRes_2019_T2_ACCTTTACAGACGCCT	Junya_CelRes_2019	T2	3028	979	10	B cell	Tumor
T2_ACCTTTACAGCTTCGG	11.7733	-4.83355	Junya_CelRes_2019_T2_ACCTTTACAGCTTCGG	Junya_CelRes_2019	T2	2607	863	10	B cell	Tumor
T2_ACCTTTATCGCGCCAA	7.20591	6.1155	Junya_CelRes_2019_T2_ACCTTTATCGCGCCAA	Junya_CelRes_2019	T2	2811	879	1	CD4 T cell	Tumor
T2_ACGAGCCAGGAGTACC	12.3661	-3.64296	Junya_CelRes_2019_T2_ACGAGCCAGGAGTACC	Junya_CelRes_2019	T2	2615	725	10	B cell	Tumor
T2_ACGAGCCAGTACTTGC	-9.66556	3.0369	Junya_CelRes_2019_T2_ACGAGCCAGTACTTGC	Junya_CelRes_2019	T2	7886	2841	18	Ductal cell 2	Tumor
T2_ACGAGCCAGTGAATTG	8.79791	0.552272	Junya_CelRes_2019_T2_ACGAGCCAGTGAATTG	Junya_CelRes_2019	T2	9718	2632	36	CD8 T cell	Tumor
T2_ACGAGCCAGTGTACGG	6.3805	-6.28379	Junya_CelRes_2019_T2_ACGAGCCAGTGTACGG	Junya_CelRes_2019	T2	5985	1873	47	Dendritic cell	Tumor
T2_ACGAGCCCAAGTCTAC	11.08	4.34504	Junya_CelRes_2019_T2_ACGAGCCCAAGTCTAC	Junya_CelRes_2019	T2	2459	1050	3	CD8 T cell	Tumor
T2_ACGAGCCTCTTAACCT	7.9378	6.12565	Junya_CelRes_2019_T2_ACGAGCCTCTTAACCT	Junya_CelRes_2019	T2	2546	891	1	CD4 T cell	Tumor
T2_ACGAGGAAGCTATGCT	-9.58374	3.16434	Junya_CelRes_2019_T2_ACGAGGAAGCTATGCT	Junya_CelRes_2019	T2	11438	3629	18	Ductal cell 2	Tumor
T2_ACGAGGAAGTAGCCGA	-12.8711	-6.09432	Junya_CelRes_2019_T2_ACGAGGAAGTAGCCGA	Junya_CelRes_2019	T2	2768	1443	8	Endothelial cell	Tumor
T2_ACGAGGACACCACCAG	-7.50231	2.64834	Junya_CelRes_2019_T2_ACGAGGACACCACCAG	Junya_CelRes_2019	T2	7605	2650	18	Ductal cell 2	Tumor
T2_ACGAGGACAGGAATCG	5.69965	-4.45798	Junya_CelRes_2019_T2_ACGAGGACAGGAATCG	Junya_CelRes_2019	T2	3618	1389	19	Dendritic cell	Tumor
T2_ACGAGGACATTGCGGC	11.5064	-4.17976	Junya_CelRes_2019_T2_ACGAGGACATTGCGGC	Junya_CelRes_2019	T2	2505	765	10	B cell	Tumor
T2_ACGAGGAGTAGAGCTG	-10.8016	-7.25164	Junya_CelRes_2019_T2_ACGAGGAGTAGAGCTG	Junya_CelRes_2019	T2	8116	2945	8	Endothelial cell	Tumor
T2_ACGATACAGACCGGAT	-9.71595	2.5653	Junya_CelRes_2019_T2_ACGATACAGACCGGAT	Junya_CelRes_2019	T2	2896	1323	18	Ductal cell 2	Tumor
T2_ACGATACAGAGCTGGT	-6.0344	0.722544	Junya_CelRes_2019_T2_ACGATACAGAGCTGGT	Junya_CelRes_2019	T2	15318	2418	26	Acinar cell	Tumor
T2_ACGATACAGATGAGAG	7.60028	6.46033	Junya_CelRes_2019_T2_ACGATACAGATGAGAG	Junya_CelRes_2019	T2	3217	1025	1	CD4 T cell	Tumor
T2_ACGATACGTGAAGGCT	12.1699	-3.42039	Junya_CelRes_2019_T2_ACGATACGTGAAGGCT	Junya_CelRes_2019	T2	2832	943	10	B cell	Tumor
T2_ACGATACTCTCTGTCG	-7.71784	2.64224	Junya_CelRes_2019_T2_ACGATACTCTCTGTCG	Junya_CelRes_2019	T2	7576	2805	18	Ductal cell 2	Tumor
T2_ACGATGTAGCCTATGT	11.5523	-4.43883	Junya_CelRes_2019_T2_ACGATGTAGCCTATGT	Junya_CelRes_2019	T2	2689	927	10	B cell	Tumor
T2_ACGATGTGTCTAGGTT	12.1633	-4.0507	Junya_CelRes_2019_T2_ACGATGTGTCTAGGTT	Junya_CelRes_2019	T2	3220	1054	10	B cell	Tumor
T2_ACGATGTGTGTATGGG	11.8873	-4.01126	Junya_CelRes_2019_T2_ACGATGTGTGTATGGG	Junya_CelRes_2019	T2	3351	935	10	B cell	Tumor
T2_ACGATGTTCAACACAC	11.8428	-4.73871	Junya_CelRes_2019_T2_ACGATGTTCAACACAC	Junya_CelRes_2019	T2	2603	905	10	B cell	Tumor
T2_ACGATGTTCTCGCATC	-4.86298	9.46949	Junya_CelRes_2019_T2_ACGATGTTCTCGCATC	Junya_CelRes_2019	T2	10304	3263	12	Ductal cell 1	Tumor
T2_ACGCAGCAGATCCTGT	11.7075	-3.50709	Junya_CelRes_2019_T2_ACGCAGCAGATCCTGT	Junya_CelRes_2019	T2	3116	1012	10	B cell	Tumor
T2_ACGCAGCAGTGGTCCC	11.51	-4.7662	Junya_CelRes_2019_T2_ACGCAGCAGTGGTCCC	Junya_CelRes_2019	T2	4156	1328	10	B cell	Tumor
T2_ACGCAGCCAAGCTGAG	11.2613	4.28715	Junya_CelRes_2019_T2_ACGCAGCCAAGCTGAG	Junya_CelRes_2019	T2	2532	1192	3	CD8 T cell	Tumor
T2_ACGCAGCGTAGTACCT	-7.85094	2.86402	Junya_CelRes_2019_T2_ACGCAGCGTAGTACCT	Junya_CelRes_2019	T2	8258	2897	18	Ductal cell 2	Tumor
T2_ACGCAGCGTGCGCTTG	7.58708	6.40116	Junya_CelRes_2019_T2_ACGCAGCGTGCGCTTG	Junya_CelRes_2019	T2	3826	1072	1	CD4 T cell	Tumor
T2_ACGCAGCTCCGCATCT	11.6912	4.76524	Junya_CelRes_2019_T2_ACGCAGCTCCGCATCT	Junya_CelRes_2019	T2	2990	1073	28	NK cell	Tumor
T2_ACGCAGCTCTTGTCAT	8.00969	6.68997	Junya_CelRes_2019_T2_ACGCAGCTCTTGTCAT	Junya_CelRes_2019	T2	4024	1183	1	CD4 T cell	Tumor
T2_ACGCCAGAGGCTCAGA	12.4503	-3.81631	Junya_CelRes_2019_T2_ACGCCAGAGGCTCAGA	Junya_CelRes_2019	T2	3022	809	10	B cell	Tumor
T2_ACGCCAGGTTTCGCTC	12.3062	-3.25589	Junya_CelRes_2019_T2_ACGCCAGGTTTCGCTC	Junya_CelRes_2019	T2	3900	1205	10	B cell	Tumor
T2_ACGCCAGTCACCGTAA	11.2148	-3.97083	Junya_CelRes_2019_T2_ACGCCAGTCACCGTAA	Junya_CelRes_2019	T2	2781	891	10	B cell	Tumor
T2_ACGCCGAAGCTAGCCC	2.71093	-3.45784	Junya_CelRes_2019_T2_ACGCCGAAGCTAGCCC	Junya_CelRes_2019	T2	4529	1333	4	Macrophage	Tumor
T2_ACGCCGACACAGGAGT	11.6738	-3.98137	Junya_CelRes_2019_T2_ACGCCGACACAGGAGT	Junya_CelRes_2019	T2	2862	916	10	B cell	Tumor
T2_ACGCCGAGTAAATACG	12.065	4.14598	Junya_CelRes_2019_T2_ACGCCGAGTAAATACG	Junya_CelRes_2019	T2	2913	1102	28	NK cell	Tumor
T2_ACGCCGATCAGGCAAG	11.9599	-4.6657	Junya_CelRes_2019_T2_ACGCCGATCAGGCAAG	Junya_CelRes_2019	T2	2607	892	10	B cell	Tumor
T2_ACGCCGATCTGATACG	9.1278	-1.89503	Junya_CelRes_2019_T2_ACGCCGATCTGATACG	Junya_CelRes_2019	T2	7036	2339	39	B cell	Tumor
T2_ACGGAGAAGGCACATG	11.8035	-3.86216	Junya_CelRes_2019_T2_ACGGAGAAGGCACATG	Junya_CelRes_2019	T2	2452	814	10	B cell	Tumor
T2_ACGGAGAAGTGAAGAG	-8.72047	2.99776	Junya_CelRes_2019_T2_ACGGAGAAGTGAAGAG	Junya_CelRes_2019	T2	5462	2207	18	Ductal cell 2	Tumor
T2_ACGGAGAGTAACGCGA	13.1457	5.28119	Junya_CelRes_2019_T2_ACGGAGAGTAACGCGA	Junya_CelRes_2019	T2	4053	1531	34	NK cell	Tumor
T2_ACGGAGAGTTGCTCCT	12.0924	-3.25358	Junya_CelRes_2019_T2_ACGGAGAGTTGCTCCT	Junya_CelRes_2019	T2	2697	803	10	B cell	Tumor
T2_ACGGAGATCCTGCCAT	-9.43939	3.3756	Junya_CelRes_2019_T2_ACGGAGATCCTGCCAT	Junya_CelRes_2019	T2	9115	3177	18	Ductal cell 2	Tumor
T2_ACGGAGATCTCGCATC	11.7629	-4.65237	Junya_CelRes_2019_T2_ACGGAGATCTCGCATC	Junya_CelRes_2019	T2	4893	1335	10	B cell	Tumor
T2_ACGGCCAAGATTACCC	11.6872	-4.83782	Junya_CelRes_2019_T2_ACGGCCAAGATTACCC	Junya_CelRes_2019	T2	2663	907	10	B cell	Tumor
T2_ACGGCCAAGGCCATAG	11.4568	-3.86397	Junya_CelRes_2019_T2_ACGGCCAAGGCCATAG	Junya_CelRes_2019	T2	2982	971	10	B cell	Tumor
T2_ACGGCCAAGTACTTGC	10.1037	-3.90612	Junya_CelRes_2019_T2_ACGGCCAAGTACTTGC	Junya_CelRes_2019	T2	2775	1093	39	B cell	Tumor
T2_ACGGCCAAGTAGGCCA	12.0652	-4.51799	Junya_CelRes_2019_T2_ACGGCCAAGTAGGCCA	Junya_CelRes_2019	T2	2715	842	10	B cell	Tumor
T2_ACGGCCACACCATGTA	4.93294	-3.60297	Junya_CelRes_2019_T2_ACGGCCACACCATGTA	Junya_CelRes_2019	T2	5978	1830	15	Macrophage	Tumor
T2_ACGGCCACACGCCAGT	2.11449	-12.5207	Junya_CelRes_2019_T2_ACGGCCACACGCCAGT	Junya_CelRes_2019	T2	2872	1095	5	Pericytes	Tumor
T2_ACGGCCATCGGCGCTA	-9.17728	2.79837	Junya_CelRes_2019_T2_ACGGCCATCGGCGCTA	Junya_CelRes_2019	T2	5094	2007	18	Ductal cell 2	Tumor
T2_ACGGGCTAGCTTTGGT	2.53143	-5.36363	Junya_CelRes_2019_T2_ACGGGCTAGCTTTGGT	Junya_CelRes_2019	T2	7727	2136	0	Macrophage	Tumor
T2_ACGGGCTAGGTGCAAC	-11.5816	-7.54222	Junya_CelRes_2019_T2_ACGGGCTAGGTGCAAC	Junya_CelRes_2019	T2	6457	2492	8	Endothelial cell	Tumor
T2_ACGGGCTAGTTGAGAT	0.85718	-10.9578	Junya_CelRes_2019_T2_ACGGGCTAGTTGAGAT	Junya_CelRes_2019	T2	3667	1449	5	Pericytes	Tumor
T2_ACGGGCTCATGTCTCC	0.916837	-11.75	Junya_CelRes_2019_T2_ACGGGCTCATGTCTCC	Junya_CelRes_2019	T2	2867	1079	5	Pericytes	Tumor
T2_ACGGGCTGTACAGTTC	-7.5342	2.9058	Junya_CelRes_2019_T2_ACGGGCTGTACAGTTC	Junya_CelRes_2019	T2	5125	2132	18	Ductal cell 2	Tumor
T2_ACGGGCTTCTCAAGTG	7.01897	6.33954	Junya_CelRes_2019_T2_ACGGGCTTCTCAAGTG	Junya_CelRes_2019	T2	2724	860	1	CD4 T cell	Tumor
T2_ACGGGTCAGCGAGAAA	12.1872	-3.72429	Junya_CelRes_2019_T2_ACGGGTCAGCGAGAAA	Junya_CelRes_2019	T2	2900	907	10	B cell	Tumor
T2_ACGGGTCCAAGCGTAG	7.53461	6.5937	Junya_CelRes_2019_T2_ACGGGTCCAAGCGTAG	Junya_CelRes_2019	T2	2774	811	1	CD4 T cell	Tumor
T2_ACGGGTCGTGCTTCTC	10.3459	5.69912	Junya_CelRes_2019_T2_ACGGGTCGTGCTTCTC	Junya_CelRes_2019	T2	3193	1163	3	CD8 T cell	Tumor
T2_ACGGGTCTCCTGCCAT	12.3215	-3.14092	Junya_CelRes_2019_T2_ACGGGTCTCCTGCCAT	Junya_CelRes_2019	T2	5810	1562	10	B cell	Tumor
T2_ACGTCAAAGATCTGCT	10.6216	3.4061	Junya_CelRes_2019_T2_ACGTCAAAGATCTGCT	Junya_CelRes_2019	T2	3914	1366	3	CD8 T cell	Tumor
T2_ACGTCAAAGGCGCTCT	11.8851	-4.46869	Junya_CelRes_2019_T2_ACGTCAAAGGCGCTCT	Junya_CelRes_2019	T2	2458	832	10	B cell	Tumor
T2_ACGTCAAAGTTGAGAT	-8.68163	2.83991	Junya_CelRes_2019_T2_ACGTCAAAGTTGAGAT	Junya_CelRes_2019	T2	2957	1402	18	Ductal cell 2	Tumor
T2_ACGTCAACAGAGTGTG	8.17422	6.1301	Junya_CelRes_2019_T2_ACGTCAACAGAGTGTG	Junya_CelRes_2019	T2	2767	940	1	CD4 T cell	Tumor
T2_ACGTCAACAGCTCGCA	12.878	4.28005	Junya_CelRes_2019_T2_ACGTCAACAGCTCGCA	Junya_CelRes_2019	T2	2478	962	28	NK cell	Tumor
T2_ACGTCAAGTCAAAGAT	1.07982	-12.8871	Junya_CelRes_2019_T2_ACGTCAAGTCAAAGAT	Junya_CelRes_2019	T2	2536	1200	5	Pericytes	Tumor
T2_ACGTCAATCAGCTCGG	5.43651	-4.74937	Junya_CelRes_2019_T2_ACGTCAATCAGCTCGG	Junya_CelRes_2019	T2	2901	1195	19	Dendritic cell	Tumor
T2_ACGTCAATCCGCGCAA	3.65113	-5.62854	Junya_CelRes_2019_T2_ACGTCAATCCGCGCAA	Junya_CelRes_2019	T2	6511	2045	0	Macrophage	Tumor
T2_ACGTCAATCGCACTCT	-9.14449	3.57531	Junya_CelRes_2019_T2_ACGTCAATCGCACTCT	Junya_CelRes_2019	T2	7760	2831	18	Ductal cell 2	Tumor
T2_ACGTCAATCGGTGTTA	9.37992	1.09349	Junya_CelRes_2019_T2_ACGTCAATCGGTGTTA	Junya_CelRes_2019	T2	6453	2226	36	CD8 T cell	Tumor
T2_ACGTCAATCTAAGCCA	11.8503	-3.65789	Junya_CelRes_2019_T2_ACGTCAATCTAAGCCA	Junya_CelRes_2019	T2	2944	1010	10	B cell	Tumor
T2_ACTATCTAGTTAGGTA	11.7506	-4.60236	Junya_CelRes_2019_T2_ACTATCTAGTTAGGTA	Junya_CelRes_2019	T2	3010	1054	10	B cell	Tumor
T2_ACTATCTCATAGTAAG	7.55774	6.4241	Junya_CelRes_2019_T2_ACTATCTCATAGTAAG	Junya_CelRes_2019	T2	5009	1323	1	CD4 T cell	Tumor
T2_ACTATCTGTCTCCATC	11.4958	5.87773	Junya_CelRes_2019_T2_ACTATCTGTCTCCATC	Junya_CelRes_2019	T2	2658	1180	3	CD8 T cell	Tumor
T2_ACTATCTTCAGTTCGA	-9.47664	2.51401	Junya_CelRes_2019_T2_ACTATCTTCAGTTCGA	Junya_CelRes_2019	T2	3363	1367	18	Ductal cell 2	Tumor
T2_ACTATCTTCTTGAGGT	12.2639	-4.0657	Junya_CelRes_2019_T2_ACTATCTTCTTGAGGT	Junya_CelRes_2019	T2	3545	1004	10	B cell	Tumor
T2_ACTGAACAGATCCCGC	6.35424	-6.67378	Junya_CelRes_2019_T2_ACTGAACAGATCCCGC	Junya_CelRes_2019	T2	10902	2762	36	CD8 T cell	Tumor
T2_ACTGAACAGCAGCGTA	10.448	3.93051	Junya_CelRes_2019_T2_ACTGAACAGCAGCGTA	Junya_CelRes_2019	T2	2937	1100	3	CD8 T cell	Tumor
T2_ACTGAACCACTTAACG	11.7129	-3.87774	Junya_CelRes_2019_T2_ACTGAACCACTTAACG	Junya_CelRes_2019	T2	2746	925	10	B cell	Tumor
T2_ACTGAACTCTGCGGCA	-11.1214	-6.50771	Junya_CelRes_2019_T2_ACTGAACTCTGCGGCA	Junya_CelRes_2019	T2	6444	2417	8	Endothelial cell	Tumor
T2_ACTGAACTCTTTAGTC	10.3817	2.52881	Junya_CelRes_2019_T2_ACTGAACTCTTTAGTC	Junya_CelRes_2019	T2	4305	1720	36	CD8 T cell	Tumor
T2_ACTGAGTAGAGCTGCA	-11.2233	-6.50789	Junya_CelRes_2019_T2_ACTGAGTAGAGCTGCA	Junya_CelRes_2019	T2	8949	2896	8	Endothelial cell	Tumor
T2_ACTGAGTAGCACAGGT	7.09544	5.99955	Junya_CelRes_2019_T2_ACTGAGTAGCACAGGT	Junya_CelRes_2019	T2	2533	721	1	CD4 T cell	Tumor
T2_ACTGAGTAGCAGACTG	10.697	4.15664	Junya_CelRes_2019_T2_ACTGAGTAGCAGACTG	Junya_CelRes_2019	T2	3186	1239	3	CD8 T cell	Tumor
T2_ACTGAGTAGTGTACGG	4.92562	-4.37333	Junya_CelRes_2019_T2_ACTGAGTAGTGTACGG	Junya_CelRes_2019	T2	4010	1366	15	Macrophage	Tumor
T2_ACTGAGTCACCAGATT	8.80332	6.63673	Junya_CelRes_2019_T2_ACTGAGTCACCAGATT	Junya_CelRes_2019	T2	3263	1091	1	CD4 T cell	Tumor
T2_ACTGAGTGTCTTTCAT	-9.4665	3.38413	Junya_CelRes_2019_T2_ACTGAGTGTCTTTCAT	Junya_CelRes_2019	T2	4749	1904	18	Ductal cell 2	Tumor
T2_ACTGAGTGTGTAATGA	-9.51105	3.27188	Junya_CelRes_2019_T2_ACTGAGTGTGTAATGA	Junya_CelRes_2019	T2	5005	2110	18	Ductal cell 2	Tumor
T2_ACTGAGTTCAACACGT	11.8779	-3.6533	Junya_CelRes_2019_T2_ACTGAGTTCAACACGT	Junya_CelRes_2019	T2	3817	1124	10	B cell	Tumor
T2_ACTGAGTTCAATCACG	12.1305	-3.32371	Junya_CelRes_2019_T2_ACTGAGTTCAATCACG	Junya_CelRes_2019	T2	3233	915	10	B cell	Tumor
T2_ACTGAGTTCCACTCCA	11.7771	-4.69171	Junya_CelRes_2019_T2_ACTGAGTTCCACTCCA	Junya_CelRes_2019	T2	3537	1085	10	B cell	Tumor
T2_ACTGAGTTCCTCGCAT	-11.4772	-7.6339	Junya_CelRes_2019_T2_ACTGAGTTCCTCGCAT	Junya_CelRes_2019	T2	7143	2671	8	Endothelial cell	Tumor
T2_ACTGAGTTCGTGACAT	11.8938	-4.61103	Junya_CelRes_2019_T2_ACTGAGTTCGTGACAT	Junya_CelRes_2019	T2	4085	1208	10	B cell	Tumor
T2_ACTGATGAGACAATAC	8.55348	6.37402	Junya_CelRes_2019_T2_ACTGATGAGACAATAC	Junya_CelRes_2019	T2	3802	1173	1	CD4 T cell	Tumor
T2_ACTGATGAGAGCTGCA	-11.5718	-7.0591	Junya_CelRes_2019_T2_ACTGATGAGAGCTGCA	Junya_CelRes_2019	T2	2664	1350	8	Endothelial cell	Tumor
T2_ACTGATGAGTAGATGT	-4.73842	9.36767	Junya_CelRes_2019_T2_ACTGATGAGTAGATGT	Junya_CelRes_2019	T2	18389	4346	12	Ductal cell 1	Tumor
T2_ACTGATGAGTGTCCAT	-7.9452	2.67836	Junya_CelRes_2019_T2_ACTGATGAGTGTCCAT	Junya_CelRes_2019	T2	2675	1384	18	Ductal cell 2	Tumor
T2_ACTGATGAGTGTGAAT	-0.210558	-12.0379	Junya_CelRes_2019_T2_ACTGATGAGTGTGAAT	Junya_CelRes_2019	T2	3842	1407	5	Pericytes	Tumor
T2_ACTGATGCATAAAGGT	11.7456	-4.84701	Junya_CelRes_2019_T2_ACTGATGCATAAAGGT	Junya_CelRes_2019	T2	2603	804	10	B cell	Tumor
T2_ACTGATGCATGCGCAC	12.1124	-4.47799	Junya_CelRes_2019_T2_ACTGATGCATGCGCAC	Junya_CelRes_2019	T2	2980	922	10	B cell	Tumor
T2_ACTGATGCATGTAGTC	11.5818	-3.47409	Junya_CelRes_2019_T2_ACTGATGCATGTAGTC	Junya_CelRes_2019	T2	3147	1020	10	B cell	Tumor
T2_ACTGATGGTCGGCATC	8.28221	6.44621	Junya_CelRes_2019_T2_ACTGATGGTCGGCATC	Junya_CelRes_2019	T2	3192	1008	1	CD4 T cell	Tumor
T2_ACTGATGGTTCGTCTC	-8.60147	3.11227	Junya_CelRes_2019_T2_ACTGATGGTTCGTCTC	Junya_CelRes_2019	T2	6165	2418	18	Ductal cell 2	Tumor
T2_ACTGATGTCTTGAGAC	-6.67959	2.05443	Junya_CelRes_2019_T2_ACTGATGTCTTGAGAC	Junya_CelRes_2019	T2	9973	2709	26	Acinar cell	Tumor
T2_ACTGCTCAGCACACAG	5.63176	-4.69756	Junya_CelRes_2019_T2_ACTGCTCAGCACACAG	Junya_CelRes_2019	T2	3764	1218	19	Dendritic cell	Tumor
T2_ACTGCTCAGCGTCTAT	9.19012	6.16109	Junya_CelRes_2019_T2_ACTGCTCAGCGTCTAT	Junya_CelRes_2019	T2	3116	987	3	CD8 T cell	Tumor
T2_ACTGCTCAGCTCAACT	12.1245	-3.71159	Junya_CelRes_2019_T2_ACTGCTCAGCTCAACT	Junya_CelRes_2019	T2	2816	876	10	B cell	Tumor
T2_ACTGCTCCAGCGTCCA	3.61207	-6.05289	Junya_CelRes_2019_T2_ACTGCTCCAGCGTCCA	Junya_CelRes_2019	T2	3813	1331	0	Macrophage	Tumor
T2_ACTGCTCTCTGCGGCA	11.7817	-4.86852	Junya_CelRes_2019_T2_ACTGCTCTCTGCGGCA	Junya_CelRes_2019	T2	2738	954	10	B cell	Tumor
T2_ACTGTCCAGTTTGCGT	11.9532	-4.10444	Junya_CelRes_2019_T2_ACTGTCCAGTTTGCGT	Junya_CelRes_2019	T2	3126	978	10	B cell	Tumor
T2_ACTGTCCCATGACGGA	-11.5201	-6.75435	Junya_CelRes_2019_T2_ACTGTCCCATGACGGA	Junya_CelRes_2019	T2	5274	2152	8	Endothelial cell	Tumor
T2_ACTGTCCCATGCCTAA	7.82993	3.5602	Junya_CelRes_2019_T2_ACTGTCCCATGCCTAA	Junya_CelRes_2019	T2	2907	1205	24	Treg cell	Tumor
T2_ACTGTCCTCCTCGCAT	11.5367	-3.34537	Junya_CelRes_2019_T2_ACTGTCCTCCTCGCAT	Junya_CelRes_2019	T2	2890	894	10	B cell	Tumor
T2_ACTGTCCTCTTCGAGA	-3.86149	-10.8155	Junya_CelRes_2019_T2_ACTGTCCTCTTCGAGA	Junya_CelRes_2019	T2	7968	2755	7	Fibroblast cell	Tumor
T2_ACTTACTAGGCTCTTA	11.9192	-3.46186	Junya_CelRes_2019_T2_ACTTACTAGGCTCTTA	Junya_CelRes_2019	T2	2646	857	10	B cell	Tumor
T2_ACTTACTCAGCTATTG	2.79865	11.3292	Junya_CelRes_2019_T2_ACTTACTCAGCTATTG	Junya_CelRes_2019	T2	9917	3085	46	Ductal cell 1	Tumor
T2_ACTTACTTCCATGAAC	11.9245	-3.55894	Junya_CelRes_2019_T2_ACTTACTTCCATGAAC	Junya_CelRes_2019	T2	2626	926	10	B cell	Tumor
T2_ACTTACTTCTGATACG	11.7099	-4.48496	Junya_CelRes_2019_T2_ACTTACTTCTGATACG	Junya_CelRes_2019	T2	4637	1635	10	B cell	Tumor
T2_ACTTGTTAGATGCCTT	7.8544	5.24299	Junya_CelRes_2019_T2_ACTTGTTAGATGCCTT	Junya_CelRes_2019	T2	2823	1136	1	CD4 T cell	Tumor
T2_ACTTGTTAGGATTCGG	8.53538	6.90486	Junya_CelRes_2019_T2_ACTTGTTAGGATTCGG	Junya_CelRes_2019	T2	2716	794	1	CD4 T cell	Tumor
T2_ACTTGTTCAAACTGTC	11.9515	-3.54013	Junya_CelRes_2019_T2_ACTTGTTCAAACTGTC	Junya_CelRes_2019	T2	2459	857	10	B cell	Tumor
T2_ACTTGTTCAGCCAATT	7.27065	6.46495	Junya_CelRes_2019_T2_ACTTGTTCAGCCAATT	Junya_CelRes_2019	T2	2877	886	1	CD4 T cell	Tumor
T2_ACTTGTTCAGTCTTCC	9.32286	1.02477	Junya_CelRes_2019_T2_ACTTGTTCAGTCTTCC	Junya_CelRes_2019	T2	4003	1736	36	CD8 T cell	Tumor
T2_ACTTGTTGTAGTACCT	4.98246	-6.95687	Junya_CelRes_2019_T2_ACTTGTTGTAGTACCT	Junya_CelRes_2019	T2	10052	2943	35	Dendritic cell	Tumor
T2_ACTTGTTGTATCTGCA	5.74554	-4.67574	Junya_CelRes_2019_T2_ACTTGTTGTATCTGCA	Junya_CelRes_2019	T2	10793	2654	19	Dendritic cell	Tumor
T2_ACTTGTTGTGATGTCT	8.74113	6.64407	Junya_CelRes_2019_T2_ACTTGTTGTGATGTCT	Junya_CelRes_2019	T2	2901	1031	1	CD4 T cell	Tumor
T2_ACTTGTTTCATGCAAC	12.3597	-3.88241	Junya_CelRes_2019_T2_ACTTGTTTCATGCAAC	Junya_CelRes_2019	T2	3522	1105	10	B cell	Tumor
T2_ACTTGTTTCGGTGTTA	1.21749	-12.9526	Junya_CelRes_2019_T2_ACTTGTTTCGGTGTTA	Junya_CelRes_2019	T2	5836	2099	5	Pericytes	Tumor
T2_ACTTTCAAGAGTACCG	-9.91543	3.00404	Junya_CelRes_2019_T2_ACTTTCAAGAGTACCG	Junya_CelRes_2019	T2	7099	2637	18	Ductal cell 2	Tumor
T2_ACTTTCAAGTAATCCC	11.6925	-4.76228	Junya_CelRes_2019_T2_ACTTTCAAGTAATCCC	Junya_CelRes_2019	T2	2548	930	10	B cell	Tumor
T2_ACTTTCACACGTCAGC	11.9086	-3.87617	Junya_CelRes_2019_T2_ACTTTCACACGTCAGC	Junya_CelRes_2019	T2	3808	1077	10	B cell	Tumor
T2_ACTTTCATCAGTTTGG	5.53144	-4.25506	Junya_CelRes_2019_T2_ACTTTCATCAGTTTGG	Junya_CelRes_2019	T2	2489	1022	15	Macrophage	Tumor
T2_ACTTTCATCCACTCCA	-4.47335	9.43796	Junya_CelRes_2019_T2_ACTTTCATCCACTCCA	Junya_CelRes_2019	T2	16548	4193	12	Ductal cell 1	Tumor
T2_ACTTTCATCCGTTGCT	8.23915	6.22867	Junya_CelRes_2019_T2_ACTTTCATCCGTTGCT	Junya_CelRes_2019	T2	3110	1009	1	CD4 T cell	Tumor
T2_AGAATAGAGGGTCTCC	12.5255	-3.83684	Junya_CelRes_2019_T2_AGAATAGAGGGTCTCC	Junya_CelRes_2019	T2	2569	755	10	B cell	Tumor
T2_AGAATAGTCAGGTAAA	4.19233	-6.22766	Junya_CelRes_2019_T2_AGAATAGTCAGGTAAA	Junya_CelRes_2019	T2	11996	3161	0	Macrophage	Tumor
T2_AGAATAGTCCGGCACA	7.45626	6.372	Junya_CelRes_2019_T2_AGAATAGTCCGGCACA	Junya_CelRes_2019	T2	3590	1034	1	CD4 T cell	Tumor
T2_AGAATAGTCGTTGCCT	11.5848	-4.14983	Junya_CelRes_2019_T2_AGAATAGTCGTTGCCT	Junya_CelRes_2019	T2	4096	1273	10	B cell	Tumor
T2_AGAATAGTCTCATTCA	11.5329	-4.80694	Junya_CelRes_2019_T2_AGAATAGTCTCATTCA	Junya_CelRes_2019	T2	3449	1062	10	B cell	Tumor
T2_AGACGTTAGACTTTCG	11.5668	-4.82443	Junya_CelRes_2019_T2_AGACGTTAGACTTTCG	Junya_CelRes_2019	T2	2534	896	10	B cell	Tumor
T2_AGACGTTGTAAATGTG	-9.99061	-5.55572	Junya_CelRes_2019_T2_AGACGTTGTAAATGTG	Junya_CelRes_2019	T2	2461	1122	14	Endothelial cell	Tumor
T2_AGACGTTTCCGTACAA	-11.6081	-7.22866	Junya_CelRes_2019_T2_AGACGTTTCCGTACAA	Junya_CelRes_2019	T2	2815	1365	8	Endothelial cell	Tumor
T2_AGACGTTTCTTCGGTC	12.0243	-3.50302	Junya_CelRes_2019_T2_AGACGTTTCTTCGGTC	Junya_CelRes_2019	T2	2636	864	10	B cell	Tumor
T2_AGAGCGAAGACAAAGG	9.85209	-3.71904	Junya_CelRes_2019_T2_AGAGCGAAGACAAAGG	Junya_CelRes_2019	T2	3229	1333	39	B cell	Tumor
T2_AGAGCGAAGACGCAAC	11.6415	5.65885	Junya_CelRes_2019_T2_AGAGCGAAGACGCAAC	Junya_CelRes_2019	T2	2480	1079	3	CD8 T cell	Tumor
T2_AGAGCGAAGGGATGGG	8.50646	6.69191	Junya_CelRes_2019_T2_AGAGCGAAGGGATGGG	Junya_CelRes_2019	T2	3050	1015	1	CD4 T cell	Tumor
T2_AGAGCGACAGCTGGCT	12.4438	-3.88675	Junya_CelRes_2019_T2_AGAGCGACAGCTGGCT	Junya_CelRes_2019	T2	2496	780	10	B cell	Tumor
T2_AGAGCGAGTTCCACTC	8.5701	5.77141	Junya_CelRes_2019_T2_AGAGCGAGTTCCACTC	Junya_CelRes_2019	T2	3200	1175	1	CD4 T cell	Tumor
T2_AGAGCTTCACGTGAGA	12.3354	-3.17968	Junya_CelRes_2019_T2_AGAGCTTCACGTGAGA	Junya_CelRes_2019	T2	3045	894	10	B cell	Tumor
T2_AGAGCTTCATCGGGTC	-4.11853	8.42397	Junya_CelRes_2019_T2_AGAGCTTCATCGGGTC	Junya_CelRes_2019	T2	17878	4461	12	Ductal cell 1	Tumor
T2_AGAGCTTGTAAACCTC	11.5265	-4.68025	Junya_CelRes_2019_T2_AGAGCTTGTAAACCTC	Junya_CelRes_2019	T2	2815	914	10	B cell	Tumor
T2_AGAGCTTTCCTTCAAT	-9.66941	3.22701	Junya_CelRes_2019_T2_AGAGCTTTCCTTCAAT	Junya_CelRes_2019	T2	7474	2595	18	Ductal cell 2	Tumor
T2_AGAGCTTTCTTCGAGA	11.9924	-3.78894	Junya_CelRes_2019_T2_AGAGCTTTCTTCGAGA	Junya_CelRes_2019	T2	2786	942	10	B cell	Tumor
T2_AGAGTGGCACTGCCAG	0.412521	-13.641	Junya_CelRes_2019_T2_AGAGTGGCACTGCCAG	Junya_CelRes_2019	T2	2834	1252	5	Pericytes	Tumor
T2_AGAGTGGCAGATTGCT	-11.0552	-8.14921	Junya_CelRes_2019_T2_AGAGTGGCAGATTGCT	Junya_CelRes_2019	T2	3186	1272	8	Endothelial cell	Tumor
T2_AGAGTGGGTCATCGGC	-9.42193	3.40875	Junya_CelRes_2019_T2_AGAGTGGGTCATCGGC	Junya_CelRes_2019	T2	3486	1516	18	Ductal cell 2	Tumor
T2_AGAGTGGTCAATAAGG	9.97526	6.05748	Junya_CelRes_2019_T2_AGAGTGGTCAATAAGG	Junya_CelRes_2019	T2	3303	1094	3	CD8 T cell	Tumor
T2_AGATCTGAGAGATGAG	-9.76766	3.17065	Junya_CelRes_2019_T2_AGATCTGAGAGATGAG	Junya_CelRes_2019	T2	2707	1321	18	Ductal cell 2	Tumor
T2_AGATCTGAGCGCCTTG	7.93291	3.88551	Junya_CelRes_2019_T2_AGATCTGAGCGCCTTG	Junya_CelRes_2019	T2	5049	1614	24	Treg cell	Tumor
T2_AGATCTGAGTACATGA	11.6313	-4.39124	Junya_CelRes_2019_T2_AGATCTGAGTACATGA	Junya_CelRes_2019	T2	2780	993	10	B cell	Tumor
T2_AGATCTGCATTCACTT	8.87334	-1.28934	Junya_CelRes_2019_T2_AGATCTGCATTCACTT	Junya_CelRes_2019	T2	4931	1828	39	B cell	Tumor
T2_AGATCTGGTAATTGGA	11.6432	-3.59183	Junya_CelRes_2019_T2_AGATCTGGTAATTGGA	Junya_CelRes_2019	T2	3123	1056	10	B cell	Tumor
T2_AGATCTGGTATCTGCA	-11.517	-6.8528	Junya_CelRes_2019_T2_AGATCTGGTATCTGCA	Junya_CelRes_2019	T2	2772	1337	8	Endothelial cell	Tumor
T2_AGATCTGTCGATGAGG	8.07596	6.36248	Junya_CelRes_2019_T2_AGATCTGTCGATGAGG	Junya_CelRes_2019	T2	2830	945	1	CD4 T cell	Tumor
T2_AGATTGCAGGGAACGG	-11.1035	-7.65515	Junya_CelRes_2019_T2_AGATTGCAGGGAACGG	Junya_CelRes_2019	T2	2596	1384	8	Endothelial cell	Tumor
T2_AGATTGCCACTGAAGG	7.56062	5.36212	Junya_CelRes_2019_T2_AGATTGCCACTGAAGG	Junya_CelRes_2019	T2	3284	1314	1	CD4 T cell	Tumor
T2_AGATTGCCAGCTGCAC	-7.4116	2.50674	Junya_CelRes_2019_T2_AGATTGCCAGCTGCAC	Junya_CelRes_2019	T2	8200	2776	18	Ductal cell 2	Tumor
T2_AGATTGCGTCATACTG	10.5639	4.74474	Junya_CelRes_2019_T2_AGATTGCGTCATACTG	Junya_CelRes_2019	T2	2549	943	3	CD8 T cell	Tumor
T2_AGCAGCCAGTACGTTC	-2.30697	8.78605	Junya_CelRes_2019_T2_AGCAGCCAGTACGTTC	Junya_CelRes_2019	T2	22549	5064	6	Ductal cell 1	Tumor
T2_AGCAGCCGTCCGAAGA	-9.33491	3.25128	Junya_CelRes_2019_T2_AGCAGCCGTCCGAAGA	Junya_CelRes_2019	T2	9905	3340	18	Ductal cell 2	Tumor
T2_AGCATACAGATCCGAG	10.2374	4.92943	Junya_CelRes_2019_T2_AGCATACAGATCCGAG	Junya_CelRes_2019	T2	4067	1510	3	CD8 T cell	Tumor
T2_AGCATACAGCTGTTCA	2.3613	-12.032	Junya_CelRes_2019_T2_AGCATACAGCTGTTCA	Junya_CelRes_2019	T2	4306	1686	5	Pericytes	Tumor
T2_AGCATACCAGGCAGTA	-4.19658	-10.2655	Junya_CelRes_2019_T2_AGCATACCAGGCAGTA	Junya_CelRes_2019	T2	5391	1868	5	Pericytes	Tumor
T2_AGCATACCATTAACCG	1.54534	-13.8444	Junya_CelRes_2019_T2_AGCATACCATTAACCG	Junya_CelRes_2019	T2	5846	2202	5	Pericytes	Tumor
T2_AGCATACGTCGCTTTC	10.6593	3.35586	Junya_CelRes_2019_T2_AGCATACGTCGCTTTC	Junya_CelRes_2019	T2	2506	934	3	CD8 T cell	Tumor
T2_AGCATACGTGCACGAA	-0.819019	0.776895	Junya_CelRes_2019_T2_AGCATACGTGCACGAA	Junya_CelRes_2019	T2	17375	2840	40	Endocrine cell	Tumor
T2_AGCATACGTTAGATGA	9.64508	5.2401	Junya_CelRes_2019_T2_AGCATACGTTAGATGA	Junya_CelRes_2019	T2	2779	1006	3	CD8 T cell	Tumor
T2_AGCATACGTTATCACG	-4.36063	8.48547	Junya_CelRes_2019_T2_AGCATACGTTATCACG	Junya_CelRes_2019	T2	6622	2156	20	Ductal cell 1	Tumor
T2_AGCATACTCTGGTTCC	11.6499	-3.97153	Junya_CelRes_2019_T2_AGCATACTCTGGTTCC	Junya_CelRes_2019	T2	2710	948	10	B cell	Tumor
T2_AGCCTAAAGCTGAAAT	7.80067	5.69245	Junya_CelRes_2019_T2_AGCCTAAAGCTGAAAT	Junya_CelRes_2019	T2	3678	1090	1	CD4 T cell	Tumor
T2_AGCCTAACACAGCGTC	-1.91004	8.75608	Junya_CelRes_2019_T2_AGCCTAACACAGCGTC	Junya_CelRes_2019	T2	7466	2883	6	Ductal cell 1	Tumor
T2_AGCCTAACAGCCACCA	4.82875	-2.69599	Junya_CelRes_2019_T2_AGCCTAACAGCCACCA	Junya_CelRes_2019	T2	3737	1272	15	Macrophage	Tumor
T2_AGCCTAACAGCTTAAC	-2.01093	5.75481	Junya_CelRes_2019_T2_AGCCTAACAGCTTAAC	Junya_CelRes_2019	T2	3999	1158	6	Ductal cell 1	Tumor
T2_AGCCTAAGTACTTCTT	8.81173	5.94999	Junya_CelRes_2019_T2_AGCCTAAGTACTTCTT	Junya_CelRes_2019	T2	3023	1103	1	CD4 T cell	Tumor
T2_AGCGGTCCACAACGCC	0.915395	-11.1804	Junya_CelRes_2019_T2_AGCGGTCCACAACGCC	Junya_CelRes_2019	T2	3454	1353	5	Pericytes	Tumor
T2_AGCGGTCTCACCCGAG	3.82645	-5.15406	Junya_CelRes_2019_T2_AGCGGTCTCACCCGAG	Junya_CelRes_2019	T2	2789	1134	0	Macrophage	Tumor
T2_AGCGGTCTCCGTACAA	12.3682	-3.95112	Junya_CelRes_2019_T2_AGCGGTCTCCGTACAA	Junya_CelRes_2019	T2	2462	800	10	B cell	Tumor
T2_AGCGGTCTCCTAGTGA	10.2955	4.39783	Junya_CelRes_2019_T2_AGCGGTCTCCTAGTGA	Junya_CelRes_2019	T2	3200	1150	3	CD8 T cell	Tumor
T2_AGCGGTCTCTCGATGA	12.3912	-3.80314	Junya_CelRes_2019_T2_AGCGGTCTCTCGATGA	Junya_CelRes_2019	T2	2665	904	10	B cell	Tumor
T2_AGCGTATAGCTAGTCT	7.27884	6.27972	Junya_CelRes_2019_T2_AGCGTATAGCTAGTCT	Junya_CelRes_2019	T2	2814	917	1	CD4 T cell	Tumor
T2_AGCGTATCAAGAGGCT	5.72257	-4.91687	Junya_CelRes_2019_T2_AGCGTATCAAGAGGCT	Junya_CelRes_2019	T2	2627	1075	19	Dendritic cell	Tumor
T2_AGCGTATCATTCCTGC	-0.142458	-12.8004	Junya_CelRes_2019_T2_AGCGTATCATTCCTGC	Junya_CelRes_2019	T2	8577	2655	5	Pericytes	Tumor
T2_AGCGTATGTATGAAAC	-8.53268	3.48692	Junya_CelRes_2019_T2_AGCGTATGTATGAAAC	Junya_CelRes_2019	T2	33991	6459	18	Ductal cell 2	Tumor
T2_AGCGTATGTCGTCTTC	1.5387	-11.8209	Junya_CelRes_2019_T2_AGCGTATGTCGTCTTC	Junya_CelRes_2019	T2	4576	1770	5	Pericytes	Tumor
T2_AGCGTATGTCTAGCGC	12.4659	-3.73688	Junya_CelRes_2019_T2_AGCGTATGTCTAGCGC	Junya_CelRes_2019	T2	2697	797	10	B cell	Tumor
T2_AGCGTCGAGATGAGAG	-4.28715	8.55312	Junya_CelRes_2019_T2_AGCGTCGAGATGAGAG	Junya_CelRes_2019	T2	7233	1977	20	Ductal cell 1	Tumor
T2_AGCGTCGAGCCAGAAC	-11.0654	-6.96237	Junya_CelRes_2019_T2_AGCGTCGAGCCAGAAC	Junya_CelRes_2019	T2	3053	1368	8	Endothelial cell	Tumor
T2_AGCGTCGAGTGAACGC	-6.27014	1.52294	Junya_CelRes_2019_T2_AGCGTCGAGTGAACGC	Junya_CelRes_2019	T2	2826	1082	26	Acinar cell	Tumor
T2_AGCGTCGTCACGAAGG	11.1395	3.76431	Junya_CelRes_2019_T2_AGCGTCGTCACGAAGG	Junya_CelRes_2019	T2	3368	1104	3	CD8 T cell	Tumor
T2_AGCGTCGTCCAGGGCT	-6.75619	1.91752	Junya_CelRes_2019_T2_AGCGTCGTCCAGGGCT	Junya_CelRes_2019	T2	7984	2319	26	Acinar cell	Tumor
T2_AGCGTCGTCTACTATC	-11.0061	-7.04013	Junya_CelRes_2019_T2_AGCGTCGTCTACTATC	Junya_CelRes_2019	T2	4786	1964	8	Endothelial cell	Tumor
T2_AGCTCCTAGAGTTGGC	-3.52131	-12.4369	Junya_CelRes_2019_T2_AGCTCCTAGAGTTGGC	Junya_CelRes_2019	T2	5547	1839	7	Fibroblast cell	Tumor
T2_AGCTCCTGTTATGCGT	-7.77945	2.80012	Junya_CelRes_2019_T2_AGCTCCTGTTATGCGT	Junya_CelRes_2019	T2	4517	1863	18	Ductal cell 2	Tumor
T2_AGCTCCTGTTGCTCCT	7.6368	6.14282	Junya_CelRes_2019_T2_AGCTCCTGTTGCTCCT	Junya_CelRes_2019	T2	2816	898	1	CD4 T cell	Tumor
T2_AGCTCCTGTTGGTGGA	11.9493	-3.44115	Junya_CelRes_2019_T2_AGCTCCTGTTGGTGGA	Junya_CelRes_2019	T2	2897	968	10	B cell	Tumor
T2_AGCTCCTTCTGACCTC	13.8318	4.32382	Junya_CelRes_2019_T2_AGCTCCTTCTGACCTC	Junya_CelRes_2019	T2	4073	1759	28	NK cell	Tumor
T2_AGCTCTCAGCCAGTAG	-9.99761	3.04714	Junya_CelRes_2019_T2_AGCTCTCAGCCAGTAG	Junya_CelRes_2019	T2	7944	2595	18	Ductal cell 2	Tumor
T2_AGCTCTCAGGGTGTGT	-12.3834	-6.36454	Junya_CelRes_2019_T2_AGCTCTCAGGGTGTGT	Junya_CelRes_2019	T2	12667	3772	8	Endothelial cell	Tumor
T2_AGCTCTCGTAAGGATT	12.4204	-3.72015	Junya_CelRes_2019_T2_AGCTCTCGTAAGGATT	Junya_CelRes_2019	T2	2904	796	10	B cell	Tumor
T2_AGCTCTCGTCTCATCC	-9.38706	3.13409	Junya_CelRes_2019_T2_AGCTCTCGTCTCATCC	Junya_CelRes_2019	T2	11867	3774	18	Ductal cell 2	Tumor
T2_AGCTCTCTCACTTACT	-10.8892	2.4313	Junya_CelRes_2019_T2_AGCTCTCTCACTTACT	Junya_CelRes_2019	T2	2727	1319	18	Ductal cell 2	Tumor
T2_AGCTCTCTCCACGAAT	7.51984	6.17805	Junya_CelRes_2019_T2_AGCTCTCTCCACGAAT	Junya_CelRes_2019	T2	2875	865	1	CD4 T cell	Tumor
T2_AGCTCTCTCTGCTGCT	8.70557	6.37176	Junya_CelRes_2019_T2_AGCTCTCTCTGCTGCT	Junya_CelRes_2019	T2	3557	1253	3	CD8 T cell	Tumor
T2_AGCTTGAAGGCAATTA	11.7504	-4.94432	Junya_CelRes_2019_T2_AGCTTGAAGGCAATTA	Junya_CelRes_2019	T2	2485	846	10	B cell	Tumor
T2_AGCTTGACAATACGCT	11.4974	-4.12386	Junya_CelRes_2019_T2_AGCTTGACAATACGCT	Junya_CelRes_2019	T2	5375	1409	10	B cell	Tumor
T2_AGCTTGACATGAAGTA	11.7575	-4.54838	Junya_CelRes_2019_T2_AGCTTGACATGAAGTA	Junya_CelRes_2019	T2	2713	1010	10	B cell	Tumor
T2_AGCTTGAGTGGAAAGA	2.93925	11.3395	Junya_CelRes_2019_T2_AGCTTGAGTGGAAAGA	Junya_CelRes_2019	T2	2510	1234	46	Ductal cell 1	Tumor
T2_AGCTTGATCCGAGCCA	9.05821	6.083	Junya_CelRes_2019_T2_AGCTTGATCCGAGCCA	Junya_CelRes_2019	T2	5715	1533	3	CD8 T cell	Tumor
T2_AGGCCACAGCCGGTAA	11.9775	-3.53088	Junya_CelRes_2019_T2_AGGCCACAGCCGGTAA	Junya_CelRes_2019	T2	2568	886	10	B cell	Tumor
T2_AGGCCACAGTAATCCC	-5.34973	10.2084	Junya_CelRes_2019_T2_AGGCCACAGTAATCCC	Junya_CelRes_2019	T2	9011	2627	30	Ductal cell 1	Tumor
T2_AGGCCACCACGGTTTA	4.48596	-4.72305	Junya_CelRes_2019_T2_AGGCCACCACGGTTTA	Junya_CelRes_2019	T2	6402	1878	15	Macrophage	Tumor
T2_AGGCCACCACTCTGTC	11.8657	-3.63397	Junya_CelRes_2019_T2_AGGCCACCACTCTGTC	Junya_CelRes_2019	T2	2465	907	10	B cell	Tumor
T2_AGGCCACGTAAGGGAA	12.0606	-3.55592	Junya_CelRes_2019_T2_AGGCCACGTAAGGGAA	Junya_CelRes_2019	T2	2825	846	10	B cell	Tumor
T2_AGGCCACGTCCGTTAA	12.2469	-3.15665	Junya_CelRes_2019_T2_AGGCCACGTCCGTTAA	Junya_CelRes_2019	T2	3448	1208	10	B cell	Tumor
T2_AGGCCACTCATCTGTT	5.90253	-6.58775	Junya_CelRes_2019_T2_AGGCCACTCATCTGTT	Junya_CelRes_2019	T2	7529	2344	35	Dendritic cell	Tumor
T2_AGGCCACTCGTAGGAG	7.32772	6.15507	Junya_CelRes_2019_T2_AGGCCACTCGTAGGAG	Junya_CelRes_2019	T2	2687	861	1	CD4 T cell	Tumor
T2_AGGCCGTTCGGACAAG	7.54865	6.15741	Junya_CelRes_2019_T2_AGGCCGTTCGGACAAG	Junya_CelRes_2019	T2	2820	836	1	CD4 T cell	Tumor
T2_AGGCCGTTCTCGCTTG	-8.51715	3.64366	Junya_CelRes_2019_T2_AGGCCGTTCTCGCTTG	Junya_CelRes_2019	T2	6807	2451	18	Ductal cell 2	Tumor
T2_AGGGAGTAGGCTCAGA	-7.55304	2.6999	Junya_CelRes_2019_T2_AGGGAGTAGGCTCAGA	Junya_CelRes_2019	T2	6243	2484	18	Ductal cell 2	Tumor
T2_AGGGAGTAGTCCGGTC	-11.5754	-7.55925	Junya_CelRes_2019_T2_AGGGAGTAGTCCGGTC	Junya_CelRes_2019	T2	4608	1938	8	Endothelial cell	Tumor
T2_AGGGAGTGTGGCCCTA	7.87405	6.11323	Junya_CelRes_2019_T2_AGGGAGTGTGGCCCTA	Junya_CelRes_2019	T2	3121	969	1	CD4 T cell	Tumor
T2_AGGGAGTTCTATCCTA	9.65027	-3.61084	Junya_CelRes_2019_T2_AGGGAGTTCTATCCTA	Junya_CelRes_2019	T2	3078	1252	39	B cell	Tumor
T2_AGGGAGTTCTCGGACG	1.09369	-12.708	Junya_CelRes_2019_T2_AGGGAGTTCTCGGACG	Junya_CelRes_2019	T2	3921	1491	5	Pericytes	Tumor
T2_AGGGATGCAAGCTGTT	11.6208	-4.39852	Junya_CelRes_2019_T2_AGGGATGCAAGCTGTT	Junya_CelRes_2019	T2	2541	969	10	B cell	Tumor
T2_AGGGATGCAGTATCTG	-9.92379	3.63439	Junya_CelRes_2019_T2_AGGGATGCAGTATCTG	Junya_CelRes_2019	T2	4208	1837	18	Ductal cell 2	Tumor
T2_AGGGATGGTACAGACG	-3.68368	9.10031	Junya_CelRes_2019_T2_AGGGATGGTACAGACG	Junya_CelRes_2019	T2	10189	2666	20	Ductal cell 1	Tumor
T2_AGGGATGGTAGCCTCG	-10.574	-7.58322	Junya_CelRes_2019_T2_AGGGATGGTAGCCTCG	Junya_CelRes_2019	T2	15198	4288	8	Endothelial cell	Tumor
T2_AGGGATGGTCATTAGC	8.08785	6.44444	Junya_CelRes_2019_T2_AGGGATGGTCATTAGC	Junya_CelRes_2019	T2	3758	1147	1	CD4 T cell	Tumor
T2_AGGGATGTCCAAATGC	8.0041	4.93845	Junya_CelRes_2019_T2_AGGGATGTCCAAATGC	Junya_CelRes_2019	T2	3562	1330	24	Treg cell	Tumor
T2_AGGGTGAAGCTACCGC	11.6259	-4.17257	Junya_CelRes_2019_T2_AGGGTGAAGCTACCGC	Junya_CelRes_2019	T2	2666	957	10	B cell	Tumor
T2_AGGGTGACACCCTATC	8.24969	6.07896	Junya_CelRes_2019_T2_AGGGTGACACCCTATC	Junya_CelRes_2019	T2	2633	799	1	CD4 T cell	Tumor
T2_AGGGTGACACTCTGTC	9.89588	-3.77387	Junya_CelRes_2019_T2_AGGGTGACACTCTGTC	Junya_CelRes_2019	T2	3084	1288	39	B cell	Tumor
T2_AGGGTGACATCTATGG	9.50445	5.42449	Junya_CelRes_2019_T2_AGGGTGACATCTATGG	Junya_CelRes_2019	T2	2554	868	3	CD8 T cell	Tumor
T2_AGGGTGAGTCTAGCCG	11.8515	-4.75803	Junya_CelRes_2019_T2_AGGGTGAGTCTAGCCG	Junya_CelRes_2019	T2	2442	812	10	B cell	Tumor
T2_AGGGTGAGTCTAGCGC	11.94	-3.63344	Junya_CelRes_2019_T2_AGGGTGAGTCTAGCGC	Junya_CelRes_2019	T2	3260	947	10	B cell	Tumor
T2_AGGGTGATCCAGTATG	-10.1282	-5.81797	Junya_CelRes_2019_T2_AGGGTGATCCAGTATG	Junya_CelRes_2019	T2	2569	1177	14	Endothelial cell	Tumor
T2_AGGTCATAGAATTCCC	-9.61028	3.29522	Junya_CelRes_2019_T2_AGGTCATAGAATTCCC	Junya_CelRes_2019	T2	3097	1453	18	Ductal cell 2	Tumor
T2_AGGTCATCACCGATAT	8.30334	6.17765	Junya_CelRes_2019_T2_AGGTCATCACCGATAT	Junya_CelRes_2019	T2	2749	962	1	CD4 T cell	Tumor
T2_AGGTCATCAGTTTACG	-10.0816	-3.35892	Junya_CelRes_2019_T2_AGGTCATCAGTTTACG	Junya_CelRes_2019	T2	7555	2715	43	Endothelial cell	Tumor
T2_AGGTCATGTACCCAAT	11.3908	-4.8709	Junya_CelRes_2019_T2_AGGTCATGTACCCAAT	Junya_CelRes_2019	T2	2615	866	10	B cell	Tumor
T2_AGGTCATGTCCTCCAT	12.0456	-4.64455	Junya_CelRes_2019_T2_AGGTCATGTCCTCCAT	Junya_CelRes_2019	T2	2507	891	10	B cell	Tumor
T2_AGGTCATGTGTTTGTG	-9.71143	3.12296	Junya_CelRes_2019_T2_AGGTCATGTGTTTGTG	Junya_CelRes_2019	T2	3909	1751	18	Ductal cell 2	Tumor
T2_AGGTCATTCCTTGGTC	1.76021	-12.0239	Junya_CelRes_2019_T2_AGGTCATTCCTTGGTC	Junya_CelRes_2019	T2	2642	1169	5	Pericytes	Tumor
T2_AGGTCATTCTTGAGAC	11.9399	-3.67221	Junya_CelRes_2019_T2_AGGTCATTCTTGAGAC	Junya_CelRes_2019	T2	3228	1041	10	B cell	Tumor
T2_AGGTCATTCTTTACGT	10.6287	3.71821	Junya_CelRes_2019_T2_AGGTCATTCTTTACGT	Junya_CelRes_2019	T2	4908	1433	3	CD8 T cell	Tumor
T2_AGGTCCGAGCATGGCA	5.32886	-5.18707	Junya_CelRes_2019_T2_AGGTCCGAGCATGGCA	Junya_CelRes_2019	T2	8631	2552	19	Dendritic cell	Tumor
T2_AGGTCCGAGTGGGATC	-4.49342	9.49123	Junya_CelRes_2019_T2_AGGTCCGAGTGGGATC	Junya_CelRes_2019	T2	9409	3173	12	Ductal cell 1	Tumor
T2_AGGTCCGCAAGAAGAG	9.09941	-1.77958	Junya_CelRes_2019_T2_AGGTCCGCAAGAAGAG	Junya_CelRes_2019	T2	5771	1790	39	B cell	Tumor
T2_AGGTCCGCAGCGATCC	7.66126	5.30181	Junya_CelRes_2019_T2_AGGTCCGCAGCGATCC	Junya_CelRes_2019	T2	2899	943	1	CD4 T cell	Tumor
T2_AGGTCCGCAGGTTTCA	2.9123	5.91976	Junya_CelRes_2019_T2_AGGTCCGCAGGTTTCA	Junya_CelRes_2019	T2	4583	1149	23	Plasma cell	Tumor
T2_AGGTCCGGTCGGCATC	7.72739	6.1064	Junya_CelRes_2019_T2_AGGTCCGGTCGGCATC	Junya_CelRes_2019	T2	2538	866	1	CD4 T cell	Tumor
T2_AGGTCCGGTGCAACGA	-5.53282	6.71367	Junya_CelRes_2019_T2_AGGTCCGGTGCAACGA	Junya_CelRes_2019	T2	12400	3702	17	Ductal cell 1	Tumor
T2_AGGTCCGGTGCTGTAT	11.7056	-3.43795	Junya_CelRes_2019_T2_AGGTCCGGTGCTGTAT	Junya_CelRes_2019	T2	2686	823	10	B cell	Tumor
T2_AGGTCCGGTTGAACTC	11.722	-4.84178	Junya_CelRes_2019_T2_AGGTCCGGTTGAACTC	Junya_CelRes_2019	T2	4129	1274	10	B cell	Tumor
T2_AGGTCCGTCACTCTTA	-0.0168733	-11.6331	Junya_CelRes_2019_T2_AGGTCCGTCACTCTTA	Junya_CelRes_2019	T2	3266	1243	5	Pericytes	Tumor
T2_AGTAGTCAGGCAGGTT	4.79207	-2.86056	Junya_CelRes_2019_T2_AGTAGTCAGGCAGGTT	Junya_CelRes_2019	T2	2462	1025	15	Macrophage	Tumor
T2_AGTAGTCGTCTACCTC	7.55403	6.64091	Junya_CelRes_2019_T2_AGTAGTCGTCTACCTC	Junya_CelRes_2019	T2	2994	1039	1	CD4 T cell	Tumor
T2_AGTAGTCTCAAACCAC	1.34365	-13.6928	Junya_CelRes_2019_T2_AGTAGTCTCAAACCAC	Junya_CelRes_2019	T2	2443	1093	5	Pericytes	Tumor
T2_AGTAGTCTCTATCCCG	-5.94951	0.199297	Junya_CelRes_2019_T2_AGTAGTCTCTATCCCG	Junya_CelRes_2019	T2	17995	3096	26	Acinar cell	Tumor
T2_AGTAGTCTCTCGCTTG	11.5897	-4.84927	Junya_CelRes_2019_T2_AGTAGTCTCTCGCTTG	Junya_CelRes_2019	T2	2805	888	10	B cell	Tumor
T2_AGTCTTTCACCTCGGA	12.1034	-3.58836	Junya_CelRes_2019_T2_AGTCTTTCACCTCGGA	Junya_CelRes_2019	T2	2990	917	10	B cell	Tumor
T2_AGTCTTTCAGTTCCCT	-0.610903	6.96674	Junya_CelRes_2019_T2_AGTCTTTCAGTTCCCT	Junya_CelRes_2019	T2	2468	1171	45	Ductal cell 1	Tumor
T2_AGTCTTTTCTCTGAGA	-8.61799	3.26183	Junya_CelRes_2019_T2_AGTCTTTTCTCTGAGA	Junya_CelRes_2019	T2	33287	6541	18	Ductal cell 2	Tumor
T2_AGTGAGGAGGGTGTGT	6.37912	-5.36182	Junya_CelRes_2019_T2_AGTGAGGAGGGTGTGT	Junya_CelRes_2019	T2	7213	2247	19	Dendritic cell	Tumor
T2_AGTGAGGAGGTGTTAA	11.332	4.89405	Junya_CelRes_2019_T2_AGTGAGGAGGTGTTAA	Junya_CelRes_2019	T2	2874	1021	28	NK cell	Tumor
T2_AGTGAGGCACCACGTG	-5.048	10.2682	Junya_CelRes_2019_T2_AGTGAGGCACCACGTG	Junya_CelRes_2019	T2	12445	3176	12	Ductal cell 1	Tumor
T2_AGTGAGGGTATAGGTA	2.12667	-11.7472	Junya_CelRes_2019_T2_AGTGAGGGTATAGGTA	Junya_CelRes_2019	T2	2728	1113	5	Pericytes	Tumor
T2_AGTGAGGGTTATCACG	12.1081	-3.94056	Junya_CelRes_2019_T2_AGTGAGGGTTATCACG	Junya_CelRes_2019	T2	4556	1303	10	B cell	Tumor
T2_AGTGAGGTCGAATCCA	11.5201	-4.60984	Junya_CelRes_2019_T2_AGTGAGGTCGAATCCA	Junya_CelRes_2019	T2	2693	854	10	B cell	Tumor
T2_AGTGGGAAGAGTGAGA	5.67891	-4.56801	Junya_CelRes_2019_T2_AGTGGGAAGAGTGAGA	Junya_CelRes_2019	T2	5679	1672	19	Dendritic cell	Tumor
T2_AGTGGGAAGCAACGGT	-11.5878	-6.70915	Junya_CelRes_2019_T2_AGTGGGAAGCAACGGT	Junya_CelRes_2019	T2	3905	1656	8	Endothelial cell	Tumor
T2_AGTGGGAAGCAGCGTA	-12.3709	-6.7044	Junya_CelRes_2019_T2_AGTGGGAAGCAGCGTA	Junya_CelRes_2019	T2	8203	2956	8	Endothelial cell	Tumor
T2_AGTGGGAAGGCAAAGA	-6.40875	1.74162	Junya_CelRes_2019_T2_AGTGGGAAGGCAAAGA	Junya_CelRes_2019	T2	7998	2529	26	Acinar cell	Tumor
T2_AGTGGGACACAACGTT	12.2608	-3.68822	Junya_CelRes_2019_T2_AGTGGGACACAACGTT	Junya_CelRes_2019	T2	2473	754	10	B cell	Tumor
T2_AGTGGGACACGAAAGC	-0.0616604	-11.7401	Junya_CelRes_2019_T2_AGTGGGACACGAAAGC	Junya_CelRes_2019	T2	3694	1308	5	Pericytes	Tumor
T2_AGTGGGACACGGCGTT	-3.31653	-12.2764	Junya_CelRes_2019_T2_AGTGGGACACGGCGTT	Junya_CelRes_2019	T2	6219	1834	32	Fibroblast cell	Tumor
T2_AGTGGGACAGAGCCAA	-9.97785	3.35557	Junya_CelRes_2019_T2_AGTGGGACAGAGCCAA	Junya_CelRes_2019	T2	2642	1288	18	Ductal cell 2	Tumor
T2_AGTGGGACAGCTATTG	11.4386	-3.80404	Junya_CelRes_2019_T2_AGTGGGACAGCTATTG	Junya_CelRes_2019	T2	6016	1516	10	B cell	Tumor
T2_AGTGGGATCCTCCTAG	7.28045	5.96363	Junya_CelRes_2019_T2_AGTGGGATCCTCCTAG	Junya_CelRes_2019	T2	2876	895	1	CD4 T cell	Tumor
T2_AGTGTCAAGGAATCGC	12.106	-3.53655	Junya_CelRes_2019_T2_AGTGTCAAGGAATCGC	Junya_CelRes_2019	T2	2923	891	10	B cell	Tumor
T2_AGTGTCAAGGACGAAA	11.6183	-3.52092	Junya_CelRes_2019_T2_AGTGTCAAGGACGAAA	Junya_CelRes_2019	T2	5251	1394	10	B cell	Tumor
T2_AGTGTCAGTGATGTCT	7.11233	6.18266	Junya_CelRes_2019_T2_AGTGTCAGTGATGTCT	Junya_CelRes_2019	T2	2590	815	1	CD4 T cell	Tumor
T2_AGTGTCATCCAGAGGA	-9.75446	3.59749	Junya_CelRes_2019_T2_AGTGTCATCCAGAGGA	Junya_CelRes_2019	T2	4801	1931	18	Ductal cell 2	Tumor
T2_AGTGTCATCGAGCCCA	7.76376	4.86456	Junya_CelRes_2019_T2_AGTGTCATCGAGCCCA	Junya_CelRes_2019	T2	3577	1243	24	Treg cell	Tumor
T2_AGTTGGTAGAAGATTC	-10.1814	2.93041	Junya_CelRes_2019_T2_AGTTGGTAGAAGATTC	Junya_CelRes_2019	T2	7855	2948	18	Ductal cell 2	Tumor
T2_AGTTGGTCACAAGACG	5.57526	-4.93269	Junya_CelRes_2019_T2_AGTTGGTCACAAGACG	Junya_CelRes_2019	T2	3361	1200	19	Dendritic cell	Tumor
T2_AGTTGGTCATCCTTGC	9.14006	0.812064	Junya_CelRes_2019_T2_AGTTGGTCATCCTTGC	Junya_CelRes_2019	T2	7878	2394	36	CD8 T cell	Tumor
T2_AGTTGGTGTCCCGACA	7.90483	6.25848	Junya_CelRes_2019_T2_AGTTGGTGTCCCGACA	Junya_CelRes_2019	T2	3107	970	1	CD4 T cell	Tumor
T2_AGTTGGTGTGCCTTGG	7.26688	6.45394	Junya_CelRes_2019_T2_AGTTGGTGTGCCTTGG	Junya_CelRes_2019	T2	2500	823	1	CD4 T cell	Tumor
T2_AGTTGGTTCGGAATCT	-4.80213	9.44173	Junya_CelRes_2019_T2_AGTTGGTTCGGAATCT	Junya_CelRes_2019	T2	11499	2976	12	Ductal cell 1	Tumor
T2_AGTTGGTTCGGACAAG	-10.3368	-7.66166	Junya_CelRes_2019_T2_AGTTGGTTCGGACAAG	Junya_CelRes_2019	T2	4240	1946	8	Endothelial cell	Tumor
T2_AGTTGGTTCTATCCCG	11.9897	-4.58926	Junya_CelRes_2019_T2_AGTTGGTTCTATCCCG	Junya_CelRes_2019	T2	2599	873	10	B cell	Tumor
T2_ATAACGCAGAATGTGT	-9.5821	3.53964	Junya_CelRes_2019_T2_ATAACGCAGAATGTGT	Junya_CelRes_2019	T2	3843	1745	18	Ductal cell 2	Tumor
T2_ATAACGCAGCGTAGTG	11.6972	-3.69005	Junya_CelRes_2019_T2_ATAACGCAGCGTAGTG	Junya_CelRes_2019	T2	4463	1250	10	B cell	Tumor
T2_ATAACGCAGCTCAACT	9.12543	-1.90916	Junya_CelRes_2019_T2_ATAACGCAGCTCAACT	Junya_CelRes_2019	T2	4350	1744	39	B cell	Tumor
T2_ATAACGCGTAGCAAAT	8.90587	6.48019	Junya_CelRes_2019_T2_ATAACGCGTAGCAAAT	Junya_CelRes_2019	T2	2852	1211	1	CD4 T cell	Tumor
T2_ATAACGCTCGCAAGCC	7.77133	5.89607	Junya_CelRes_2019_T2_ATAACGCTCGCAAGCC	Junya_CelRes_2019	T2	4697	1299	1	CD4 T cell	Tumor
T2_ATAAGAGAGTTGTCGT	2.9231	11.3335	Junya_CelRes_2019_T2_ATAAGAGAGTTGTCGT	Junya_CelRes_2019	T2	4052	1807	46	Ductal cell 1	Tumor
T2_ATAAGAGCATCTATGG	11.3086	5.35278	Junya_CelRes_2019_T2_ATAAGAGCATCTATGG	Junya_CelRes_2019	T2	2608	1092	3	CD8 T cell	Tumor
T2_ATAAGAGGTCCAGTTA	7.57458	6.58412	Junya_CelRes_2019_T2_ATAAGAGGTCCAGTTA	Junya_CelRes_2019	T2	3518	987	1	CD4 T cell	Tumor
T2_ATAAGAGGTCCGTTAA	10.0966	4.93491	Junya_CelRes_2019_T2_ATAAGAGGTCCGTTAA	Junya_CelRes_2019	T2	2964	1003	3	CD8 T cell	Tumor
T2_ATAAGAGGTGAAATCA	11.6292	-4.56036	Junya_CelRes_2019_T2_ATAAGAGGTGAAATCA	Junya_CelRes_2019	T2	2528	929	10	B cell	Tumor
T2_ATAGACCAGCCACTAT	7.99629	6.46322	Junya_CelRes_2019_T2_ATAGACCAGCCACTAT	Junya_CelRes_2019	T2	2541	868	1	CD4 T cell	Tumor
T2_ATAGACCAGGGCTTCC	12.207	-3.68911	Junya_CelRes_2019_T2_ATAGACCAGGGCTTCC	Junya_CelRes_2019	T2	3441	1036	10	B cell	Tumor
T2_ATAGACCTCAACGAAA	11.5088	-3.85467	Junya_CelRes_2019_T2_ATAGACCTCAACGAAA	Junya_CelRes_2019	T2	4997	1388	10	B cell	Tumor
T2_ATCACGAAGAAGGGTA	-8.72816	3.76355	Junya_CelRes_2019_T2_ATCACGAAGAAGGGTA	Junya_CelRes_2019	T2	21971	4937	18	Ductal cell 2	Tumor
T2_ATCACGACAGCGAACA	12.0144	-3.83828	Junya_CelRes_2019_T2_ATCACGACAGCGAACA	Junya_CelRes_2019	T2	2559	816	10	B cell	Tumor
T2_ATCACGACAGGCGATA	5.30321	-4.79914	Junya_CelRes_2019_T2_ATCACGACAGGCGATA	Junya_CelRes_2019	T2	3435	1287	19	Dendritic cell	Tumor
T2_ATCACGAGTGCAGTAG	11.7079	4.43447	Junya_CelRes_2019_T2_ATCACGAGTGCAGTAG	Junya_CelRes_2019	T2	3663	1166	28	NK cell	Tumor
T2_ATCACGAGTTCAGTAC	11.4467	-4.66382	Junya_CelRes_2019_T2_ATCACGAGTTCAGTAC	Junya_CelRes_2019	T2	3344	1046	10	B cell	Tumor
T2_ATCACGAGTTCATGGT	11.8432	-4.54834	Junya_CelRes_2019_T2_ATCACGAGTTCATGGT	Junya_CelRes_2019	T2	2581	890	10	B cell	Tumor
T2_ATCACGATCTACCAGA	-5.94804	0.659948	Junya_CelRes_2019_T2_ATCACGATCTACCAGA	Junya_CelRes_2019	T2	17309	2745	26	Acinar cell	Tumor
T2_ATCACGATCTTGTACT	10.6924	7.27963	Junya_CelRes_2019_T2_ATCACGATCTTGTACT	Junya_CelRes_2019	T2	3327	1331	34	NK cell	Tumor
T2_ATCATCTAGTACCGGA	11.844	-4.47087	Junya_CelRes_2019_T2_ATCATCTAGTACCGGA	Junya_CelRes_2019	T2	2669	910	10	B cell	Tumor
T2_ATCATCTAGTAGCCGA	-11.7585	-7.13862	Junya_CelRes_2019_T2_ATCATCTAGTAGCCGA	Junya_CelRes_2019	T2	2665	1316	8	Endothelial cell	Tumor
T2_ATCATCTCACTTAACG	11.6553	-4.84625	Junya_CelRes_2019_T2_ATCATCTCACTTAACG	Junya_CelRes_2019	T2	4582	1410	10	B cell	Tumor
T2_ATCATCTGTCACCTAA	7.5501	6.45397	Junya_CelRes_2019_T2_ATCATCTGTCACCTAA	Junya_CelRes_2019	T2	2756	973	1	CD4 T cell	Tumor
T2_ATCATCTTCTTCGAGA	-11.5142	-7.13963	Junya_CelRes_2019_T2_ATCATCTTCTTCGAGA	Junya_CelRes_2019	T2	9518	2969	8	Endothelial cell	Tumor
T2_ATCATGGAGACAGGCT	-9.49284	3.58484	Junya_CelRes_2019_T2_ATCATGGAGACAGGCT	Junya_CelRes_2019	T2	4567	1963	18	Ductal cell 2	Tumor
T2_ATCATGGAGTGGACGT	5.59965	-4.95449	Junya_CelRes_2019_T2_ATCATGGAGTGGACGT	Junya_CelRes_2019	T2	3828	1433	19	Dendritic cell	Tumor
T2_ATCATGGCACGAAAGC	11.923	-4.30144	Junya_CelRes_2019_T2_ATCATGGCACGAAAGC	Junya_CelRes_2019	T2	4194	1203	10	B cell	Tumor
T2_ATCATGGGTCATGCCG	-8.41805	2.98296	Junya_CelRes_2019_T2_ATCATGGGTCATGCCG	Junya_CelRes_2019	T2	7335	2829	18	Ductal cell 2	Tumor
T2_ATCATGGTCACTGGGC	12.4197	-4.1627	Junya_CelRes_2019_T2_ATCATGGTCACTGGGC	Junya_CelRes_2019	T2	3262	963	10	B cell	Tumor
T2_ATCATGGTCTCTGCTG	-4.16613	-10.9104	Junya_CelRes_2019_T2_ATCATGGTCTCTGCTG	Junya_CelRes_2019	T2	5025	1975	7	Fibroblast cell	Tumor
T2_ATCCACCGTCCCTTGT	11.0418	-4.08533	Junya_CelRes_2019_T2_ATCCACCGTCCCTTGT	Junya_CelRes_2019	T2	3952	1402	10	B cell	Tumor
T2_ATCCACCGTCGCCATG	8.37092	-1.28232	Junya_CelRes_2019_T2_ATCCACCGTCGCCATG	Junya_CelRes_2019	T2	2975	1245	39	B cell	Tumor
T2_ATCCACCTCTTGACGA	5.19735	-2.97034	Junya_CelRes_2019_T2_ATCCACCTCTTGACGA	Junya_CelRes_2019	T2	3817	1374	15	Macrophage	Tumor
T2_ATCCGAAAGGCTCATT	11.7991	-3.59661	Junya_CelRes_2019_T2_ATCCGAAAGGCTCATT	Junya_CelRes_2019	T2	5646	1735	10	B cell	Tumor
T2_ATCCGAACATGTCTCC	11.8019	-3.95375	Junya_CelRes_2019_T2_ATCCGAACATGTCTCC	Junya_CelRes_2019	T2	3356	987	10	B cell	Tumor
T2_ATCCGAAGTTGGTAAA	12.2089	-3.76532	Junya_CelRes_2019_T2_ATCCGAAGTTGGTAAA	Junya_CelRes_2019	T2	2877	819	10	B cell	Tumor
T2_ATCCGAATCACAAACC	11.8491	-3.37997	Junya_CelRes_2019_T2_ATCCGAATCACAAACC	Junya_CelRes_2019	T2	2804	833	10	B cell	Tumor
T2_ATCCGAATCATTTGGG	5.79612	-4.686	Junya_CelRes_2019_T2_ATCCGAATCATTTGGG	Junya_CelRes_2019	T2	3927	1422	15	Macrophage	Tumor
T2_ATCCGAATCGCAGGCT	4.98889	-4.56577	Junya_CelRes_2019_T2_ATCCGAATCGCAGGCT	Junya_CelRes_2019	T2	3418	1212	19	Dendritic cell	Tumor
T2_ATCGAGTAGAACAATC	12.3167	-2.89951	Junya_CelRes_2019_T2_ATCGAGTAGAACAATC	Junya_CelRes_2019	T2	4825	1261	10	B cell	Tumor
T2_ATCGAGTGTGGCGAAT	4.15694	-6.34615	Junya_CelRes_2019_T2_ATCGAGTGTGGCGAAT	Junya_CelRes_2019	T2	8765	2619	0	Macrophage	Tumor
T2_ATCGAGTTCAGTTAGC	11.5019	-3.52374	Junya_CelRes_2019_T2_ATCGAGTTCAGTTAGC	Junya_CelRes_2019	T2	3110	988	10	B cell	Tumor
T2_ATCGAGTTCGCTGATA	12.2293	-3.29353	Junya_CelRes_2019_T2_ATCGAGTTCGCTGATA	Junya_CelRes_2019	T2	5657	1517	10	B cell	Tumor
T2_ATCTACTAGAATCTCC	12.4136	-3.79107	Junya_CelRes_2019_T2_ATCTACTAGAATCTCC	Junya_CelRes_2019	T2	3045	781	10	B cell	Tumor
T2_ATCTACTAGACAGACC	8.19575	6.31388	Junya_CelRes_2019_T2_ATCTACTAGACAGACC	Junya_CelRes_2019	T2	2924	901	1	CD4 T cell	Tumor
T2_ATCTACTAGGTGCACA	-3.56062	-12.1719	Junya_CelRes_2019_T2_ATCTACTAGGTGCACA	Junya_CelRes_2019	T2	4924	2154	7	Fibroblast cell	Tumor
T2_ATCTACTCACGTCTCT	7.19049	6.26892	Junya_CelRes_2019_T2_ATCTACTCACGTCTCT	Junya_CelRes_2019	T2	3079	849	1	CD4 T cell	Tumor
T2_ATCTACTCACGTGAGA	-8.20877	2.82949	Junya_CelRes_2019_T2_ATCTACTCACGTGAGA	Junya_CelRes_2019	T2	10420	3300	18	Ductal cell 2	Tumor
T2_ATCTACTCAGCAGTTT	12.0416	-3.42914	Junya_CelRes_2019_T2_ATCTACTCAGCAGTTT	Junya_CelRes_2019	T2	2560	881	10	B cell	Tumor
T2_ATCTACTTCGTTTGCC	7.80283	6.29215	Junya_CelRes_2019_T2_ATCTACTTCGTTTGCC	Junya_CelRes_2019	T2	3201	1018	1	CD4 T cell	Tumor
T2_ATCTACTTCTTGCATT	12.0884	-4.51571	Junya_CelRes_2019_T2_ATCTACTTCTTGCATT	Junya_CelRes_2019	T2	2800	960	10	B cell	Tumor
T2_ATCTGCCAGGACAGCT	11.2497	6.09386	Junya_CelRes_2019_T2_ATCTGCCAGGACAGCT	Junya_CelRes_2019	T2	2733	1081	3	CD8 T cell	Tumor
T2_ATCTGCCAGGCGATAC	8.31297	6.22773	Junya_CelRes_2019_T2_ATCTGCCAGGCGATAC	Junya_CelRes_2019	T2	3408	995	1	CD4 T cell	Tumor
T2_ATCTGCCAGGTGCTAG	9.60594	6.20913	Junya_CelRes_2019_T2_ATCTGCCAGGTGCTAG	Junya_CelRes_2019	T2	2836	1244	1	CD4 T cell	Tumor
T2_ATCTGCCAGTATCGAA	2.96059	11.3347	Junya_CelRes_2019_T2_ATCTGCCAGTATCGAA	Junya_CelRes_2019	T2	6494	2386	46	Ductal cell 1	Tumor
T2_ATCTGCCAGTCAATAG	11.7204	-4.76517	Junya_CelRes_2019_T2_ATCTGCCAGTCAATAG	Junya_CelRes_2019	T2	2773	914	10	B cell	Tumor
T2_ATCTGCCTCCACGCAG	12.5607	-3.67125	Junya_CelRes_2019_T2_ATCTGCCTCCACGCAG	Junya_CelRes_2019	T2	2687	695	10	B cell	Tumor
T2_ATCTGCCTCGACGGAA	1.72111	-11.0434	Junya_CelRes_2019_T2_ATCTGCCTCGACGGAA	Junya_CelRes_2019	T2	4829	1550	5	Pericytes	Tumor
T2_ATGAGGGCACTATCTT	-3.51425	-12.1634	Junya_CelRes_2019_T2_ATGAGGGCACTATCTT	Junya_CelRes_2019	T2	2557	1207	7	Fibroblast cell	Tumor
T2_ATGAGGGCATAGTAAG	11.6047	-3.84356	Junya_CelRes_2019_T2_ATGAGGGCATAGTAAG	Junya_CelRes_2019	T2	4312	1342	10	B cell	Tumor
T2_ATGAGGGTCTGTACGA	5.76041	-4.74336	Junya_CelRes_2019_T2_ATGAGGGTCTGTACGA	Junya_CelRes_2019	T2	3928	1364	19	Dendritic cell	Tumor
T2_ATGAGGGTCTTCTGGC	-13.2174	-5.89677	Junya_CelRes_2019_T2_ATGAGGGTCTTCTGGC	Junya_CelRes_2019	T2	9214	2842	8	Endothelial cell	Tumor
T2_ATGCGATAGGATATAC	8.55471	-1.21591	Junya_CelRes_2019_T2_ATGCGATAGGATATAC	Junya_CelRes_2019	T2	6876	2286	39	B cell	Tumor
T2_ATGCGATGTACCGAGA	-1.89098	8.2423	Junya_CelRes_2019_T2_ATGCGATGTACCGAGA	Junya_CelRes_2019	T2	19182	4416	6	Ductal cell 1	Tumor
T2_ATGCGATGTCCTCCAT	-9.48178	2.94058	Junya_CelRes_2019_T2_ATGCGATGTCCTCCAT	Junya_CelRes_2019	T2	9424	3105	18	Ductal cell 2	Tumor
T2_ATGCGATGTCTTCTCG	7.09307	6.32662	Junya_CelRes_2019_T2_ATGCGATGTCTTCTCG	Junya_CelRes_2019	T2	2953	907	1	CD4 T cell	Tumor
T2_ATGCGATGTGTGCCTG	10.343	3.61415	Junya_CelRes_2019_T2_ATGCGATGTGTGCCTG	Junya_CelRes_2019	T2	3406	1151	3	CD8 T cell	Tumor
T2_ATGCGATGTTACGTCA	11.9148	-3.50301	Junya_CelRes_2019_T2_ATGCGATGTTACGTCA	Junya_CelRes_2019	T2	3246	890	10	B cell	Tumor
T2_ATGCGATTCGGATGTT	11.4528	-4.70475	Junya_CelRes_2019_T2_ATGCGATTCGGATGTT	Junya_CelRes_2019	T2	5031	1407	10	B cell	Tumor
T2_ATGGGAGAGGACGAAA	9.08179	-1.60589	Junya_CelRes_2019_T2_ATGGGAGAGGACGAAA	Junya_CelRes_2019	T2	11099	2839	39	B cell	Tumor
T2_ATGGGAGCATCACGAT	3.77217	-4.43817	Junya_CelRes_2019_T2_ATGGGAGCATCACGAT	Junya_CelRes_2019	T2	4892	1648	0	Macrophage	Tumor
T2_ATGGGAGGTCTCTTAT	11.5152	-3.76946	Junya_CelRes_2019_T2_ATGGGAGGTCTCTTAT	Junya_CelRes_2019	T2	4911	1475	10	B cell	Tumor
T2_ATGGGAGTCCCAACGG	11.6417	-4.52909	Junya_CelRes_2019_T2_ATGGGAGTCCCAACGG	Junya_CelRes_2019	T2	3242	980	10	B cell	Tumor
T2_ATGTGTGCACAAGCCC	11.529	-4.75193	Junya_CelRes_2019_T2_ATGTGTGCACAAGCCC	Junya_CelRes_2019	T2	4190	1111	10	B cell	Tumor
T2_ATGTGTGCAGCCACCA	11.3715	-3.61864	Junya_CelRes_2019_T2_ATGTGTGCAGCCACCA	Junya_CelRes_2019	T2	5046	1434	10	B cell	Tumor
T2_ATGTGTGGTAAGTGTA	11.9486	-3.70307	Junya_CelRes_2019_T2_ATGTGTGGTAAGTGTA	Junya_CelRes_2019	T2	3165	927	10	B cell	Tumor
T2_ATGTGTGGTTATGTGC	-9.68162	2.83491	Junya_CelRes_2019_T2_ATGTGTGGTTATGTGC	Junya_CelRes_2019	T2	11149	3583	18	Ductal cell 2	Tumor
T2_ATGTGTGTCCCTCAGT	11.9889	-3.43514	Junya_CelRes_2019_T2_ATGTGTGTCCCTCAGT	Junya_CelRes_2019	T2	2491	892	10	B cell	Tumor
T2_ATTACTCAGGCAAAGA	7.28426	6.51873	Junya_CelRes_2019_T2_ATTACTCAGGCAAAGA	Junya_CelRes_2019	T2	3256	940	1	CD4 T cell	Tumor
T2_ATTACTCCAACACGCC	-9.94381	-5.78712	Junya_CelRes_2019_T2_ATTACTCCAACACGCC	Junya_CelRes_2019	T2	2748	1249	14	Endothelial cell	Tumor
T2_ATTACTCCACGTGAGA	12.3249	-3.02177	Junya_CelRes_2019_T2_ATTACTCCACGTGAGA	Junya_CelRes_2019	T2	3091	1122	10	B cell	Tumor
T2_ATTACTCGTATAGGGC	4.34034	-5.13656	Junya_CelRes_2019_T2_ATTACTCGTATAGGGC	Junya_CelRes_2019	T2	6460	1887	15	Macrophage	Tumor
T2_ATTACTCGTCTCATCC	11.4427	-4.79568	Junya_CelRes_2019_T2_ATTACTCGTCTCATCC	Junya_CelRes_2019	T2	3254	1053	10	B cell	Tumor
T2_ATTACTCTCAACCAAC	1.22619	-5.56862	Junya_CelRes_2019_T2_ATTACTCTCAACCAAC	Junya_CelRes_2019	T2	8978	2643	42	Macrophage	Tumor
T2_ATTACTCTCGCTAGCG	2.24517	-11.971	Junya_CelRes_2019_T2_ATTACTCTCGCTAGCG	Junya_CelRes_2019	T2	4253	1700	5	Pericytes	Tumor
T2_ATTATCCAGATCGATA	-12.5947	-6.20489	Junya_CelRes_2019_T2_ATTATCCAGATCGATA	Junya_CelRes_2019	T2	5383	2102	8	Endothelial cell	Tumor
T2_ATTATCCCAGATAATG	12.2041	-3.62494	Junya_CelRes_2019_T2_ATTATCCCAGATAATG	Junya_CelRes_2019	T2	2606	873	10	B cell	Tumor
T2_ATTATCCCATGCATGT	-4.44253	9.35992	Junya_CelRes_2019_T2_ATTATCCCATGCATGT	Junya_CelRes_2019	T2	18153	4495	12	Ductal cell 1	Tumor
T2_ATTATCCGTAAGGGCT	-10.2976	3.18628	Junya_CelRes_2019_T2_ATTATCCGTAAGGGCT	Junya_CelRes_2019	T2	5072	2029	18	Ductal cell 2	Tumor
T2_ATTATCCGTATCACCA	7.48733	6.55682	Junya_CelRes_2019_T2_ATTATCCGTATCACCA	Junya_CelRes_2019	T2	2676	891	1	CD4 T cell	Tumor
T2_ATTATCCGTCTGCAAT	-4.62862	9.3972	Junya_CelRes_2019_T2_ATTATCCGTCTGCAAT	Junya_CelRes_2019	T2	18429	4805	12	Ductal cell 1	Tumor
T2_ATTATCCGTTGGGACA	11.6414	-4.75536	Junya_CelRes_2019_T2_ATTATCCGTTGGGACA	Junya_CelRes_2019	T2	3582	1119	10	B cell	Tumor
T2_ATTATCCTCTTAACCT	12.0143	-3.45509	Junya_CelRes_2019_T2_ATTATCCTCTTAACCT	Junya_CelRes_2019	T2	2759	894	10	B cell	Tumor
T2_ATTCTACAGCTTATCG	8.25898	6.53387	Junya_CelRes_2019_T2_ATTCTACAGCTTATCG	Junya_CelRes_2019	T2	3406	1112	1	CD4 T cell	Tumor
T2_ATTCTACAGGCCCTCA	12.2116	-3.70995	Junya_CelRes_2019_T2_ATTCTACAGGCCCTCA	Junya_CelRes_2019	T2	2482	914	10	B cell	Tumor
T2_ATTCTACAGTAATCCC	-9.06491	3.20403	Junya_CelRes_2019_T2_ATTCTACAGTAATCCC	Junya_CelRes_2019	T2	6160	2410	18	Ductal cell 2	Tumor
T2_ATTCTACTCAATCTCT	-9.03245	3.56104	Junya_CelRes_2019_T2_ATTCTACTCAATCTCT	Junya_CelRes_2019	T2	4859	1870	18	Ductal cell 2	Tumor
T2_ATTCTACTCCCAACGG	12.4212	-3.78333	Junya_CelRes_2019_T2_ATTCTACTCCCAACGG	Junya_CelRes_2019	T2	3065	842	10	B cell	Tumor
T2_ATTCTACTCCTATGTT	-10.9162	-6.96731	Junya_CelRes_2019_T2_ATTCTACTCCTATGTT	Junya_CelRes_2019	T2	4142	1756	8	Endothelial cell	Tumor
T2_ATTGGACAGGCCCTTG	12.4119	-3.75425	Junya_CelRes_2019_T2_ATTGGACAGGCCCTTG	Junya_CelRes_2019	T2	2517	836	10	B cell	Tumor
T2_ATTGGACCAAGGTTTC	12.3176	-3.63856	Junya_CelRes_2019_T2_ATTGGACCAAGGTTTC	Junya_CelRes_2019	T2	2694	841	10	B cell	Tumor
T2_ATTGGACCATTCTTAC	3.34589	-6.23218	Junya_CelRes_2019_T2_ATTGGACCATTCTTAC	Junya_CelRes_2019	T2	15264	3829	0	Macrophage	Tumor
T2_ATTGGTGCAGACAGGT	0.961678	-13.638	Junya_CelRes_2019_T2_ATTGGTGCAGACAGGT	Junya_CelRes_2019	T2	2595	1242	5	Pericytes	Tumor
T2_ATTGGTGCATGCTAGT	5.64799	-4.7614	Junya_CelRes_2019_T2_ATTGGTGCATGCTAGT	Junya_CelRes_2019	T2	3615	1372	19	Dendritic cell	Tumor
T2_ATTTCTGAGACAGACC	12.2764	-2.91073	Junya_CelRes_2019_T2_ATTTCTGAGACAGACC	Junya_CelRes_2019	T2	5397	1689	10	B cell	Tumor
T2_ATTTCTGCATCCGGGT	-2.28353	8.63051	Junya_CelRes_2019_T2_ATTTCTGCATCCGGGT	Junya_CelRes_2019	T2	19723	4757	6	Ductal cell 1	Tumor
T2_ATTTCTGGTGTGGCTC	7.25528	6.41471	Junya_CelRes_2019_T2_ATTTCTGGTGTGGCTC	Junya_CelRes_2019	T2	3067	929	1	CD4 T cell	Tumor
T2_ATTTCTGTCACAGGCC	9.89421	-3.72393	Junya_CelRes_2019_T2_ATTTCTGTCACAGGCC	Junya_CelRes_2019	T2	3507	1436	39	B cell	Tumor
T2_ATTTCTGTCGAATGGG	-9.57473	3.34329	Junya_CelRes_2019_T2_ATTTCTGTCGAATGGG	Junya_CelRes_2019	T2	4547	1850	18	Ductal cell 2	Tumor
T2_ATTTCTGTCGCCTGTT	-11.7265	-7.07973	Junya_CelRes_2019_T2_ATTTCTGTCGCCTGTT	Junya_CelRes_2019	T2	7213	2763	8	Endothelial cell	Tumor
T2_CAACCAAAGATGCCAG	-8.68499	3.1165	Junya_CelRes_2019_T2_CAACCAAAGATGCCAG	Junya_CelRes_2019	T2	5387	1951	18	Ductal cell 2	Tumor
T2_CAACCAACATCCTTGC	11.8161	-4.80394	Junya_CelRes_2019_T2_CAACCAACATCCTTGC	Junya_CelRes_2019	T2	3704	981	10	B cell	Tumor
T2_CAACCAAGTCTAGCGC	11.7083	-3.7785	Junya_CelRes_2019_T2_CAACCAAGTCTAGCGC	Junya_CelRes_2019	T2	2586	862	10	B cell	Tumor
T2_CAACCAAGTTGAACTC	12.4515	-3.7036	Junya_CelRes_2019_T2_CAACCAAGTTGAACTC	Junya_CelRes_2019	T2	2502	783	10	B cell	Tumor
T2_CAACCAATCAACACCA	7.68197	6.49383	Junya_CelRes_2019_T2_CAACCAATCAACACCA	Junya_CelRes_2019	T2	2768	936	1	CD4 T cell	Tumor
T2_CAACCAATCCGCAGTG	-9.55893	3.42101	Junya_CelRes_2019_T2_CAACCAATCCGCAGTG	Junya_CelRes_2019	T2	4804	1854	18	Ductal cell 2	Tumor
T2_CAACCTCAGCACCGTC	12.0588	-3.44194	Junya_CelRes_2019_T2_CAACCTCAGCACCGTC	Junya_CelRes_2019	T2	2679	854	10	B cell	Tumor
T2_CAACCTCAGGTACTCT	12.2621	-3.87194	Junya_CelRes_2019_T2_CAACCTCAGGTACTCT	Junya_CelRes_2019	T2	3180	982	10	B cell	Tumor
T2_CAACCTCAGTCCTCCT	-8.03406	2.5782	Junya_CelRes_2019_T2_CAACCTCAGTCCTCCT	Junya_CelRes_2019	T2	4699	1967	18	Ductal cell 2	Tumor
T2_CAACCTCAGTCGTTTG	6.21938	-5.38337	Junya_CelRes_2019_T2_CAACCTCAGTCGTTTG	Junya_CelRes_2019	T2	7743	2232	19	Dendritic cell	Tumor
T2_CAACCTCCAATGCCAT	12.3515	-3.62541	Junya_CelRes_2019_T2_CAACCTCCAATGCCAT	Junya_CelRes_2019	T2	2778	836	10	B cell	Tumor
T2_CAACCTCGTTATTCTC	12.3091	-3.26527	Junya_CelRes_2019_T2_CAACCTCGTTATTCTC	Junya_CelRes_2019	T2	3559	1410	10	B cell	Tumor
T2_CAACTAGAGACGACGT	11.7301	-3.48276	Junya_CelRes_2019_T2_CAACTAGAGACGACGT	Junya_CelRes_2019	T2	2847	848	10	B cell	Tumor
T2_CAACTAGCAAAGGCGT	11.9869	-4.38524	Junya_CelRes_2019_T2_CAACTAGCAAAGGCGT	Junya_CelRes_2019	T2	3124	1036	10	B cell	Tumor
T2_CAACTAGCAAGTTGTC	-4.68161	9.38329	Junya_CelRes_2019_T2_CAACTAGCAAGTTGTC	Junya_CelRes_2019	T2	22347	4591	12	Ductal cell 1	Tumor
T2_CAACTAGCAGACAAGC	11.7699	-3.6095	Junya_CelRes_2019_T2_CAACTAGCAGACAAGC	Junya_CelRes_2019	T2	2844	906	10	B cell	Tumor
T2_CAACTAGCAGAGTGTG	3.48599	6.93581	Junya_CelRes_2019_T2_CAACTAGCAGAGTGTG	Junya_CelRes_2019	T2	6321	2348	23	Plasma cell	Tumor
T2_CAACTAGCATACCATG	12.0612	-3.7516	Junya_CelRes_2019_T2_CAACTAGCATACCATG	Junya_CelRes_2019	T2	2772	900	10	B cell	Tumor
T2_CAACTAGCATTACGAC	12.1137	6.198	Junya_CelRes_2019_T2_CAACTAGCATTACGAC	Junya_CelRes_2019	T2	2692	1198	3	CD8 T cell	Tumor
T2_CAACTAGTCAGTCCCT	-9.80619	3.78868	Junya_CelRes_2019_T2_CAACTAGTCAGTCCCT	Junya_CelRes_2019	T2	15713	4567	2	Ductal cell 2	Tumor
T2_CAAGAAAAGGAATGGA	5.60773	-4.46933	Junya_CelRes_2019_T2_CAAGAAAAGGAATGGA	Junya_CelRes_2019	T2	7190	2068	19	Dendritic cell	Tumor
T2_CAAGAAAAGGGATCTG	11.1695	5.70905	Junya_CelRes_2019_T2_CAAGAAAAGGGATCTG	Junya_CelRes_2019	T2	2646	1098	3	CD8 T cell	Tumor
T2_CAAGAAAAGTATTGGA	12.4723	-3.6774	Junya_CelRes_2019_T2_CAAGAAAAGTATTGGA	Junya_CelRes_2019	T2	2862	804	10	B cell	Tumor
T2_CAAGAAACAGTATGCT	7.46937	6.48923	Junya_CelRes_2019_T2_CAAGAAACAGTATGCT	Junya_CelRes_2019	T2	2838	941	1	CD4 T cell	Tumor
T2_CAAGAAAGTACTCGCG	7.76269	6.17434	Junya_CelRes_2019_T2_CAAGAAAGTACTCGCG	Junya_CelRes_2019	T2	2793	870	1	CD4 T cell	Tumor
T2_CAAGATCAGCTCCTTC	7.04995	6.35189	Junya_CelRes_2019_T2_CAAGATCAGCTCCTTC	Junya_CelRes_2019	T2	2652	865	1	CD4 T cell	Tumor
T2_CAAGATCGTTGCTCCT	12.0894	-3.47721	Junya_CelRes_2019_T2_CAAGATCGTTGCTCCT	Junya_CelRes_2019	T2	2848	867	10	B cell	Tumor
T2_CAAGATCTCCAAGCCG	11.9795	-3.829	Junya_CelRes_2019_T2_CAAGATCTCCAAGCCG	Junya_CelRes_2019	T2	2513	808	10	B cell	Tumor
T2_CAAGATCTCCGGCACA	11.8903	-3.83202	Junya_CelRes_2019_T2_CAAGATCTCCGGCACA	Junya_CelRes_2019	T2	3055	957	10	B cell	Tumor
T2_CAAGGCCAGATCGGGT	7.89533	6.63384	Junya_CelRes_2019_T2_CAAGGCCAGATCGGGT	Junya_CelRes_2019	T2	2698	1050	1	CD4 T cell	Tumor
T2_CAAGGCCAGTTGTCGT	11.5606	-3.61204	Junya_CelRes_2019_T2_CAAGGCCAGTTGTCGT	Junya_CelRes_2019	T2	2658	889	10	B cell	Tumor
T2_CAAGGCCTCGGCTACG	5.54066	-4.87689	Junya_CelRes_2019_T2_CAAGGCCTCGGCTACG	Junya_CelRes_2019	T2	3358	1222	19	Dendritic cell	Tumor
T2_CAAGTTGAGACGCACA	11.595	-3.93513	Junya_CelRes_2019_T2_CAAGTTGAGACGCACA	Junya_CelRes_2019	T2	2965	959	10	B cell	Tumor
T2_CAAGTTGCAAGCCTAT	-10.399	-8.37505	Junya_CelRes_2019_T2_CAAGTTGCAAGCCTAT	Junya_CelRes_2019	T2	2898	1281	8	Endothelial cell	Tumor
T2_CAAGTTGCATAGACTC	-9.2844	3.61916	Junya_CelRes_2019_T2_CAAGTTGCATAGACTC	Junya_CelRes_2019	T2	3502	1452	18	Ductal cell 2	Tumor
T2_CAAGTTGGTACCAGTT	11.0595	3.95572	Junya_CelRes_2019_T2_CAAGTTGGTACCAGTT	Junya_CelRes_2019	T2	3657	1237	3	CD8 T cell	Tumor
T2_CAAGTTGTCCAGAAGG	-9.4427	3.21102	Junya_CelRes_2019_T2_CAAGTTGTCCAGAAGG	Junya_CelRes_2019	T2	7722	2803	18	Ductal cell 2	Tumor
T2_CACAAACAGACCGGAT	12.0392	-3.30444	Junya_CelRes_2019_T2_CACAAACAGACCGGAT	Junya_CelRes_2019	T2	2574	880	10	B cell	Tumor
T2_CACAAACCAAGCGTAG	-12.3308	-6.59621	Junya_CelRes_2019_T2_CACAAACCAAGCGTAG	Junya_CelRes_2019	T2	4180	1863	8	Endothelial cell	Tumor
T2_CACAAACTCAATCACG	11.5184	-3.69539	Junya_CelRes_2019_T2_CACAAACTCAATCACG	Junya_CelRes_2019	T2	3376	1035	10	B cell	Tumor
T2_CACAAACTCAGCAACT	11.5631	-4.73683	Junya_CelRes_2019_T2_CACAAACTCAGCAACT	Junya_CelRes_2019	T2	3218	1066	10	B cell	Tumor
T2_CACACAACAGTAAGAT	11.6691	-4.86682	Junya_CelRes_2019_T2_CACACAACAGTAAGAT	Junya_CelRes_2019	T2	2496	853	10	B cell	Tumor
T2_CACACAAGTCACAAGG	8.55543	6.32507	Junya_CelRes_2019_T2_CACACAAGTCACAAGG	Junya_CelRes_2019	T2	2707	945	1	CD4 T cell	Tumor
T2_CACACAAGTCCAGTTA	11.8049	-3.93587	Junya_CelRes_2019_T2_CACACAAGTCCAGTTA	Junya_CelRes_2019	T2	3066	788	10	B cell	Tumor
T2_CACACAATCAGTGTTG	-10.6734	-7.1523	Junya_CelRes_2019_T2_CACACAATCAGTGTTG	Junya_CelRes_2019	T2	2834	1414	8	Endothelial cell	Tumor
T2_CACACAATCATCGATG	12.2367	-4.15383	Junya_CelRes_2019_T2_CACACAATCATCGATG	Junya_CelRes_2019	T2	3169	1094	10	B cell	Tumor
T2_CACACAATCGAATCCA	4.7304	-2.13267	Junya_CelRes_2019_T2_CACACAATCGAATCCA	Junya_CelRes_2019	T2	3131	1197	15	Macrophage	Tumor
T2_CACACCTAGACAATAC	7.48296	6.45592	Junya_CelRes_2019_T2_CACACCTAGACAATAC	Junya_CelRes_2019	T2	2866	987	1	CD4 T cell	Tumor
T2_CACACCTCAGCCACCA	8.18792	6.19338	Junya_CelRes_2019_T2_CACACCTCAGCCACCA	Junya_CelRes_2019	T2	2532	980	1	CD4 T cell	Tumor
T2_CACACCTTCAACGCTA	8.82902	6.67426	Junya_CelRes_2019_T2_CACACCTTCAACGCTA	Junya_CelRes_2019	T2	4812	1546	1	CD4 T cell	Tumor
T2_CACACCTTCTGATTCT	-10.9875	-7.63438	Junya_CelRes_2019_T2_CACACCTTCTGATTCT	Junya_CelRes_2019	T2	3633	1671	8	Endothelial cell	Tumor
T2_CACACTCAGCCACGTC	-11.86	-7.31497	Junya_CelRes_2019_T2_CACACTCAGCCACGTC	Junya_CelRes_2019	T2	2821	1351	8	Endothelial cell	Tumor
T2_CACACTCAGCGATCCC	12.0786	4.31845	Junya_CelRes_2019_T2_CACACTCAGCGATCCC	Junya_CelRes_2019	T2	2506	940	28	NK cell	Tumor
T2_CACACTCCAGTATGCT	12.4604	-3.62734	Junya_CelRes_2019_T2_CACACTCCAGTATGCT	Junya_CelRes_2019	T2	2743	842	10	B cell	Tumor
T2_CACACTCCATGGGACA	11.6476	-4.42622	Junya_CelRes_2019_T2_CACACTCCATGGGACA	Junya_CelRes_2019	T2	2467	924	10	B cell	Tumor
T2_CACACTCCATGTAAGA	8.11965	6.6661	Junya_CelRes_2019_T2_CACACTCCATGTAAGA	Junya_CelRes_2019	T2	2800	995	1	CD4 T cell	Tumor
T2_CACACTCGTATGAATG	11.8195	-4.74517	Junya_CelRes_2019_T2_CACACTCGTATGAATG	Junya_CelRes_2019	T2	2683	897	10	B cell	Tumor
T2_CACACTCGTTCTGAAC	12.2252	-4.21524	Junya_CelRes_2019_T2_CACACTCGTTCTGAAC	Junya_CelRes_2019	T2	2450	733	10	B cell	Tumor
T2_CACACTCTCACCACCT	-3.08985	-10.8843	Junya_CelRes_2019_T2_CACACTCTCACCACCT	Junya_CelRes_2019	T2	2792	1324	7	Fibroblast cell	Tumor
T2_CACACTCTCGCGCCAA	11.7065	5.69781	Junya_CelRes_2019_T2_CACACTCTCGCGCCAA	Junya_CelRes_2019	T2	2740	1109	3	CD8 T cell	Tumor
T2_CACACTCTCGTACCGG	-11.4215	-7.11871	Junya_CelRes_2019_T2_CACACTCTCGTACCGG	Junya_CelRes_2019	T2	2615	1192	8	Endothelial cell	Tumor
T2_CACACTCTCTCGCTTG	11.9873	-3.61757	Junya_CelRes_2019_T2_CACACTCTCTCGCTTG	Junya_CelRes_2019	T2	3216	1057	10	B cell	Tumor
T2_CACACTCTCTTATCTG	7.42294	5.93491	Junya_CelRes_2019_T2_CACACTCTCTTATCTG	Junya_CelRes_2019	T2	2731	777	1	CD4 T cell	Tumor
T2_CACAGGCGTTGGAGGT	5.09308	-6.83371	Junya_CelRes_2019_T2_CACAGGCGTTGGAGGT	Junya_CelRes_2019	T2	13427	3208	35	Dendritic cell	Tumor
T2_CACAGGCTCCAAGTAC	11.6945	-4.17022	Junya_CelRes_2019_T2_CACAGGCTCCAAGTAC	Junya_CelRes_2019	T2	3171	1011	10	B cell	Tumor
T2_CACAGGCTCCCAGGTG	6.97072	-4.62007	Junya_CelRes_2019_T2_CACAGGCTCCCAGGTG	Junya_CelRes_2019	T2	3827	1171	50	Dendritic cell	Tumor
T2_CACAGGCTCCTCTAGC	9.9693	4.10963	Junya_CelRes_2019_T2_CACAGGCTCCTCTAGC	Junya_CelRes_2019	T2	2990	1037	3	CD8 T cell	Tumor
T2_CACAGTAAGTTTCCTT	11.9785	-3.72036	Junya_CelRes_2019_T2_CACAGTAAGTTTCCTT	Junya_CelRes_2019	T2	3574	1136	10	B cell	Tumor
T2_CACAGTACATGCCACG	8.57817	6.02298	Junya_CelRes_2019_T2_CACAGTACATGCCACG	Junya_CelRes_2019	T2	4907	1492	1	CD4 T cell	Tumor
T2_CACAGTAGTACTTGAC	11.857	-3.54964	Junya_CelRes_2019_T2_CACAGTAGTACTTGAC	Junya_CelRes_2019	T2	2772	824	10	B cell	Tumor
T2_CACATAGAGAAACCAT	11.8833	-3.6761	Junya_CelRes_2019_T2_CACATAGAGAAACCAT	Junya_CelRes_2019	T2	3600	986	10	B cell	Tumor
T2_CACATAGAGCAGACTG	9.49655	4.43611	Junya_CelRes_2019_T2_CACATAGAGCAGACTG	Junya_CelRes_2019	T2	2483	981	3	CD8 T cell	Tumor
T2_CACATAGCAAGTTGTC	-3.9015	8.92035	Junya_CelRes_2019_T2_CACATAGCAAGTTGTC	Junya_CelRes_2019	T2	6198	2162	12	Ductal cell 1	Tumor
T2_CACATAGCACTACAGT	-9.58271	3.10018	Junya_CelRes_2019_T2_CACATAGCACTACAGT	Junya_CelRes_2019	T2	8769	3151	18	Ductal cell 2	Tumor
T2_CACATAGCAGTCAGAG	-1.63266	8.82432	Junya_CelRes_2019_T2_CACATAGCAGTCAGAG	Junya_CelRes_2019	T2	9211	2829	6	Ductal cell 1	Tumor
T2_CACATAGGTCAACTGT	-12.4286	-6.76454	Junya_CelRes_2019_T2_CACATAGGTCAACTGT	Junya_CelRes_2019	T2	3358	1551	8	Endothelial cell	Tumor
T2_CACATAGGTCTGCAAT	8.18191	6.15365	Junya_CelRes_2019_T2_CACATAGGTCTGCAAT	Junya_CelRes_2019	T2	3661	1116	1	CD4 T cell	Tumor
T2_CACATAGTCAACCAAC	7.54388	6.13128	Junya_CelRes_2019_T2_CACATAGTCAACCAAC	Junya_CelRes_2019	T2	3489	980	1	CD4 T cell	Tumor
T2_CACATAGTCAATAAGG	12.0411	-3.80731	Junya_CelRes_2019_T2_CACATAGTCAATAAGG	Junya_CelRes_2019	T2	2872	770	10	B cell	Tumor
T2_CACATAGTCTGATTCT	12.1808	-3.91139	Junya_CelRes_2019_T2_CACATAGTCTGATTCT	Junya_CelRes_2019	T2	2642	870	10	B cell	Tumor
T2_CACATTTAGAGTAAGG	11.2866	-3.53709	Junya_CelRes_2019_T2_CACATTTAGAGTAAGG	Junya_CelRes_2019	T2	3033	954	10	B cell	Tumor
T2_CACATTTAGCCGTCGT	11.5283	-4.45704	Junya_CelRes_2019_T2_CACATTTAGCCGTCGT	Junya_CelRes_2019	T2	2740	901	10	B cell	Tumor
T2_CACATTTCAAACGTGG	7.84166	6.1692	Junya_CelRes_2019_T2_CACATTTCAAACGTGG	Junya_CelRes_2019	T2	2601	830	1	CD4 T cell	Tumor
T2_CACATTTCACCACCAG	-11.1409	-7.23976	Junya_CelRes_2019_T2_CACATTTCACCACCAG	Junya_CelRes_2019	T2	5492	2178	8	Endothelial cell	Tumor
T2_CACATTTCACCGATAT	3.54172	-6.68107	Junya_CelRes_2019_T2_CACATTTCACCGATAT	Junya_CelRes_2019	T2	5760	1999	0	Macrophage	Tumor
T2_CACATTTCACGCGAAA	8.00208	2.46844	Junya_CelRes_2019_T2_CACATTTCACGCGAAA	Junya_CelRes_2019	T2	3967	1570	24	Treg cell	Tumor
T2_CACATTTCATCGGACC	11.9033	-3.48296	Junya_CelRes_2019_T2_CACATTTCATCGGACC	Junya_CelRes_2019	T2	3808	969	10	B cell	Tumor
T2_CACATTTTCTACGAGT	8.55064	6.6619	Junya_CelRes_2019_T2_CACATTTTCTACGAGT	Junya_CelRes_2019	T2	3409	1034	1	CD4 T cell	Tumor
T2_CACATTTTCTGACCTC	5.78534	-4.8997	Junya_CelRes_2019_T2_CACATTTTCTGACCTC	Junya_CelRes_2019	T2	5262	1814	19	Dendritic cell	Tumor
T2_CACCACTAGGATCGCA	12.2053	-3.34874	Junya_CelRes_2019_T2_CACCACTAGGATCGCA	Junya_CelRes_2019	T2	4793	1331	10	B cell	Tumor
T2_CACCACTAGTCAATAG	11.8126	-3.70711	Junya_CelRes_2019_T2_CACCACTAGTCAATAG	Junya_CelRes_2019	T2	2466	840	10	B cell	Tumor
T2_CACCACTAGTCCATAC	-10.9979	-7.53411	Junya_CelRes_2019_T2_CACCACTAGTCCATAC	Junya_CelRes_2019	T2	2892	1360	8	Endothelial cell	Tumor
T2_CACCACTCAGTCGTGC	7.53967	6.92675	Junya_CelRes_2019_T2_CACCACTCAGTCGTGC	Junya_CelRes_2019	T2	3884	1032	1	CD4 T cell	Tumor
T2_CACCACTCATAGGATA	11.8487	-4.48131	Junya_CelRes_2019_T2_CACCACTCATAGGATA	Junya_CelRes_2019	T2	2735	952	10	B cell	Tumor
T2_CACCACTCATCGGACC	-3.89225	-10.9657	Junya_CelRes_2019_T2_CACCACTCATCGGACC	Junya_CelRes_2019	T2	6754	2445	7	Fibroblast cell	Tumor
T2_CACCACTCATGACGGA	12.1165	-3.82191	Junya_CelRes_2019_T2_CACCACTCATGACGGA	Junya_CelRes_2019	T2	2704	861	10	B cell	Tumor
T2_CACCACTGTCCAACTA	4.48161	-2.89977	Junya_CelRes_2019_T2_CACCACTGTCCAACTA	Junya_CelRes_2019	T2	2759	1070	15	Macrophage	Tumor
T2_CACCACTGTTTAGGAA	11.8248	-3.91806	Junya_CelRes_2019_T2_CACCACTGTTTAGGAA	Junya_CelRes_2019	T2	2941	874	10	B cell	Tumor
T2_CACCAGGCACGGTTTA	7.0552	6.02731	Junya_CelRes_2019_T2_CACCAGGCACGGTTTA	Junya_CelRes_2019	T2	2447	727	1	CD4 T cell	Tumor
T2_CACCAGGCATCTATGG	12.2829	-3.46922	Junya_CelRes_2019_T2_CACCAGGCATCTATGG	Junya_CelRes_2019	T2	2447	742	10	B cell	Tumor
T2_CACCAGGCATCTCCCA	12.257	-3.83962	Junya_CelRes_2019_T2_CACCAGGCATCTCCCA	Junya_CelRes_2019	T2	3331	1100	10	B cell	Tumor
T2_CACCAGGGTCGACTGC	9.24653	5.63927	Junya_CelRes_2019_T2_CACCAGGGTCGACTGC	Junya_CelRes_2019	T2	2732	920	3	CD8 T cell	Tumor
T2_CACCAGGTCTCAAACG	12.4233	-3.7773	Junya_CelRes_2019_T2_CACCAGGTCTCAAACG	Junya_CelRes_2019	T2	2641	761	10	B cell	Tumor
T2_CACCTTGAGTGTTAGA	-0.0637167	-11.6877	Junya_CelRes_2019_T2_CACCTTGAGTGTTAGA	Junya_CelRes_2019	T2	5196	1694	5	Pericytes	Tumor
T2_CACCTTGCACAAGCCC	12.4715	-3.6395	Junya_CelRes_2019_T2_CACCTTGCACAAGCCC	Junya_CelRes_2019	T2	3140	904	10	B cell	Tumor
T2_CACCTTGCATCACCCT	4.41244	-4.48365	Junya_CelRes_2019_T2_CACCTTGCATCACCCT	Junya_CelRes_2019	T2	5542	1705	19	Dendritic cell	Tumor
T2_CACCTTGGTAAACCTC	7.86408	5.97056	Junya_CelRes_2019_T2_CACCTTGGTAAACCTC	Junya_CelRes_2019	T2	3305	949	1	CD4 T cell	Tumor
T2_CACCTTGTCACGACTA	11.3847	-3.73174	Junya_CelRes_2019_T2_CACCTTGTCACGACTA	Junya_CelRes_2019	T2	3033	1014	10	B cell	Tumor
T2_CACCTTGTCCCATTTA	11.7841	5.93564	Junya_CelRes_2019_T2_CACCTTGTCCCATTTA	Junya_CelRes_2019	T2	2771	1095	3	CD8 T cell	Tumor
T2_CACCTTGTCGATGAGG	11.4884	-3.88148	Junya_CelRes_2019_T2_CACCTTGTCGATGAGG	Junya_CelRes_2019	T2	2808	1025	10	B cell	Tumor
T2_CACTCCACAACAACCT	1.73255	-12.6819	Junya_CelRes_2019_T2_CACTCCACAACAACCT	Junya_CelRes_2019	T2	4674	1777	5	Pericytes	Tumor
T2_CACTCCACAGGAATCG	5.73851	-4.74303	Junya_CelRes_2019_T2_CACTCCACAGGAATCG	Junya_CelRes_2019	T2	2956	1167	15	Macrophage	Tumor
T2_CACTCCACAGTCAGCC	9.80466	5.18694	Junya_CelRes_2019_T2_CACTCCACAGTCAGCC	Junya_CelRes_2019	T2	2698	985	3	CD8 T cell	Tumor
T2_CACTCCAGTAGCCTAT	11.9808	-3.8625	Junya_CelRes_2019_T2_CACTCCAGTAGCCTAT	Junya_CelRes_2019	T2	2596	874	10	B cell	Tumor
T2_CACTCCAGTCCTGCTT	11.9427	-3.98124	Junya_CelRes_2019_T2_CACTCCAGTCCTGCTT	Junya_CelRes_2019	T2	3308	1103	10	B cell	Tumor
T2_CACTCCAGTGTAAGTA	-10.4833	-5.45695	Junya_CelRes_2019_T2_CACTCCAGTGTAAGTA	Junya_CelRes_2019	T2	3134	1383	14	Endothelial cell	Tumor
T2_CAGAATCAGTCTCAAC	11.6014	-4.96974	Junya_CelRes_2019_T2_CAGAATCAGTCTCAAC	Junya_CelRes_2019	T2	2805	950	10	B cell	Tumor
T2_CAGAATCAGTGCCAGA	-12.2999	-6.79403	Junya_CelRes_2019_T2_CAGAATCAGTGCCAGA	Junya_CelRes_2019	T2	11408	3595	8	Endothelial cell	Tumor
T2_CAGAGAGAGACTGGGT	-4.44164	8.52514	Junya_CelRes_2019_T2_CAGAGAGAGACTGGGT	Junya_CelRes_2019	T2	6065	1851	20	Ductal cell 1	Tumor
T2_CAGAGAGCAACCGCCA	-10.7179	-7.19088	Junya_CelRes_2019_T2_CAGAGAGCAACCGCCA	Junya_CelRes_2019	T2	19521	4639	8	Endothelial cell	Tumor
T2_CAGAGAGCAGACACTT	12.4383	-3.48899	Junya_CelRes_2019_T2_CAGAGAGCAGACACTT	Junya_CelRes_2019	T2	2715	854	10	B cell	Tumor
T2_CAGAGAGCAGACGCTC	11.894	-3.43162	Junya_CelRes_2019_T2_CAGAGAGCAGACGCTC	Junya_CelRes_2019	T2	2493	837	10	B cell	Tumor
T2_CAGAGAGTCATTCACT	11.6233	-4.76757	Junya_CelRes_2019_T2_CAGAGAGTCATTCACT	Junya_CelRes_2019	T2	2702	898	10	B cell	Tumor
T2_CAGATCAAGAATAGGG	11.948	-3.62882	Junya_CelRes_2019_T2_CAGATCAAGAATAGGG	Junya_CelRes_2019	T2	2607	837	10	B cell	Tumor
T2_CAGATCAAGATCCGAG	-11.0993	-7.28446	Junya_CelRes_2019_T2_CAGATCAAGATCCGAG	Junya_CelRes_2019	T2	8071	2877	8	Endothelial cell	Tumor
T2_CAGATCAAGATCTGAA	4.50619	-2.48937	Junya_CelRes_2019_T2_CAGATCAAGATCTGAA	Junya_CelRes_2019	T2	3313	1290	15	Macrophage	Tumor
T2_CAGATCACATTCCTGC	-8.72522	3.59597	Junya_CelRes_2019_T2_CAGATCACATTCCTGC	Junya_CelRes_2019	T2	4437	1816	18	Ductal cell 2	Tumor
T2_CAGATCAGTCCATGAT	5.63131	-4.7846	Junya_CelRes_2019_T2_CAGATCAGTCCATGAT	Junya_CelRes_2019	T2	4523	1439	19	Dendritic cell	Tumor
T2_CAGATCAGTCGACTGC	-4.22257	8.62992	Junya_CelRes_2019_T2_CAGATCAGTCGACTGC	Junya_CelRes_2019	T2	6285	1731	20	Ductal cell 1	Tumor
T2_CAGCAGCAGCCCTAAT	-4.83068	9.44791	Junya_CelRes_2019_T2_CAGCAGCAGCCCTAAT	Junya_CelRes_2019	T2	14652	3541	12	Ductal cell 1	Tumor
T2_CAGCAGCCACGAAATA	12.2926	-3.65861	Junya_CelRes_2019_T2_CAGCAGCCACGAAATA	Junya_CelRes_2019	T2	2670	790	10	B cell	Tumor
T2_CAGCAGCTCCTCTAGC	-8.57026	2.73316	Junya_CelRes_2019_T2_CAGCAGCTCCTCTAGC	Junya_CelRes_2019	T2	3151	1386	18	Ductal cell 2	Tumor
T2_CAGCAGCTCTCGCTTG	11.7436	-4.05511	Junya_CelRes_2019_T2_CAGCAGCTCTCGCTTG	Junya_CelRes_2019	T2	3478	1091	10	B cell	Tumor
T2_CAGCATAAGATCCTGT	12.2163	-3.73739	Junya_CelRes_2019_T2_CAGCATAAGATCCTGT	Junya_CelRes_2019	T2	2842	891	10	B cell	Tumor
T2_CAGCATAAGCCTCGTG	3.45028	6.91343	Junya_CelRes_2019_T2_CAGCATAAGCCTCGTG	Junya_CelRes_2019	T2	11544	2794	23	Plasma cell	Tumor
T2_CAGCATAGTGAAATCA	11.8135	-4.04407	Junya_CelRes_2019_T2_CAGCATAGTGAAATCA	Junya_CelRes_2019	T2	2652	908	10	B cell	Tumor
T2_CAGCCGAAGAGTCGGT	-12.1332	-6.84686	Junya_CelRes_2019_T2_CAGCCGAAGAGTCGGT	Junya_CelRes_2019	T2	2918	1395	8	Endothelial cell	Tumor
T2_CAGCCGACAGCTCCGA	11.9319	-4.76949	Junya_CelRes_2019_T2_CAGCCGACAGCTCCGA	Junya_CelRes_2019	T2	3476	1065	10	B cell	Tumor
T2_CAGCCGACATATACCG	7.55484	6.66915	Junya_CelRes_2019_T2_CAGCCGACATATACCG	Junya_CelRes_2019	T2	2529	893	1	CD4 T cell	Tumor
T2_CAGCCGATCGTAGGAG	9.21351	4.89026	Junya_CelRes_2019_T2_CAGCCGATCGTAGGAG	Junya_CelRes_2019	T2	5172	1670	3	CD8 T cell	Tumor
T2_CAGCCGATCTCAACTT	1.04219	-5.02886	Junya_CelRes_2019_T2_CAGCCGATCTCAACTT	Junya_CelRes_2019	T2	12887	2998	0	Macrophage	Tumor
T2_CAGCGACAGCTGGAAC	-10.7343	2.94197	Junya_CelRes_2019_T2_CAGCGACAGCTGGAAC	Junya_CelRes_2019	T2	5750	1853	18	Ductal cell 2	Tumor
T2_CAGCGACTCCATGCTC	9.67869	5.98637	Junya_CelRes_2019_T2_CAGCGACTCCATGCTC	Junya_CelRes_2019	T2	3160	1007	3	CD8 T cell	Tumor
T2_CAGCGACTCGTCTGAA	-12.0909	-6.94205	Junya_CelRes_2019_T2_CAGCGACTCGTCTGAA	Junya_CelRes_2019	T2	4659	2056	8	Endothelial cell	Tumor
T2_CAGCTAAAGTTACGGG	11.8058	-3.70603	Junya_CelRes_2019_T2_CAGCTAAAGTTACGGG	Junya_CelRes_2019	T2	2897	914	10	B cell	Tumor
T2_CAGCTAAAGTTTAGGA	-9.65994	3.07562	Junya_CelRes_2019_T2_CAGCTAAAGTTTAGGA	Junya_CelRes_2019	T2	16397	4615	18	Ductal cell 2	Tumor
T2_CAGCTAACAAGTAATG	8.50072	6.47645	Junya_CelRes_2019_T2_CAGCTAACAAGTAATG	Junya_CelRes_2019	T2	3262	1033	1	CD4 T cell	Tumor
T2_CAGCTAACACCAGGCT	4.89538	-3.72101	Junya_CelRes_2019_T2_CAGCTAACACCAGGCT	Junya_CelRes_2019	T2	4944	1589	19	Dendritic cell	Tumor
T2_CAGCTAACACGTTGGC	12.01	-4.00294	Junya_CelRes_2019_T2_CAGCTAACACGTTGGC	Junya_CelRes_2019	T2	2622	871	10	B cell	Tumor
T2_CAGCTAACAGCGTAAG	-3.48778	-10.8685	Junya_CelRes_2019_T2_CAGCTAACAGCGTAAG	Junya_CelRes_2019	T2	2621	1244	7	Fibroblast cell	Tumor
T2_CAGCTAATCAACACAC	-10.3902	3.12082	Junya_CelRes_2019_T2_CAGCTAATCAACACAC	Junya_CelRes_2019	T2	4228	1854	2	Ductal cell 2	Tumor
T2_CAGCTAATCCAGAAGG	7.37083	6.20519	Junya_CelRes_2019_T2_CAGCTAATCCAGAAGG	Junya_CelRes_2019	T2	2723	902	1	CD4 T cell	Tumor
T2_CAGCTAATCGCAGGCT	12.1746	-4.04157	Junya_CelRes_2019_T2_CAGCTAATCGCAGGCT	Junya_CelRes_2019	T2	2541	911	10	B cell	Tumor
T2_CAGCTAATCTTGTACT	11.5194	-3.89231	Junya_CelRes_2019_T2_CAGCTAATCTTGTACT	Junya_CelRes_2019	T2	2862	947	10	B cell	Tumor
T2_CAGCTGGCATATGGTC	8.24109	6.3542	Junya_CelRes_2019_T2_CAGCTGGCATATGGTC	Junya_CelRes_2019	T2	2589	843	1	CD4 T cell	Tumor
T2_CAGCTGGGTTCACGGC	12.0834	-3.39062	Junya_CelRes_2019_T2_CAGCTGGGTTCACGGC	Junya_CelRes_2019	T2	2747	859	10	B cell	Tumor
T2_CAGCTGGTCCAAAGTC	11.5787	-3.72998	Junya_CelRes_2019_T2_CAGCTGGTCCAAAGTC	Junya_CelRes_2019	T2	3416	1037	10	B cell	Tumor
T2_CAGCTGGTCTGCAAGT	5.54896	-4.73474	Junya_CelRes_2019_T2_CAGCTGGTCTGCAAGT	Junya_CelRes_2019	T2	2936	1163	19	Dendritic cell	Tumor
T2_CAGGTGCAGCTAGTCT	12.02	-4.3341	Junya_CelRes_2019_T2_CAGGTGCAGCTAGTCT	Junya_CelRes_2019	T2	2664	823	10	B cell	Tumor
T2_CAGGTGCAGGAGCGAG	11.7574	-3.67688	Junya_CelRes_2019_T2_CAGGTGCAGGAGCGAG	Junya_CelRes_2019	T2	3469	1027	10	B cell	Tumor
T2_CAGGTGCAGTTCCACA	7.49945	6.17621	Junya_CelRes_2019_T2_CAGGTGCAGTTCCACA	Junya_CelRes_2019	T2	2466	788	1	CD4 T cell	Tumor
T2_CAGGTGCCACATAACC	12.7435	4.24274	Junya_CelRes_2019_T2_CAGGTGCCACATAACC	Junya_CelRes_2019	T2	2633	1087	28	NK cell	Tumor
T2_CAGGTGCCACATTAGC	11.7612	-4.5538	Junya_CelRes_2019_T2_CAGGTGCCACATTAGC	Junya_CelRes_2019	T2	4454	1426	10	B cell	Tumor
T2_CAGGTGCCACCGGAAA	10.9852	4.25302	Junya_CelRes_2019_T2_CAGGTGCCACCGGAAA	Junya_CelRes_2019	T2	4437	1657	3	CD8 T cell	Tumor
T2_CAGGTGCCACGTCTCT	3.01985	-5.37375	Junya_CelRes_2019_T2_CAGGTGCCACGTCTCT	Junya_CelRes_2019	T2	9499	2458	0	Macrophage	Tumor
T2_CAGGTGCTCGAATGCT	-8.03504	4.78954	Junya_CelRes_2019_T2_CAGGTGCTCGAATGCT	Junya_CelRes_2019	T2	5412	1952	2	Ductal cell 2	Tumor
T2_CAGTAACAGTGCGTGA	11.9962	-3.56018	Junya_CelRes_2019_T2_CAGTAACAGTGCGTGA	Junya_CelRes_2019	T2	2792	956	10	B cell	Tumor
T2_CAGTAACAGTGCTGCC	-11.6031	-6.66519	Junya_CelRes_2019_T2_CAGTAACAGTGCTGCC	Junya_CelRes_2019	T2	3859	1649	8	Endothelial cell	Tumor
T2_CAGTAACAGTTATCGC	11.8791	-4.62047	Junya_CelRes_2019_T2_CAGTAACAGTTATCGC	Junya_CelRes_2019	T2	3115	1000	10	B cell	Tumor
T2_CAGTAACCACGGTAGA	-3.55121	-12.7653	Junya_CelRes_2019_T2_CAGTAACCACGGTAGA	Junya_CelRes_2019	T2	4970	1835	7	Fibroblast cell	Tumor
T2_CAGTAACCAGATGAGC	3.39458	6.44327	Junya_CelRes_2019_T2_CAGTAACCAGATGAGC	Junya_CelRes_2019	T2	2973	1257	23	Plasma cell	Tumor
T2_CAGTAACCATGGTCAT	7.78927	4.40158	Junya_CelRes_2019_T2_CAGTAACCATGGTCAT	Junya_CelRes_2019	T2	2533	1007	24	Treg cell	Tumor
T2_CAGTAACGTTCCACTC	-8.20544	3.21405	Junya_CelRes_2019_T2_CAGTAACGTTCCACTC	Junya_CelRes_2019	T2	10306	3305	18	Ductal cell 2	Tumor
T2_CAGTAACTCAGGTAAA	9.8046	4.909	Junya_CelRes_2019_T2_CAGTAACTCAGGTAAA	Junya_CelRes_2019	T2	2562	921	3	CD8 T cell	Tumor
T2_CAGTCCTGTGCCTGGT	11.6406	-3.74345	Junya_CelRes_2019_T2_CAGTCCTGTGCCTGGT	Junya_CelRes_2019	T2	2713	860	10	B cell	Tumor
T2_CAGTCCTGTTGACGTT	11.9196	-4.17597	Junya_CelRes_2019_T2_CAGTCCTGTTGACGTT	Junya_CelRes_2019	T2	2472	919	10	B cell	Tumor
T2_CAGTCCTTCAACACGT	7.56941	6.16643	Junya_CelRes_2019_T2_CAGTCCTTCAACACGT	Junya_CelRes_2019	T2	2752	913	1	CD4 T cell	Tumor
T2_CAGTCCTTCCACGCAG	12.2331	-3.62338	Junya_CelRes_2019_T2_CAGTCCTTCCACGCAG	Junya_CelRes_2019	T2	2873	937	10	B cell	Tumor
[truncated: 144,186 more rows]

## Sheet: fibroblast
name	UMAP_1	UMAP_2	cell	study	orig.ident	nCount_RNA	nFeature_RNA	seurat_clusters	cell_type	tissue_source
T1_AAACCTGAGATGTCGG	-3.18932	-3.79157	Junya_CelRes_2019_T1_AAACCTGAGATGTCGG	Junya_CelRes_2019	T1	12151	3415	5	iCAF	Tumor
T1_AACTGGTTCTAACGGT	1.78107	1.82208	Junya_CelRes_2019_T1_AACTGGTTCTAACGGT	Junya_CelRes_2019	T1	6087	2263	1	Classical myCAF	Tumor
T1_AAGACCTTCATGTCCC	-1.47536	-0.708796	Junya_CelRes_2019_T1_AAGACCTTCATGTCCC	Junya_CelRes_2019	T1	3290	1497	4	tCAF	Tumor
T1_AAGGTTCGTGTCAATC	-2.39116	-1.39924	Junya_CelRes_2019_T1_AAGGTTCGTGTCAATC	Junya_CelRes_2019	T1	3315	1477	0	iCAF	Tumor
T1_ACACCAACAATCCAAC	-1.97885	-0.939602	Junya_CelRes_2019_T1_ACACCAACAATCCAAC	Junya_CelRes_2019	T1	3938	1474	4	tCAF	Tumor
T1_ACAGCCGTCAAGCCTA	-2.43213	-2.65126	Junya_CelRes_2019_T1_ACAGCCGTCAAGCCTA	Junya_CelRes_2019	T1	4958	1907	5	iCAF	Tumor
T1_AGACGTTAGGCGACAT	-0.90072	1.95132	Junya_CelRes_2019_T1_AGACGTTAGGCGACAT	Junya_CelRes_2019	T1	4962	1862	4	tCAF	Tumor
T1_AGGTCATCATCCGGGT	-1.09391	2.07402	Junya_CelRes_2019_T1_AGGTCATCATCCGGGT	Junya_CelRes_2019	T1	6509	2399	4	tCAF	Tumor
T1_AGTGGGACATCGATTG	1.69105	4.86445	Junya_CelRes_2019_T1_AGTGGGACATCGATTG	Junya_CelRes_2019	T1	3023	1462	6	Classical myCAF	Tumor
T1_ATCACGAGTATGAAAC	-2.34696	0.304074	Junya_CelRes_2019_T1_ATCACGAGTATGAAAC	Junya_CelRes_2019	T1	2152	1171	4	tCAF	Tumor
T1_CAACCTCCAAGTAGTA	-4.68125	-3.81027	Junya_CelRes_2019_T1_CAACCTCCAAGTAGTA	Junya_CelRes_2019	T1	3744	1450	5	iCAF	Tumor
T1_CAAGTTGAGAGCTTCT	-3.44875	-3.33641	Junya_CelRes_2019_T1_CAAGTTGAGAGCTTCT	Junya_CelRes_2019	T1	2511	1217	0	iCAF	Tumor
T1_CAAGTTGTCAGCGATT	-3.44	-3.35296	Junya_CelRes_2019_T1_CAAGTTGTCAGCGATT	Junya_CelRes_2019	T1	7602	2415	5	iCAF	Tumor
T1_CACAAACTCACGCGGT	-2.58021	-3.87337	Junya_CelRes_2019_T1_CACAAACTCACGCGGT	Junya_CelRes_2019	T1	5454	2032	5	iCAF	Tumor
T1_CACAGGCAGAGAACAG	1.50876	4.11975	Junya_CelRes_2019_T1_CACAGGCAGAGAACAG	Junya_CelRes_2019	T1	4211	1959	6	Classical myCAF	Tumor
T1_CAGCTGGCACAGCCCA	-1.32193	-0.321493	Junya_CelRes_2019_T1_CAGCTGGCACAGCCCA	Junya_CelRes_2019	T1	4489	1666	4	tCAF	Tumor
T1_CAGGTGCTCTCTTATG	-4.77517	-4.56075	Junya_CelRes_2019_T1_CAGGTGCTCTCTTATG	Junya_CelRes_2019	T1	6198	2047	5	iCAF	Tumor
T1_CCTACACAGAACAATC	-1.82675	-1.36435	Junya_CelRes_2019_T1_CCTACACAGAACAATC	Junya_CelRes_2019	T1	2616	1233	0	iCAF	Tumor
T1_CCTCAGTGTATGAAAC	-2.23085	-1.54388	Junya_CelRes_2019_T1_CCTCAGTGTATGAAAC	Junya_CelRes_2019	T1	2338	1142	0	iCAF	Tumor
T1_CCTTTCTCATTCTCAT	-0.498017	-0.498238	Junya_CelRes_2019_T1_CCTTTCTCATTCTCAT	Junya_CelRes_2019	T1	8664	2923	4	tCAF	Tumor
T1_CGACCTTCACAGGCCT	2.18522	5.33128	Junya_CelRes_2019_T1_CGACCTTCACAGGCCT	Junya_CelRes_2019	T1	1970	980	6	Classical myCAF	Tumor
T1_CGACCTTGTTGGTAAA	-3.76499	-3.76403	Junya_CelRes_2019_T1_CGACCTTGTTGGTAAA	Junya_CelRes_2019	T1	3495	1465	5	iCAF	Tumor
T1_CGATTGAAGGCTAGGT	-0.569045	2.28002	Junya_CelRes_2019_T1_CGATTGAAGGCTAGGT	Junya_CelRes_2019	T1	2176	1131	4	tCAF	Tumor
T1_CGCGTTTGTACAGTGG	-5.34236	-5.26263	Junya_CelRes_2019_T1_CGCGTTTGTACAGTGG	Junya_CelRes_2019	T1	6499	1970	13	iCAF	Tumor
T1_CGTGTAACATGCAACT	-5.40847	-5.2254	Junya_CelRes_2019_T1_CGTGTAACATGCAACT	Junya_CelRes_2019	T1	2756	1194	13	iCAF	Tumor
T1_CTACCCAAGCAGGCTA	-2.15906	-1.44913	Junya_CelRes_2019_T1_CTACCCAAGCAGGCTA	Junya_CelRes_2019	T1	2778	1317	0	iCAF	Tumor
T1_CTGCCTAAGTAGCCGA	-3.04416	-3.28281	Junya_CelRes_2019_T1_CTGCCTAAGTAGCCGA	Junya_CelRes_2019	T1	6558	2411	5	iCAF	Tumor
T1_CTTACCGAGAAACCTA	-5.34294	-5.07975	Junya_CelRes_2019_T1_CTTACCGAGAAACCTA	Junya_CelRes_2019	T1	7753	2339	13	iCAF	Tumor
T1_GCAAACTAGCGTTCCG	-1.51464	-0.542964	Junya_CelRes_2019_T1_GCAAACTAGCGTTCCG	Junya_CelRes_2019	T1	2716	1227	4	tCAF	Tumor
T1_GCACTCTTCGTTGCCT	-2.09665	-1.30263	Junya_CelRes_2019_T1_GCACTCTTCGTTGCCT	Junya_CelRes_2019	T1	2217	1186	3	CDCP1+FTL+ CAF	Tumor
T1_GCATACATCGTGGTCG	3.86277	-6.1565	Junya_CelRes_2019_T1_GCATACATCGTGGTCG	Junya_CelRes_2019	T1	8384	3199	11	apCAF	Tumor
T1_GCGAGAACATCAGTCA	-1.64824	-2.14544	Junya_CelRes_2019_T1_GCGAGAACATCAGTCA	Junya_CelRes_2019	T1	3043	1421	4	tCAF	Tumor
T1_GGCAATTCACTCAGGC	-1.99312	-0.241083	Junya_CelRes_2019_T1_GGCAATTCACTCAGGC	Junya_CelRes_2019	T1	2953	1417	4	tCAF	Tumor
T1_GGGAATGAGACAGAGA	-4.68554	-4.48906	Junya_CelRes_2019_T1_GGGAATGAGACAGAGA	Junya_CelRes_2019	T1	9513	2711	5	iCAF	Tumor
T1_GGGCATCAGATCCCAT	-1.758	-0.445254	Junya_CelRes_2019_T1_GGGCATCAGATCCCAT	Junya_CelRes_2019	T1	2688	1316	4	tCAF	Tumor
T1_GGGCATCTCACATACG	-5.17014	-3.81644	Junya_CelRes_2019_T1_GGGCATCTCACATACG	Junya_CelRes_2019	T1	2406	1033	5	iCAF	Tumor
T1_GGGTCTGGTAGATTAG	-5.42937	-4.22121	Junya_CelRes_2019_T1_GGGTCTGGTAGATTAG	Junya_CelRes_2019	T1	2289	1061	5	iCAF	Tumor
T1_GTAACGTCACCGAATT	-1.65872	-0.716544	Junya_CelRes_2019_T1_GTAACGTCACCGAATT	Junya_CelRes_2019	T1	2499	1102	4	tCAF	Tumor
T1_GTGTGCGCAGTCACTA	-3.98381	-3.88993	Junya_CelRes_2019_T1_GTGTGCGCAGTCACTA	Junya_CelRes_2019	T1	3278	1437	5	iCAF	Tumor
T1_GTTCATTTCACCGTAA	-3.89158	-3.91312	Junya_CelRes_2019_T1_GTTCATTTCACCGTAA	Junya_CelRes_2019	T1	16105	3967	5	iCAF	Tumor
T1_TACTTGTAGGTGCTAG	3.2627	-5.89503	Junya_CelRes_2019_T1_TACTTGTAGGTGCTAG	Junya_CelRes_2019	T1	5363	2271	14	pCAF	Tumor
T1_TCAACGACACCAGGCT	-1.89502	-1.90174	Junya_CelRes_2019_T1_TCAACGACACCAGGCT	Junya_CelRes_2019	T1	4144	1819	5	iCAF	Tumor
T1_TCAACGATCAACACTG	-2.35161	-2.68955	Junya_CelRes_2019_T1_TCAACGATCAACACTG	Junya_CelRes_2019	T1	4424	1582	5	iCAF	Tumor
T1_TCAATCTAGCTTCGCG	-0.965657	2.1722	Junya_CelRes_2019_T1_TCAATCTAGCTTCGCG	Junya_CelRes_2019	T1	2670	1240	4	tCAF	Tumor
T1_TCAGCAAGTAGCAAAT	2.64607	3.75573	Junya_CelRes_2019_T1_TCAGCAAGTAGCAAAT	Junya_CelRes_2019	T1	5833	2310	1	Classical myCAF	Tumor
T1_TCAGCAATCATTATCC	-1.94669	-0.913089	Junya_CelRes_2019_T1_TCAGCAATCATTATCC	Junya_CelRes_2019	T1	4166	1676	4	tCAF	Tumor
T1_TCATTACGTTCTGGTA	-1.16971	-0.98792	Junya_CelRes_2019_T1_TCATTACGTTCTGGTA	Junya_CelRes_2019	T1	3704	1523	5	iCAF	Tumor
T1_TCGTACCAGAGTCTGG	-1.92325	-0.940687	Junya_CelRes_2019_T1_TCGTACCAGAGTCTGG	Junya_CelRes_2019	T1	2882	1252	4	tCAF	Tumor
T1_TGACGGCTCGGCATCG	-5.44392	-5.09062	Junya_CelRes_2019_T1_TGACGGCTCGGCATCG	Junya_CelRes_2019	T1	2275	1070	13	iCAF	Tumor
T1_TTAACTCAGCTAGTCT	-2.32232	-1.13185	Junya_CelRes_2019_T1_TTAACTCAGCTAGTCT	Junya_CelRes_2019	T1	3701	1470	4	tCAF	Tumor
T1_TTGCGTCTCAGCCTAA	-1.26542	-0.299097	Junya_CelRes_2019_T1_TTGCGTCTCAGCCTAA	Junya_CelRes_2019	T1	3426	1382	4	tCAF	Tumor
T2_AACACGTTCTCTAAGG	-3.1273	-1.51019	Junya_CelRes_2019_T2_AACACGTTCTCTAAGG	Junya_CelRes_2019	T2	2869	1264	0	iCAF	Tumor
T2_AACCATGAGCTGTCTA	-3.64382	-2.10385	Junya_CelRes_2019_T2_AACCATGAGCTGTCTA	Junya_CelRes_2019	T2	8639	2733	0	iCAF	Tumor
T2_AACCGCGTCAGTTTGG	-1.40885	2.03347	Junya_CelRes_2019_T2_AACCGCGTCAGTTTGG	Junya_CelRes_2019	T2	3111	1528	8	tCAF	Tumor
T2_AACTTTCCACGGTAAG	-2.43591	-0.184566	Junya_CelRes_2019_T2_AACTTTCCACGGTAAG	Junya_CelRes_2019	T2	3605	1469	4	tCAF	Tumor
T2_ACCAGTAGTCATTAGC	-4.35457	-1.65348	Junya_CelRes_2019_T2_ACCAGTAGTCATTAGC	Junya_CelRes_2019	T2	2589	1124	0	iCAF	Tumor
T2_ACTGTCCTCTTCGAGA	0.552217	-3.08216	Junya_CelRes_2019_T2_ACTGTCCTCTTCGAGA	Junya_CelRes_2019	T2	7968	2755	11	apCAF	Tumor
T2_AGCTCCTAGAGTTGGC	0.695687	-3.65081	Junya_CelRes_2019_T2_AGCTCCTAGAGTTGGC	Junya_CelRes_2019	T2	5547	1839	11	apCAF	Tumor
T2_AGTGGGACACGGCGTT	0.632112	-3.53116	Junya_CelRes_2019_T2_AGTGGGACACGGCGTT	Junya_CelRes_2019	T2	6219	1834	11	apCAF	Tumor
T2_ATCATGGTCTCTGCTG	-1.18689	1.57117	Junya_CelRes_2019_T2_ATCATGGTCTCTGCTG	Junya_CelRes_2019	T2	5025	1975	8	tCAF	Tumor
T2_ATCTACTAGGTGCACA	-3.63545	-1.08064	Junya_CelRes_2019_T2_ATCTACTAGGTGCACA	Junya_CelRes_2019	T2	4924	2154	0	iCAF	Tumor
T2_ATGAGGGCACTATCTT	-3.26795	-1.19316	Junya_CelRes_2019_T2_ATGAGGGCACTATCTT	Junya_CelRes_2019	T2	2557	1207	0	iCAF	Tumor
T2_CACACTCTCACCACCT	-0.267164	-1.28803	Junya_CelRes_2019_T2_CACACTCTCACCACCT	Junya_CelRes_2019	T2	2792	1324	12	tCAF	Tumor
T2_CACCACTCATCGGACC	-1.65629	0.581536	Junya_CelRes_2019_T2_CACCACTCATCGGACC	Junya_CelRes_2019	T2	6754	2445	8	tCAF	Tumor
T2_CAGCTAACAGCGTAAG	-2.05189	0.752517	Junya_CelRes_2019_T2_CAGCTAACAGCGTAAG	Junya_CelRes_2019	T2	2621	1244	4	tCAF	Tumor
T2_CAGTAACCACGGTAGA	-3.59695	-1.23437	Junya_CelRes_2019_T2_CAGTAACCACGGTAGA	Junya_CelRes_2019	T2	4970	1835	0	iCAF	Tumor
T2_CATATTCCACATGACT	-1.52909	-0.108696	Junya_CelRes_2019_T2_CATATTCCACATGACT	Junya_CelRes_2019	T2	3725	1692	4	tCAF	Tumor
T2_CATATTCGTTAAGGGC	-4.08635	-0.133036	Junya_CelRes_2019_T2_CATATTCGTTAAGGGC	Junya_CelRes_2019	T2	8949	2765	0	iCAF	Tumor
T2_CATTCGCTCTTGTATC	-3.02562	-1.31742	Junya_CelRes_2019_T2_CATTCGCTCTTGTATC	Junya_CelRes_2019	T2	3594	1388	0	iCAF	Tumor
T2_CCTACACAGTCGCCGT	0.0539481	-3.3901	Junya_CelRes_2019_T2_CCTACACAGTCGCCGT	Junya_CelRes_2019	T2	9051	2535	11	apCAF	Tumor
T2_CCTTACGCATGAAGTA	-3.14286	-1.40105	Junya_CelRes_2019_T2_CCTTACGCATGAAGTA	Junya_CelRes_2019	T2	4715	1698	0	iCAF	Tumor
T2_CGATCGGCATCGATGT	-3.76035	-0.943948	Junya_CelRes_2019_T2_CGATCGGCATCGATGT	Junya_CelRes_2019	T2	3360	1487	0	iCAF	Tumor
T2_CGCTGGAAGGACACCA	-2.41928	0.985841	Junya_CelRes_2019_T2_CGCTGGAAGGACACCA	Junya_CelRes_2019	T2	9230	2927	4	tCAF	Tumor
T2_CGGACACAGTTAAGTG	-1.7226	0.527967	Junya_CelRes_2019_T2_CGGACACAGTTAAGTG	Junya_CelRes_2019	T2	13915	3762	4	tCAF	Tumor
T2_CGGGTCACACAGTCGC	-2.22681	-1.29549	Junya_CelRes_2019_T2_CGGGTCACACAGTCGC	Junya_CelRes_2019	T2	3195	1339	0	iCAF	Tumor
T2_CGTCAGGAGTGTGGCA	-1.32178	0.503941	Junya_CelRes_2019_T2_CGTCAGGAGTGTGGCA	Junya_CelRes_2019	T2	6499	2309	4	tCAF	Tumor
T2_CGTTCTGAGCTAGTCT	-2.33212	0.157386	Junya_CelRes_2019_T2_CGTTCTGAGCTAGTCT	Junya_CelRes_2019	T2	4062	1475	4	tCAF	Tumor
T2_CTAATGGGTGTTTGGT	0.679305	-3.88157	Junya_CelRes_2019_T2_CTAATGGGTGTTTGGT	Junya_CelRes_2019	T2	11478	3248	11	apCAF	Tumor
T2_CTAGCCTGTAAATACG	-2.29303	0.748398	Junya_CelRes_2019_T2_CTAGCCTGTAAATACG	Junya_CelRes_2019	T2	3380	1536	4	tCAF	Tumor
T2_CTCAGAAAGGAGCGTT	-3.97878	-1.51931	Junya_CelRes_2019_T2_CTCAGAAAGGAGCGTT	Junya_CelRes_2019	T2	3390	1481	0	iCAF	Tumor
T2_GAACATCTCGGCTACG	-0.938224	-1.40449	Junya_CelRes_2019_T2_GAACATCTCGGCTACG	Junya_CelRes_2019	T2	3714	1707	12	tCAF	Tumor
T2_GACCAATAGTAGGTGC	-4.19741	-1.46915	Junya_CelRes_2019_T2_GACCAATAGTAGGTGC	Junya_CelRes_2019	T2	2476	1148	0	iCAF	Tumor
T2_GACTACATCATGCTCC	-1.46293	0.924695	Junya_CelRes_2019_T2_GACTACATCATGCTCC	Junya_CelRes_2019	T2	3396	1302	4	tCAF	Tumor
T2_GACTACATCCAAAGTC	-2.06723	-1.06151	Junya_CelRes_2019_T2_GACTACATCCAAAGTC	Junya_CelRes_2019	T2	3426	1431	0	iCAF	Tumor
T2_GAGCAGACATGGTTGT	-0.635416	-1.32075	Junya_CelRes_2019_T2_GAGCAGACATGGTTGT	Junya_CelRes_2019	T2	3043	1472	12	tCAF	Tumor
T2_GAGCAGAGTTCCACAA	-3.00688	-0.178544	Junya_CelRes_2019_T2_GAGCAGAGTTCCACAA	Junya_CelRes_2019	T2	6556	2313	0	iCAF	Tumor
T2_GATCGCGTCTTGTATC	-1.82233	0.4457	Junya_CelRes_2019_T2_GATCGCGTCTTGTATC	Junya_CelRes_2019	T2	5388	2067	4	tCAF	Tumor
T2_GCAGCCACATGACGGA	0.180205	0.714844	Junya_CelRes_2019_T2_GCAGCCACATGACGGA	Junya_CelRes_2019	T2	9070	2872	2	Classical myCAF	Tumor
T2_GGACATTTCAACACTG	-1.78109	0.467005	Junya_CelRes_2019_T2_GGACATTTCAACACTG	Junya_CelRes_2019	T2	5740	1949	4	tCAF	Tumor
T2_GGACATTTCTAGCACA	-3.42654	-1.5474	Junya_CelRes_2019_T2_GGACATTTCTAGCACA	Junya_CelRes_2019	T2	4438	1588	0	iCAF	Tumor
T2_GGTATTGTCCAAGCCG	-3.24913	-1.86788	Junya_CelRes_2019_T2_GGTATTGTCCAAGCCG	Junya_CelRes_2019	T2	5972	1938	0	iCAF	Tumor
T2_GTACTCCTCGGGAGTA	0.47629	-3.49295	Junya_CelRes_2019_T2_GTACTCCTCGGGAGTA	Junya_CelRes_2019	T2	5818	1859	11	apCAF	Tumor
T2_GTATTCTCAATCCGAT	-1.41128	-1.36529	Junya_CelRes_2019_T2_GTATTCTCAATCCGAT	Junya_CelRes_2019	T2	6012	2265	0	iCAF	Tumor
T2_GTCGGGTTCACAATGC	-2.67476	-1.16575	Junya_CelRes_2019_T2_GTCGGGTTCACAATGC	Junya_CelRes_2019	T2	6039	2324	0	iCAF	Tumor
T2_GTGAAGGAGCGTCTAT	-1.53044	-1.07652	Junya_CelRes_2019_T2_GTGAAGGAGCGTCTAT	Junya_CelRes_2019	T2	3970	1575	0	iCAF	Tumor
T2_GTGCTTCAGAGGTTAT	-3.36632	-3.55266	Junya_CelRes_2019_T2_GTGCTTCAGAGGTTAT	Junya_CelRes_2019	T2	10942	2945	5	iCAF	Tumor
T2_TACACGAGTTGTGGAG	-1.94695	0.706501	Junya_CelRes_2019_T2_TACACGAGTTGTGGAG	Junya_CelRes_2019	T2	2689	1356	4	tCAF	Tumor
T2_TACTCATAGACACTAA	-2.16266	1.15365	Junya_CelRes_2019_T2_TACTCATAGACACTAA	Junya_CelRes_2019	T2	9234	2802	4	tCAF	Tumor
T2_TCAATCTTCTGCAAGT	1.15415	-3.99497	Junya_CelRes_2019_T2_TCAATCTTCTGCAAGT	Junya_CelRes_2019	T2	3427	1407	11	apCAF	Tumor
T2_TCAGCAACAGACGCCT	1.20613	-4.06296	Junya_CelRes_2019_T2_TCAGCAACAGACGCCT	Junya_CelRes_2019	T2	3482	1507	11	apCAF	Tumor
T2_TCAGGATTCACCATAG	-3.20509	-1.31637	Junya_CelRes_2019_T2_TCAGGATTCACCATAG	Junya_CelRes_2019	T2	6434	2166	0	iCAF	Tumor
T2_TCCCGATAGTGTGAAT	-1.82155	0.415509	Junya_CelRes_2019_T2_TCCCGATAGTGTGAAT	Junya_CelRes_2019	T2	13742	3597	4	tCAF	Tumor
T2_TCGTACCCAAACGCGA	-3.42883	-0.948758	Junya_CelRes_2019_T2_TCGTACCCAAACGCGA	Junya_CelRes_2019	T2	3050	1387	0	iCAF	Tumor
T2_TGACTTTCATCACCCT	-1.46654	0.637004	Junya_CelRes_2019_T2_TGACTTTCATCACCCT	Junya_CelRes_2019	T2	10555	3073	8	tCAF	Tumor
T2_TGAGCATGTAAGTGTA	-2.14915	0.114605	Junya_CelRes_2019_T2_TGAGCATGTAAGTGTA	Junya_CelRes_2019	T2	3460	1617	4	tCAF	Tumor
T2_TGATTTCTCTTTACGT	-1.68303	0.907898	Junya_CelRes_2019_T2_TGATTTCTCTTTACGT	Junya_CelRes_2019	T2	3833	1600	4	tCAF	Tumor
T2_TGGCGCATCGGAATCT	0.10399	-3.43157	Junya_CelRes_2019_T2_TGGCGCATCGGAATCT	Junya_CelRes_2019	T2	7511	2383	11	apCAF	Tumor
T2_TGGTTCCAGTTGAGAT	-0.80777	-1.14278	Junya_CelRes_2019_T2_TGGTTCCAGTTGAGAT	Junya_CelRes_2019	T2	7725	2665	12	tCAF	Tumor
T2_TGTCCCACAATGCCAT	-1.99208	0.535773	Junya_CelRes_2019_T2_TGTCCCACAATGCCAT	Junya_CelRes_2019	T2	4605	1732	4	tCAF	Tumor
T2_TTAGGACTCACTATTC	-7.03553	-4.32493	Junya_CelRes_2019_T2_TTAGGACTCACTATTC	Junya_CelRes_2019	T2	4464	1641	19	iCAF	Tumor
T2_TTCTCCTAGCTACCGC	-2.53276	0.22389	Junya_CelRes_2019_T2_TTCTCCTAGCTACCGC	Junya_CelRes_2019	T2	5249	1926	4	tCAF	Tumor
T2_TTCTCCTGTTCCACGG	-4.31657	-1.43382	Junya_CelRes_2019_T2_TTCTCCTGTTCCACGG	Junya_CelRes_2019	T2	3433	1391	0	iCAF	Tumor
T2_TTCTTAGCACAGACAG	1.10743	-3.69511	Junya_CelRes_2019_T2_TTCTTAGCACAGACAG	Junya_CelRes_2019	T2	11310	3504	11	apCAF	Tumor
T2_TTTGTCAAGATACACA	-1.87928	0.57448	Junya_CelRes_2019_T2_TTTGTCAAGATACACA	Junya_CelRes_2019	T2	8738	2672	4	tCAF	Tumor
T3_AAAGATGGTGGTCCGT	-2.3384	-3.03216	Junya_CelRes_2019_T3_AAAGATGGTGGTCCGT	Junya_CelRes_2019	T3	3876	1557	5	iCAF	Tumor
T3_AAGCCGCCAATGAATG	1.9619	3.33459	Junya_CelRes_2019_T3_AAGCCGCCAATGAATG	Junya_CelRes_2019	T3	6196	2390	6	Classical myCAF	Tumor
T3_AAGTCTGTCTTAGAGC	-2.37301	-3.33443	Junya_CelRes_2019_T3_AAGTCTGTCTTAGAGC	Junya_CelRes_2019	T3	11560	3115	18	iCAF	Tumor
T3_AATCGGTCACCATGTA	-1.83315	-2.85698	Junya_CelRes_2019_T3_AATCGGTCACCATGTA	Junya_CelRes_2019	T3	11689	3567	18	iCAF	Tumor
T3_ACACCAACAGGCTCAC	-2.25399	-3.15303	Junya_CelRes_2019_T3_ACACCAACAGGCTCAC	Junya_CelRes_2019	T3	7224	2461	18	iCAF	Tumor
T3_ACATCAGGTTGGTGGA	-1.5052	-1.44158	Junya_CelRes_2019_T3_ACATCAGGTTGGTGGA	Junya_CelRes_2019	T3	5953	2083	0	iCAF	Tumor
T3_ACGATGTAGACTACAA	-1.9358	-1.4993	Junya_CelRes_2019_T3_ACGATGTAGACTACAA	Junya_CelRes_2019	T3	6376	2302	4	tCAF	Tumor
T3_ACGCCAGGTTGTTTGG	-3.03644	-4.33761	Junya_CelRes_2019_T3_ACGCCAGGTTGTTTGG	Junya_CelRes_2019	T3	25325	5495	5	iCAF	Tumor
T3_ACGGGTCCATGCTAGT	-2.86611	-4.32453	Junya_CelRes_2019_T3_ACGGGTCCATGCTAGT	Junya_CelRes_2019	T3	23284	4857	5	iCAF	Tumor
T3_ACTGAACCAGGGTACA	-2.30388	-3.42482	Junya_CelRes_2019_T3_ACTGAACCAGGGTACA	Junya_CelRes_2019	T3	10701	2764	18	iCAF	Tumor
T3_ACTGAACTCAAGCCTA	-2.33569	-3.1694	Junya_CelRes_2019_T3_ACTGAACTCAAGCCTA	Junya_CelRes_2019	T3	4741	1763	18	iCAF	Tumor
T3_ACTGTCCCATTGCGGC	-2.26819	-3.60829	Junya_CelRes_2019_T3_ACTGTCCCATTGCGGC	Junya_CelRes_2019	T3	8508	2513	18	iCAF	Tumor
T3_ACTTACTTCGGAAACG	-1.34884	-1.55738	Junya_CelRes_2019_T3_ACTTACTTCGGAAACG	Junya_CelRes_2019	T3	5666	2116	12	tCAF	Tumor
T3_AGATTGCAGATCGATA	-2.52454	-3.34894	Junya_CelRes_2019_T3_AGATTGCAGATCGATA	Junya_CelRes_2019	T3	5516	1953	18	iCAF	Tumor
T3_AGCGTCGGTACTTGAC	-3.56495	-2.34462	Junya_CelRes_2019_T3_AGCGTCGGTACTTGAC	Junya_CelRes_2019	T3	6162	2305	5	iCAF	Tumor
T3_AGGCCACGTTGCCTCT	-2.34679	-3.36146	Junya_CelRes_2019_T3_AGGCCACGTTGCCTCT	Junya_CelRes_2019	T3	7827	2498	18	iCAF	Tumor
T3_AGGTCATAGGGAACGG	-1.14704	1.45353	Junya_CelRes_2019_T3_AGGTCATAGGGAACGG	Junya_CelRes_2019	T3	3798	1691	4	tCAF	Tumor
T3_AGTGAGGTCAGGCAAG	-0.674839	1.75996	Junya_CelRes_2019_T3_AGTGAGGTCAGGCAAG	Junya_CelRes_2019	T3	9492	2846	1	Classical myCAF	Tumor
T3_AGTTGGTTCTCATTCA	-2.72165	-2.90343	Junya_CelRes_2019_T3_AGTTGGTTCTCATTCA	Junya_CelRes_2019	T3	2262	1089	18	iCAF	Tumor
T3_ATAACGCGTCACACGC	-2.59511	-3.55256	Junya_CelRes_2019_T3_ATAACGCGTCACACGC	Junya_CelRes_2019	T3	11238	3217	18	iCAF	Tumor
T3_ATAACGCTCAGCTTAG	-2.26022	-3.41643	Junya_CelRes_2019_T3_ATAACGCTCAGCTTAG	Junya_CelRes_2019	T3	12211	3237	18	iCAF	Tumor
T3_ATAGACCAGATGCCTT	-2.87883	-2.91901	Junya_CelRes_2019_T3_ATAGACCAGATGCCTT	Junya_CelRes_2019	T3	7913	2742	5	iCAF	Tumor
T3_ATAGACCCAAGGACAC	-7.10641	-4.42304	Junya_CelRes_2019_T3_ATAGACCCAAGGACAC	Junya_CelRes_2019	T3	2484	1130	19	iCAF	Tumor
T3_ATCATCTAGGGTGTTG	-2.6486	-3.13036	Junya_CelRes_2019_T3_ATCATCTAGGGTGTTG	Junya_CelRes_2019	T3	11002	3189	5	iCAF	Tumor
T3_ATCATCTCACATAACC	-2.56413	-3.1227	Junya_CelRes_2019_T3_ATCATCTCACATAACC	Junya_CelRes_2019	T3	10585	3029	18	iCAF	Tumor
T3_ATCCACCAGACTCGGA	-2.29725	-3.20494	Junya_CelRes_2019_T3_ATCCACCAGACTCGGA	Junya_CelRes_2019	T3	5244	1822	18	iCAF	Tumor
T3_ATCTACTCAAAGCAAT	-1.92108	-2.39062	Junya_CelRes_2019_T3_ATCTACTCAAAGCAAT	Junya_CelRes_2019	T3	8674	3016	18	iCAF	Tumor
T3_ATCTGCCGTCTCACCT	-2.3409	-3.3802	Junya_CelRes_2019_T3_ATCTGCCGTCTCACCT	Junya_CelRes_2019	T3	13495	3600	18	iCAF	Tumor
T3_ATGAGGGAGATGTAAC	-2.09141	-1.65988	Junya_CelRes_2019_T3_ATGAGGGAGATGTAAC	Junya_CelRes_2019	T3	6322	2424	0	iCAF	Tumor
T3_CAACCTCAGCTGCGAA	-2.29329	-2.58691	Junya_CelRes_2019_T3_CAACCTCAGCTGCGAA	Junya_CelRes_2019	T3	5179	2124	0	iCAF	Tumor
T3_CAACTAGGTCCCTACT	-2.12075	-1.84886	Junya_CelRes_2019_T3_CAACTAGGTCCCTACT	Junya_CelRes_2019	T3	5665	2292	0	iCAF	Tumor
T3_CAAGAAACATCCCATC	-2.49479	-0.109074	Junya_CelRes_2019_T3_CAAGAAACATCCCATC	Junya_CelRes_2019	T3	2602	1244	4	tCAF	Tumor
T3_CAAGGCCAGGGATACC	-7.07285	-4.36042	Junya_CelRes_2019_T3_CAAGGCCAGGGATACC	Junya_CelRes_2019	T3	3427	1372	19	iCAF	Tumor
T3_CAAGTTGAGGTTACCT	-2.47378	-3.35091	Junya_CelRes_2019_T3_CAAGTTGAGGTTACCT	Junya_CelRes_2019	T3	11218	3030	18	iCAF	Tumor
T3_CACAAACTCTGCGTAA	-2.31942	-3.23525	Junya_CelRes_2019_T3_CACAAACTCTGCGTAA	Junya_CelRes_2019	T3	8058	2410	18	iCAF	Tumor
T3_CACCACTAGGTAGCCA	-2.50309	-3.64664	Junya_CelRes_2019_T3_CACCACTAGGTAGCCA	Junya_CelRes_2019	T3	12483	3286	18	iCAF	Tumor
T3_CAGCAGCCAAACCCAT	1.48378	4.24599	Junya_CelRes_2019_T3_CAGCAGCCAAACCCAT	Junya_CelRes_2019	T3	3811	1648	6	Classical myCAF	Tumor
T3_CAGCATATCGTCACGG	-1.55674	-1.97605	Junya_CelRes_2019_T3_CAGCATATCGTCACGG	Junya_CelRes_2019	T3	6689	2462	0	iCAF	Tumor
T3_CAGCGACGTCCTAGCG	-3.30608	-3.87335	Junya_CelRes_2019_T3_CAGCGACGTCCTAGCG	Junya_CelRes_2019	T3	14224	4042	5	iCAF	Tumor
T3_CAGGTGCGTTGCGCAC	-2.30096	-3.57365	Junya_CelRes_2019_T3_CAGGTGCGTTGCGCAC	Junya_CelRes_2019	T3	12205	3342	18	iCAF	Tumor
T3_CATATTCAGTGTCCCG	-2.78328	-2.98256	Junya_CelRes_2019_T3_CATATTCAGTGTCCCG	Junya_CelRes_2019	T3	2938	1356	6	Classical myCAF	Tumor
T3_CATATTCGTCGAGATG	0.0648377	-5.13774	Junya_CelRes_2019_T3_CATATTCGTCGAGATG	Junya_CelRes_2019	T3	4916	1977	11	apCAF	Tumor
T3_CATCGAACACAGTCGC	-2.19607	-3.52101	Junya_CelRes_2019_T3_CATCGAACACAGTCGC	Junya_CelRes_2019	T3	4965	1740	18	iCAF	Tumor
T3_CCAATCCTCACTTACT	-2.57575	-3.53202	Junya_CelRes_2019_T3_CCAATCCTCACTTACT	Junya_CelRes_2019	T3	12552	3380	18	iCAF	Tumor
T3_CCAGCGACATATACGC	-1.54228	-1.81174	Junya_CelRes_2019_T3_CCAGCGACATATACGC	Junya_CelRes_2019	T3	7674	2583	0	iCAF	Tumor
T3_CCCAATCCAAGACACG	-0.644354	2.15196	Junya_CelRes_2019_T3_CCCAATCCAAGACACG	Junya_CelRes_2019	T3	5465	2096	1	Classical myCAF	Tumor
T3_CCCAGTTAGTGGTAAT	-2.56798	-3.24131	Junya_CelRes_2019_T3_CCCAGTTAGTGGTAAT	Junya_CelRes_2019	T3	7548	2590	5	iCAF	Tumor
T3_CCCATACCAAAGAATC	-0.352899	-4.80984	Junya_CelRes_2019_T3_CCCATACCAAAGAATC	Junya_CelRes_2019	T3	10743	3296	18	iCAF	Tumor
T3_CCGTACTAGTTGCAGG	-2.30297	-2.11834	Junya_CelRes_2019_T3_CCGTACTAGTTGCAGG	Junya_CelRes_2019	T3	4554	1876	0	iCAF	Tumor
T3_CCGTACTGTCTAGCGC	-2.30742	-3.45613	Junya_CelRes_2019_T3_CCGTACTGTCTAGCGC	Junya_CelRes_2019	T3	6250	2155	18	iCAF	Tumor
T3_CCGTTCACACAGGTTT	-3.72158	-0.464903	Junya_CelRes_2019_T3_CCGTTCACACAGGTTT	Junya_CelRes_2019	T3	4228	1745	0	iCAF	Tumor
T3_CCTAAAGTCAACACCA	-1.67412	-1.50114	Junya_CelRes_2019_T3_CCTAAAGTCAACACCA	Junya_CelRes_2019	T3	5327	1954	4	tCAF	Tumor
T3_CCTACCAAGTAGCGGT	1.48364	4.09636	Junya_CelRes_2019_T3_CCTACCAAGTAGCGGT	Junya_CelRes_2019	T3	3792	1585	6	Classical myCAF	Tumor
T3_CGAGCCAAGTTATCGC	1.58126	4.44743	Junya_CelRes_2019_T3_CGAGCCAAGTTATCGC	Junya_CelRes_2019	T3	3295	1407	6	Classical myCAF	Tumor
T3_CGATGGCTCTTGCCGT	-2.46298	-3.25671	Junya_CelRes_2019_T3_CGATGGCTCTTGCCGT	Junya_CelRes_2019	T3	2595	1211	18	iCAF	Tumor
T3_CGATTGACACCGGAAA	-2.04303	-1.6752	Junya_CelRes_2019_T3_CGATTGACACCGGAAA	Junya_CelRes_2019	T3	8878	2937	0	iCAF	Tumor
T3_CGCGGTAGTGATGTGG	-1.48976	-1.56418	Junya_CelRes_2019_T3_CGCGGTAGTGATGTGG	Junya_CelRes_2019	T3	3730	1542	0	iCAF	Tumor
T3_CGCTGGAGTGAACCTT	-2.32278	-3.54903	Junya_CelRes_2019_T3_CGCTGGAGTGAACCTT	Junya_CelRes_2019	T3	8517	2606	18	iCAF	Tumor
T3_CGCTTCAAGCGATCCC	-2.61566	-3.66743	Junya_CelRes_2019_T3_CGCTTCAAGCGATCCC	Junya_CelRes_2019	T3	13552	3417	18	iCAF	Tumor
T3_CGCTTCAAGGTGCAAC	-3.00045	-2.40178	Junya_CelRes_2019_T3_CGCTTCAAGGTGCAAC	Junya_CelRes_2019	T3	5358	1820	0	iCAF	Tumor
T3_CGGACACGTCCAGTGC	-2.49126	-2.11971	Junya_CelRes_2019_T3_CGGACACGTCCAGTGC	Junya_CelRes_2019	T3	7960	2511	0	iCAF	Tumor
T3_CGGACGTCATGAAGTA	-2.50832	-3.04074	Junya_CelRes_2019_T3_CGGACGTCATGAAGTA	Junya_CelRes_2019	T3	4962	1931	18	iCAF	Tumor
T3_CGGACGTGTATCGCAT	-2.36952	-3.57262	Junya_CelRes_2019_T3_CGGACGTGTATCGCAT	Junya_CelRes_2019	T3	18354	4095	18	iCAF	Tumor
T3_CGGTTAACACGCCAGT	-7.19403	-4.48737	Junya_CelRes_2019_T3_CGGTTAACACGCCAGT	Junya_CelRes_2019	T3	5604	2005	19	iCAF	Tumor
T3_CGGTTAACATTGCGGC	-0.776566	-1.1193	Junya_CelRes_2019_T3_CGGTTAACATTGCGGC	Junya_CelRes_2019	T3	2925	1382	12	tCAF	Tumor
T3_CGTAGGCAGTGTACTC	-2.28511	-3.50834	Junya_CelRes_2019_T3_CGTAGGCAGTGTACTC	Junya_CelRes_2019	T3	10344	2731	18	iCAF	Tumor
T3_CGTCAGGCATGTCTCC	-2.28818	-3.51955	Junya_CelRes_2019_T3_CGTCAGGCATGTCTCC	Junya_CelRes_2019	T3	6277	2166	18	iCAF	Tumor
T3_CGTGTCTTCGTCGTTC	-2.95623	-3.15527	Junya_CelRes_2019_T3_CGTGTCTTCGTCGTTC	Junya_CelRes_2019	T3	2232	1090	5	iCAF	Tumor
T3_CGTTCTGCAGTAGAGC	-2.37383	-3.39569	Junya_CelRes_2019_T3_CGTTCTGCAGTAGAGC	Junya_CelRes_2019	T3	7710	2470	18	iCAF	Tumor
T3_CGTTGGGTCCTCAACC	-2.31223	-3.44282	Junya_CelRes_2019_T3_CGTTGGGTCCTCAACC	Junya_CelRes_2019	T3	7676	2453	18	iCAF	Tumor
T3_CTAAGACGTAAGTGTA	-2.91365	-3.44319	Junya_CelRes_2019_T3_CTAAGACGTAAGTGTA	Junya_CelRes_2019	T3	8556	2834	5	iCAF	Tumor
T3_CTACACCAGCTGCCCA	-0.0546173	1.07895	Junya_CelRes_2019_T3_CTACACCAGCTGCCCA	Junya_CelRes_2019	T3	17572	4371	8	tCAF	Tumor
T3_CTACATTCAACAACCT	-2.52085	-2.75148	Junya_CelRes_2019_T3_CTACATTCAACAACCT	Junya_CelRes_2019	T3	8162	2687	0	iCAF	Tumor
T3_CTCACACGTAGCCTCG	-4.09787	2.29336	Junya_CelRes_2019_T3_CTCACACGTAGCCTCG	Junya_CelRes_2019	T3	7788	2402	5	iCAF	Tumor
T3_CTCCTAGCAGCTGGCT	-2.19698	-3.25531	Junya_CelRes_2019_T3_CTCCTAGCAGCTGGCT	Junya_CelRes_2019	T3	5327	1942	18	iCAF	Tumor
T3_CTCGTACAGCGTCTAT	-1.49133	-1.38965	Junya_CelRes_2019_T3_CTCGTACAGCGTCTAT	Junya_CelRes_2019	T3	4984	2018	4	tCAF	Tumor
T3_CTCTAATCACAGTCGC	-2.32387	-3.38565	Junya_CelRes_2019_T3_CTCTAATCACAGTCGC	Junya_CelRes_2019	T3	10477	2985	18	iCAF	Tumor
T3_CTGCTGTTCCGCAAGC	-2.2686	-3.44659	Junya_CelRes_2019_T3_CTGCTGTTCCGCAAGC	Junya_CelRes_2019	T3	6559	2175	18	iCAF	Tumor
T3_CTGCTGTTCTCTTATG	-2.77457	-2.6267	Junya_CelRes_2019_T3_CTGCTGTTCTCTTATG	Junya_CelRes_2019	T3	2878	1243	17	iCAF	Tumor
T3_CTTACCGAGGCTAGAC	-2.29814	-3.51054	Junya_CelRes_2019_T3_CTTACCGAGGCTAGAC	Junya_CelRes_2019	T3	11025	3148	18	iCAF	Tumor
T3_CTTACCGTCTATCCTA	-1.65545	-1.80374	Junya_CelRes_2019_T3_CTTACCGTCTATCCTA	Junya_CelRes_2019	T3	6572	2482	4	tCAF	Tumor
T3_CTTAGGAAGCTAGCCC	-2.92083	-2.90348	Junya_CelRes_2019_T3_CTTAGGAAGCTAGCCC	Junya_CelRes_2019	T3	4755	1864	5	iCAF	Tumor
T3_CTTAGGAAGTCATCCA	-2.50869	-3.64413	Junya_CelRes_2019_T3_CTTAGGAAGTCATCCA	Junya_CelRes_2019	T3	14011	3650	18	iCAF	Tumor
T3_CTTGGCTGTTATCACG	-2.62625	-3.79088	Junya_CelRes_2019_T3_CTTGGCTGTTATCACG	Junya_CelRes_2019	T3	13605	3528	18	iCAF	Tumor
T3_GAAACTCCAGCGTAAG	-2.36517	-3.61254	Junya_CelRes_2019_T3_GAAACTCCAGCGTAAG	Junya_CelRes_2019	T3	17768	3921	18	iCAF	Tumor
T3_GAATAAGTCAATACCG	-2.40368	-3.28976	Junya_CelRes_2019_T3_GAATAAGTCAATACCG	Junya_CelRes_2019	T3	9341	2840	18	iCAF	Tumor
T3_GACAGAGTCGGATGTT	-2.38019	-3.58633	Junya_CelRes_2019_T3_GACAGAGTCGGATGTT	Junya_CelRes_2019	T3	14533	3628	18	iCAF	Tumor
T3_GACCTGGTCAGTTGAC	4.01229	-5.87007	Junya_CelRes_2019_T3_GACCTGGTCAGTTGAC	Junya_CelRes_2019	T3	31556	5680	14	pCAF	Tumor
T3_GAGCAGAAGGGTCTCC	-4.41	-0.0484329	Junya_CelRes_2019_T3_GAGCAGAAGGGTCTCC	Junya_CelRes_2019	T3	4715	2061	0	iCAF	Tumor
T3_GATCAGTAGGACAGAA	-1.98164	-1.79741	Junya_CelRes_2019_T3_GATCAGTAGGACAGAA	Junya_CelRes_2019	T3	5763	2296	4	tCAF	Tumor
T3_GATCGATTCCTATGTT	-0.882599	-3.91142	Junya_CelRes_2019_T3_GATCGATTCCTATGTT	Junya_CelRes_2019	T3	7137	2549	18	iCAF	Tumor
T3_GATCGTAGTTCCACTC	-2.31259	-3.3833	Junya_CelRes_2019_T3_GATCGTAGTTCCACTC	Junya_CelRes_2019	T3	5272	1905	18	iCAF	Tumor
T3_GATCGTATCGCCGTGA	2.02581	3.73378	Junya_CelRes_2019_T3_GATCGTATCGCCGTGA	Junya_CelRes_2019	T3	4263	1923	2	Classical myCAF	Tumor
T3_GCAATCACACGCATCG	-2.3464	-3.44981	Junya_CelRes_2019_T3_GCAATCACACGCATCG	Junya_CelRes_2019	T3	12972	3159	18	iCAF	Tumor
T3_GCAGTTAAGAAGCCCA	-2.41384	-3.61945	Junya_CelRes_2019_T3_GCAGTTAAGAAGCCCA	Junya_CelRes_2019	T3	13090	3564	18	iCAF	Tumor
T3_GCAGTTATCTATCGCC	-2.18451	-3.23558	Junya_CelRes_2019_T3_GCAGTTATCTATCGCC	Junya_CelRes_2019	T3	5943	2070	18	iCAF	Tumor
T3_GCGACCAGTATTAGCC	0.619955	2.96408	Junya_CelRes_2019_T3_GCGACCAGTATTAGCC	Junya_CelRes_2019	T3	2730	1349	1	Classical myCAF	Tumor
T3_GCGAGAATCTCTGCTG	-0.624556	1.41766	Junya_CelRes_2019_T3_GCGAGAATCTCTGCTG	Junya_CelRes_2019	T3	17118	4058	8	tCAF	Tumor
T3_GCGCAACAGCTAGCCC	-2.40287	-3.05846	Junya_CelRes_2019_T3_GCGCAACAGCTAGCCC	Junya_CelRes_2019	T3	10279	2914	0	iCAF	Tumor
T3_GCGCGATCATCGATGT	-2.51386	-2.79869	Junya_CelRes_2019_T3_GCGCGATCATCGATGT	Junya_CelRes_2019	T3	6524	2445	0	iCAF	Tumor
T3_GCGGGTTTCCAGAGGA	-2.32586	-3.47719	Junya_CelRes_2019_T3_GCGGGTTTCCAGAGGA	Junya_CelRes_2019	T3	7880	2481	18	iCAF	Tumor
T3_GCTGCTTAGGTTACCT	-3.01189	-4.10548	Junya_CelRes_2019_T3_GCTGCTTAGGTTACCT	Junya_CelRes_2019	T3	22809	4431	5	iCAF	Tumor
T3_GCTTCCAAGAGTACAT	1.76742	4.25652	Junya_CelRes_2019_T3_GCTTCCAAGAGTACAT	Junya_CelRes_2019	T3	4479	1788	2	Classical myCAF	Tumor
T3_GGACAAGCATTGAGCT	-2.29257	-3.20208	Junya_CelRes_2019_T3_GGACAAGCATTGAGCT	Junya_CelRes_2019	T3	6484	2161	18	iCAF	Tumor
T3_GGACAGATCCTAGGGC	-2.25024	-3.40256	Junya_CelRes_2019_T3_GGACAGATCCTAGGGC	Junya_CelRes_2019	T3	10966	2853	18	iCAF	Tumor
T3_GGAGCAAAGAAACCAT	-2.35305	-2.63594	Junya_CelRes_2019_T3_GGAGCAAAGAAACCAT	Junya_CelRes_2019	T3	8671	2913	0	iCAF	Tumor
T3_GGATTACGTAAACACA	1.54191	4.30447	Junya_CelRes_2019_T3_GGATTACGTAAACACA	Junya_CelRes_2019	T3	2523	1273	6	Classical myCAF	Tumor
T3_GGATTACGTGAGCGAT	-2.27541	-3.40481	Junya_CelRes_2019_T3_GGATTACGTGAGCGAT	Junya_CelRes_2019	T3	6977	2260	18	iCAF	Tumor
T3_GGGTTGCGTTCCACAA	3.53904	-6.29776	Junya_CelRes_2019_T3_GGGTTGCGTTCCACAA	Junya_CelRes_2019	T3	13473	4004	14	pCAF	Tumor
T3_GGGTTGCTCCCTTGCA	-2.1562	-2.74271	Junya_CelRes_2019_T3_GGGTTGCTCCCTTGCA	Junya_CelRes_2019	T3	6712	2443	18	iCAF	Tumor
T3_GGTGAAGAGACAGAGA	-2.53396	-3.73692	Junya_CelRes_2019_T3_GGTGAAGAGACAGAGA	Junya_CelRes_2019	T3	19287	4505	18	iCAF	Tumor
T3_GGTGAAGGTACCTACA	-2.56227	-3.48976	Junya_CelRes_2019_T3_GGTGAAGGTACCTACA	Junya_CelRes_2019	T3	12235	3428	18	iCAF	Tumor
T3_GTATTCTCAGCGAACA	-2.39163	-3.25522	Junya_CelRes_2019_T3_GTATTCTCAGCGAACA	Junya_CelRes_2019	T3	5192	1938	18	iCAF	Tumor
T3_GTCATTTTCCGTAGTA	-0.0605716	-5.1239	Junya_CelRes_2019_T3_GTCATTTTCCGTAGTA	Junya_CelRes_2019	T3	5315	2219	18	iCAF	Tumor
T3_GTGCGGTAGCGGCTTC	-1.71014	-1.4629	Junya_CelRes_2019_T3_GTGCGGTAGCGGCTTC	Junya_CelRes_2019	T3	3509	1618	0	iCAF	Tumor
T3_GTGCTTCCATGTAAGA	-2.66548	-2.17183	Junya_CelRes_2019_T3_GTGCTTCCATGTAAGA	Junya_CelRes_2019	T3	4953	1851	0	iCAF	Tumor
T3_GTTAAGCGTTAAAGAC	-2.63537	-2.32441	Junya_CelRes_2019_T3_GTTAAGCGTTAAAGAC	Junya_CelRes_2019	T3	4931	1963	0	iCAF	Tumor
T3_GTTCATTAGTTATCGC	-2.53195	-3.27982	Junya_CelRes_2019_T3_GTTCATTAGTTATCGC	Junya_CelRes_2019	T3	5500	1916	18	iCAF	Tumor
T3_GTTCATTCACCTCGGA	-2.88926	-2.62811	Junya_CelRes_2019_T3_GTTCATTCACCTCGGA	Junya_CelRes_2019	T3	2906	1197	0	iCAF	Tumor
T3_GTTCATTTCCATGAGT	-2.56348	-3.56972	Junya_CelRes_2019_T3_GTTCATTTCCATGAGT	Junya_CelRes_2019	T3	14353	3791	18	iCAF	Tumor
T3_TAAACCGAGAGTAATC	-2.07939	-2.24109	Junya_CelRes_2019_T3_TAAACCGAGAGTAATC	Junya_CelRes_2019	T3	8279	2858	4	tCAF	Tumor
T3_TAAGTGCCAGGCTGAA	-2.31113	-3.59423	Junya_CelRes_2019_T3_TAAGTGCCAGGCTGAA	Junya_CelRes_2019	T3	9762	2731	18	iCAF	Tumor
T3_TACGGTAAGGAACTGC	1.99803	1.15613	Junya_CelRes_2019_T3_TACGGTAAGGAACTGC	Junya_CelRes_2019	T3	8587	3014	1	Classical myCAF	Tumor
T3_TACTCGCCACTTACGA	-2.86801	-4.04782	Junya_CelRes_2019_T3_TACTCGCCACTTACGA	Junya_CelRes_2019	T3	13081	3486	5	iCAF	Tumor
T3_TACTCGCTCCTAGAAC	-2.52049	-3.50506	Junya_CelRes_2019_T3_TACTCGCTCCTAGAAC	Junya_CelRes_2019	T3	6555	2462	18	iCAF	Tumor
T3_TAGGCATAGGGTCGAT	1.55391	3.99078	Junya_CelRes_2019_T3_TAGGCATAGGGTCGAT	Junya_CelRes_2019	T3	3491	1655	1	Classical myCAF	Tumor
T3_TCACAAGCACGAAATA	-2.22948	-3.27309	Junya_CelRes_2019_T3_TCACAAGCACGAAATA	Junya_CelRes_2019	T3	10228	2921	18	iCAF	Tumor
T3_TCAGCAAAGGTGATTA	-2.3677	-3.56565	Junya_CelRes_2019_T3_TCAGCAAAGGTGATTA	Junya_CelRes_2019	T3	13509	3603	18	iCAF	Tumor
T3_TCAGGTATCTGCAAGT	0.561756	2.51609	Junya_CelRes_2019_T3_TCAGGTATCTGCAAGT	Junya_CelRes_2019	T3	5322	2152	8	tCAF	Tumor
T3_TCCACACCAATCGAAA	-2.24176	-3.37033	Junya_CelRes_2019_T3_TCCACACCAATCGAAA	Junya_CelRes_2019	T3	9934	2836	18	iCAF	Tumor
T3_TCGCGTTCACACGCTG	1.54103	4.16361	Junya_CelRes_2019_T3_TCGCGTTCACACGCTG	Junya_CelRes_2019	T3	2837	1404	6	Classical myCAF	Tumor
T3_TCGCGTTCACCATGTA	-2.95131	-3.18058	Junya_CelRes_2019_T3_TCGCGTTCACCATGTA	Junya_CelRes_2019	T3	5018	2018	18	iCAF	Tumor
T3_TCGGTAATCACGACTA	-2.42898	-3.59358	Junya_CelRes_2019_T3_TCGGTAATCACGACTA	Junya_CelRes_2019	T3	8424	2567	18	iCAF	Tumor
T3_TCTTCGGTCAACGCTA	-3.3209	-2.53579	Junya_CelRes_2019_T3_TCTTCGGTCAACGCTA	Junya_CelRes_2019	T3	7457	2645	5	iCAF	Tumor
T3_TGAGCCGAGGTAGCTG	-2.77385	-2.95533	Junya_CelRes_2019_T3_TGAGCCGAGGTAGCTG	Junya_CelRes_2019	T3	12032	3497	0	iCAF	Tumor
T3_TGCGCAGGTCGGCTCA	-2.43802	-3.59442	Junya_CelRes_2019_T3_TGCGCAGGTCGGCTCA	Junya_CelRes_2019	T3	5266	1988	18	iCAF	Tumor
T3_TGCGTGGAGTTGTCGT	-2.42758	-3.52307	Junya_CelRes_2019_T3_TGCGTGGAGTTGTCGT	Junya_CelRes_2019	T3	6778	2234	18	iCAF	Tumor
T3_TGCTACCGTTTGACTG	-2.35947	-3.20107	Junya_CelRes_2019_T3_TGCTACCGTTTGACTG	Junya_CelRes_2019	T3	5566	1934	18	iCAF	Tumor
T3_TGCTGCTCACATTCGA	-2.4421	-3.53207	Junya_CelRes_2019_T3_TGCTGCTCACATTCGA	Junya_CelRes_2019	T3	9317	2909	18	iCAF	Tumor
T3_TGGGAAGTCGTACCGG	-0.513392	-0.167076	Junya_CelRes_2019_T3_TGGGAAGTCGTACCGG	Junya_CelRes_2019	T3	7773	2718	4	tCAF	Tumor
T3_TGGGAAGTCTGGGCCA	-2.27606	-2.92081	Junya_CelRes_2019_T3_TGGGAAGTCTGGGCCA	Junya_CelRes_2019	T3	8091	2670	18	iCAF	Tumor
T3_TGGGCGTTCCCTAATT	-2.29561	-3.35764	Junya_CelRes_2019_T3_TGGGCGTTCCCTAATT	Junya_CelRes_2019	T3	9071	2437	18	iCAF	Tumor
T3_TGGTTCCGTGTTTGGT	1.12982	-3.93255	Junya_CelRes_2019_T3_TGGTTCCGTGTTTGGT	Junya_CelRes_2019	T3	9687	3324	11	apCAF	Tumor
T3_TGTCCCAAGGCCGAAT	-2.40223	-3.42518	Junya_CelRes_2019_T3_TGTCCCAAGGCCGAAT	Junya_CelRes_2019	T3	6881	2219	18	iCAF	Tumor
T3_TGTGGTATCAAGAAGT	-2.28231	-3.58048	Junya_CelRes_2019_T3_TGTGGTATCAAGAAGT	Junya_CelRes_2019	T3	9962	2727	18	iCAF	Tumor
T3_TGTTCCGTCTCTTATG	-2.49121	-3.58061	Junya_CelRes_2019_T3_TGTTCCGTCTCTTATG	Junya_CelRes_2019	T3	12181	3569	18	iCAF	Tumor
T3_TTGCCGTCATGGTAGG	-0.877917	1.99174	Junya_CelRes_2019_T3_TTGCCGTCATGGTAGG	Junya_CelRes_2019	T3	5328	2296	8	tCAF	Tumor
T4_AAACGGGGTAGATTAG	2.00139	0.395449	Junya_CelRes_2019_T4_AAACGGGGTAGATTAG	Junya_CelRes_2019	T4	7436	2661	16	TSPAN8 CAF	Tumor
T4_AACCGCGGTTCCAACA	-1.68191	-1.74324	Junya_CelRes_2019_T4_AACCGCGGTTCCAACA	Junya_CelRes_2019	T4	3106	1478	0	iCAF	Tumor
T4_AACTTTCAGTCCTCCT	1.92539	3.40158	Junya_CelRes_2019_T4_AACTTTCAGTCCTCCT	Junya_CelRes_2019	T4	4655	1917	6	Classical myCAF	Tumor
T4_ACACCGGGTCAGAAGC	0.766607	-0.827228	Junya_CelRes_2019_T4_ACACCGGGTCAGAAGC	Junya_CelRes_2019	T4	7423	2721	12	tCAF	Tumor
T4_ACATCAGAGGACCACA	1.57068	0.666329	Junya_CelRes_2019_T4_ACATCAGAGGACCACA	Junya_CelRes_2019	T4	7681	2652	1	Classical myCAF	Tumor
T4_ACGAGGACAGCTGTTA	2.32839	0.612082	Junya_CelRes_2019_T4_ACGAGGACAGCTGTTA	Junya_CelRes_2019	T4	11378	3289	1	Classical myCAF	Tumor
T4_ACGAGGAGTAACGACG	-3.00389	-4.10749	Junya_CelRes_2019_T4_ACGAGGAGTAACGACG	Junya_CelRes_2019	T4	6037	2030	5	iCAF	Tumor
T4_ACGATACGTTTGACTG	-0.214006	1.60156	Junya_CelRes_2019_T4_ACGATACGTTTGACTG	Junya_CelRes_2019	T4	4429	1997	4	tCAF	Tumor
T4_ACGCAGCCACTAGTAC	1.12552	0.805766	Junya_CelRes_2019_T4_ACGCAGCCACTAGTAC	Junya_CelRes_2019	T4	14861	3885	1	Classical myCAF	Tumor
T4_ACTTTCAAGCGTGAAC	1.99865	0.843273	Junya_CelRes_2019_T4_ACTTTCAAGCGTGAAC	Junya_CelRes_2019	T4	9200	3026	1	Classical myCAF	Tumor
T4_AGACGTTCATGCTAGT	1.74544	1.00762	Junya_CelRes_2019_T4_AGACGTTCATGCTAGT	Junya_CelRes_2019	T4	7672	2715	6	Classical myCAF	Tumor
T4_AGACGTTTCAGGTAAA	-0.475504	1.87003	Junya_CelRes_2019_T4_AGACGTTTCAGGTAAA	Junya_CelRes_2019	T4	6590	2465	4	tCAF	Tumor
T4_AGATTGCAGCTGATAA	-2.83113	-1.38003	Junya_CelRes_2019_T4_AGATTGCAGCTGATAA	Junya_CelRes_2019	T4	9416	3133	0	iCAF	Tumor
T4_ATAACGCTCAAGGTAA	2.19668	0.52251	Junya_CelRes_2019_T4_ATAACGCTCAAGGTAA	Junya_CelRes_2019	T4	8049	2726	16	TSPAN8 CAF	Tumor
T4_ATCATCTTCCAACCAA	1.89064	0.855479	Junya_CelRes_2019_T4_ATCATCTTCCAACCAA	Junya_CelRes_2019	T4	10213	3202	16	TSPAN8 CAF	Tumor
T4_ATCATGGCAATGCCAT	0.304251	0.781587	Junya_CelRes_2019_T4_ATCATGGCAATGCCAT	Junya_CelRes_2019	T4	5347	2166	8	tCAF	Tumor
T4_ATCGAGTCATTACGAC	3.85788	-6.38951	Junya_CelRes_2019_T4_ATCGAGTCATTACGAC	Junya_CelRes_2019	T4	8030	2900	14	pCAF	Tumor
T4_ATCGAGTTCACCATAG	1.94939	0.760636	Junya_CelRes_2019_T4_ATCGAGTTCACCATAG	Junya_CelRes_2019	T4	12385	3524	16	TSPAN8 CAF	Tumor
T4_ATGAGGGTCTCCAGGG	1.84776	1.96913	Junya_CelRes_2019_T4_ATGAGGGTCTCCAGGG	Junya_CelRes_2019	T4	15904	3976	2	Classical myCAF	Tumor
T4_CAACCAAGTATGAAAC	1.94488	0.733191	Junya_CelRes_2019_T4_CAACCAAGTATGAAAC	Junya_CelRes_2019	T4	12332	3499	16	TSPAN8 CAF	Tumor
T4_CAACCTCAGTAACCCT	-2.0699	-0.879942	Junya_CelRes_2019_T4_CAACCTCAGTAACCCT	Junya_CelRes_2019	T4	6140	2158	4	tCAF	Tumor
T4_CAAGATCAGGAACTGC	1.76852	0.840284	Junya_CelRes_2019_T4_CAAGATCAGGAACTGC	Junya_CelRes_2019	T4	15040	3894	16	TSPAN8 CAF	Tumor
T4_CAAGGCCTCCTGTACC	-2.20418	-1.69787	Junya_CelRes_2019_T4_CAAGGCCTCCTGTACC	Junya_CelRes_2019	T4	4332	1655	0	iCAF	Tumor
T4_CACAGTACAGGCTCAC	-1.91611	-1.76173	Junya_CelRes_2019_T4_CACAGTACAGGCTCAC	Junya_CelRes_2019	T4	8180	2867	0	iCAF	Tumor
T4_CACAGTATCATGTCCC	-2.22366	-1.46349	Junya_CelRes_2019_T4_CACAGTATCATGTCCC	Junya_CelRes_2019	T4	4063	1876	0	iCAF	Tumor
T4_CACATTTAGTGATCGG	-2.56067	-1.90417	Junya_CelRes_2019_T4_CACATTTAGTGATCGG	Junya_CelRes_2019	T4	4328	1877	0	iCAF	Tumor
T4_CACCAGGCAATAGCGG	1.7875	0.826198	Junya_CelRes_2019_T4_CACCAGGCAATAGCGG	Junya_CelRes_2019	T4	10049	3140	1	Classical myCAF	Tumor
T4_CAGTAACAGATGTAAC	1.98472	-0.308529	Junya_CelRes_2019_T4_CAGTAACAGATGTAAC	Junya_CelRes_2019	T4	8242	3188	16	TSPAN8 CAF	Tumor
T4_CATGCCTTCACCCGAG	-2.85674	-3.69827	Junya_CelRes_2019_T4_CATGCCTTCACCCGAG	Junya_CelRes_2019	T4	9351	2970	5	iCAF	Tumor
T4_CCACTACTCCGCGCAA	-1.61783	-2.11587	Junya_CelRes_2019_T4_CCACTACTCCGCGCAA	Junya_CelRes_2019	T4	10137	3081	0	iCAF	Tumor
T4_CCTTACGAGAGTACAT	2.25605	0.802284	Junya_CelRes_2019_T4_CCTTACGAGAGTACAT	Junya_CelRes_2019	T4	6125	2247	1	Classical myCAF	Tumor
T4_CGAACATAGCTAGGCA	-1.70693	-2.1276	Junya_CelRes_2019_T4_CGAACATAGCTAGGCA	Junya_CelRes_2019	T4	3520	1629	0	iCAF	Tumor
T4_CGATTGAGTATAGGTA	2.06129	0.334394	Junya_CelRes_2019_T4_CGATTGAGTATAGGTA	Junya_CelRes_2019	T4	10171	3390	16	TSPAN8 CAF	Tumor
T4_CGCTATCGTTATCCGA	1.73477	0.785644	Junya_CelRes_2019_T4_CGCTATCGTTATCCGA	Junya_CelRes_2019	T4	4529	1972	6	Classical myCAF	Tumor
T4_CGCTTCAAGTTGAGTA	1.04409	0.565235	Junya_CelRes_2019_T4_CGCTTCAAGTTGAGTA	Junya_CelRes_2019	T4	4986	2101	4	tCAF	Tumor
T4_CGGAGTCAGATTACCC	1.68757	0.693633	Junya_CelRes_2019_T4_CGGAGTCAGATTACCC	Junya_CelRes_2019	T4	9110	2814	16	TSPAN8 CAF	Tumor
T4_CTACACCGTTATCACG	2.00386	0.68759	Junya_CelRes_2019_T4_CTACACCGTTATCACG	Junya_CelRes_2019	T4	16241	4149	16	TSPAN8 CAF	Tumor
T4_CTAGCCTCACCAGGTC	2.10978	0.833793	Junya_CelRes_2019_T4_CTAGCCTCACCAGGTC	Junya_CelRes_2019	T4	11532	3404	2	Classical myCAF	Tumor
T4_CTCAGAAGTCTTGTCC	1.05326	1.40896	Junya_CelRes_2019_T4_CTCAGAAGTCTTGTCC	Junya_CelRes_2019	T4	10664	3218	1	Classical myCAF	Tumor
T4_CTCCTAGCATCAGTAC	2.20293	1.06228	Junya_CelRes_2019_T4_CTCCTAGCATCAGTAC	Junya_CelRes_2019	T4	10902	3223	1	Classical myCAF	Tumor
T4_CTGTTTAAGATGGGTC	-1.55069	-2.08337	Junya_CelRes_2019_T4_CTGTTTAAGATGGGTC	Junya_CelRes_2019	T4	7739	2578	0	iCAF	Tumor
T4_CTTAGGAAGACTAAGT	1.87106	0.646106	Junya_CelRes_2019_T4_CTTAGGAAGACTAAGT	Junya_CelRes_2019	T4	5163	1977	16	TSPAN8 CAF	Tumor
T4_GAGTCCGCAGGCTCAC	1.93467	0.903974	Junya_CelRes_2019_T4_GAGTCCGCAGGCTCAC	Junya_CelRes_2019	T4	13524	3687	16	TSPAN8 CAF	Tumor
T4_GATCGATTCTAACTTC	-1.80152	-2.1919	Junya_CelRes_2019_T4_GATCGATTCTAACTTC	Junya_CelRes_2019	T4	10806	3378	0	iCAF	Tumor
T4_GATCGCGCATTCTCAT	-1.62745	-2.04337	Junya_CelRes_2019_T4_GATCGCGCATTCTCAT	Junya_CelRes_2019	T4	4916	2089	0	iCAF	Tumor
T4_GATCTAGCAGACAAGC	-2.10888	-1.29218	Junya_CelRes_2019_T4_GATCTAGCAGACAAGC	Junya_CelRes_2019	T4	6165	2297	0	iCAF	Tumor
T4_GCATGATGTACCGGCT	1.92609	0.869698	Junya_CelRes_2019_T4_GCATGATGTACCGGCT	Junya_CelRes_2019	T4	5904	2383	16	TSPAN8 CAF	Tumor
T4_GCATGTAGTGGTGTAG	1.75347	0.853498	Junya_CelRes_2019_T4_GCATGTAGTGGTGTAG	Junya_CelRes_2019	T4	2878	1557	1	Classical myCAF	Tumor
T4_GCGGGTTAGTGGGCTA	-2.4721	-1.21373	Junya_CelRes_2019_T4_GCGGGTTAGTGGGCTA	Junya_CelRes_2019	T4	7804	2789	0	iCAF	Tumor
T4_GCTCCTACACGTTGGC	-3.09142	0.403472	Junya_CelRes_2019_T4_GCTCCTACACGTTGGC	Junya_CelRes_2019	T4	3300	1486	4	tCAF	Tumor
T4_GCTCTGTTCTAGCACA	2.03067	0.491804	Junya_CelRes_2019_T4_GCTCTGTTCTAGCACA	Junya_CelRes_2019	T4	9019	3070	16	TSPAN8 CAF	Tumor
T4_GCTTGAAGTCAACATC	1.68193	0.6542	Junya_CelRes_2019_T4_GCTTGAAGTCAACATC	Junya_CelRes_2019	T4	11095	3363	16	TSPAN8 CAF	Tumor
T4_GGACGTCGTCATATGC	-2.1008	-0.820577	Junya_CelRes_2019_T4_GGACGTCGTCATATGC	Junya_CelRes_2019	T4	2926	1411	0	iCAF	Tumor
T4_GGCGTGTGTAGTACCT	3.16824	2.94564	Junya_CelRes_2019_T4_GGCGTGTGTAGTACCT	Junya_CelRes_2019	T4	4798	1976	2	Classical myCAF	Tumor
T4_GGCTGGTCACTCAGGC	1.9429	0.910907	Junya_CelRes_2019_T4_GGCTGGTCACTCAGGC	Junya_CelRes_2019	T4	10073	3034	16	TSPAN8 CAF	Tumor
T4_GGTGAAGAGCCTATGT	0.630596	-1.00731	Junya_CelRes_2019_T4_GGTGAAGAGCCTATGT	Junya_CelRes_2019	T4	7660	2923	12	tCAF	Tumor
T4_GGTGCGTCATCACCCT	2.38256	3.10562	Junya_CelRes_2019_T4_GGTGCGTCATCACCCT	Junya_CelRes_2019	T4	3169	1546	6	Classical myCAF	Tumor
T4_GTACTCCGTGTAATGA	-1.56093	-2.09926	Junya_CelRes_2019_T4_GTACTCCGTGTAATGA	Junya_CelRes_2019	T4	5080	2110	0	iCAF	Tumor
T4_GTATTCTTCATATCGG	1.87615	0.469837	Junya_CelRes_2019_T4_GTATTCTTCATATCGG	Junya_CelRes_2019	T4	5590	2245	16	TSPAN8 CAF	Tumor
T4_GTGAAGGAGGCACATG	2.02263	0.584549	Junya_CelRes_2019_T4_GTGAAGGAGGCACATG	Junya_CelRes_2019	T4	9085	2916	16	TSPAN8 CAF	Tumor
T4_GTTAAGCAGAAGGCCT	1.67614	0.979357	Junya_CelRes_2019_T4_GTTAAGCAGAAGGCCT	Junya_CelRes_2019	T4	8733	2817	8	tCAF	Tumor
T4_GTTAAGCCAAAGGCGT	-0.874814	-2.03245	Junya_CelRes_2019_T4_GTTAAGCCAAAGGCGT	Junya_CelRes_2019	T4	8024	2596	2	Classical myCAF	Tumor
T4_GTTCATTGTCCATCCT	-3.11551	-4.04671	Junya_CelRes_2019_T4_GTTCATTGTCCATCCT	Junya_CelRes_2019	T4	8756	2777	5	iCAF	Tumor
T4_GTTCGGGGTACGACCC	-2.08145	-0.912685	Junya_CelRes_2019_T4_GTTCGGGGTACGACCC	Junya_CelRes_2019	T4	2750	1243	4	tCAF	Tumor
T4_TAAGTGCCAATGGTCT	-3.13724	-4.05482	Junya_CelRes_2019_T4_TAAGTGCCAATGGTCT	Junya_CelRes_2019	T4	5004	1867	5	iCAF	Tumor
T4_TCAACGACAATAGCAA	-3.23921	-3.92762	Junya_CelRes_2019_T4_TCAACGACAATAGCAA	Junya_CelRes_2019	T4	11781	3132	5	iCAF	Tumor
T4_TCAGATGAGATGTGGC	-2.12203	-1.92269	Junya_CelRes_2019_T4_TCAGATGAGATGTGGC	Junya_CelRes_2019	T4	5411	2167	0	iCAF	Tumor
T4_TCAGATGGTTCGAATC	-2.06436	-1.79224	Junya_CelRes_2019_T4_TCAGATGGTTCGAATC	Junya_CelRes_2019	T4	4971	1833	0	iCAF	Tumor
T4_TCAGGTATCAACGGCC	1.99813	0.586214	Junya_CelRes_2019_T4_TCAGGTATCAACGGCC	Junya_CelRes_2019	T4	9420	3020	16	TSPAN8 CAF	Tumor
T4_TCGGGACGTGAACCTT	2.03353	0.797802	Junya_CelRes_2019_T4_TCGGGACGTGAACCTT	Junya_CelRes_2019	T4	14254	3860	16	TSPAN8 CAF	Tumor
T4_TCTGGAAGTCCGAACC	1.93788	0.980823	Junya_CelRes_2019_T4_TCTGGAAGTCCGAACC	Junya_CelRes_2019	T4	11877	3504	16	TSPAN8 CAF	Tumor
T4_TGAAAGACAGCTCCGA	-1.6444	-2.3537	Junya_CelRes_2019_T4_TGAAAGACAGCTCCGA	Junya_CelRes_2019	T4	15256	3447	5	iCAF	Tumor
T4_TGCGGGTGTCCCTTGT	1.08125	1.95589	Junya_CelRes_2019_T4_TGCGGGTGTCCCTTGT	Junya_CelRes_2019	T4	6620	2478	1	Classical myCAF	Tumor
T4_TGGGAAGAGCGATGAC	1.99746	2.02059	Junya_CelRes_2019_T4_TGGGAAGAGCGATGAC	Junya_CelRes_2019	T4	9176	2781	2	Classical myCAF	Tumor
T4_TTCTCCTAGAGTGAGA	2.04337	0.362769	Junya_CelRes_2019_T4_TTCTCCTAGAGTGAGA	Junya_CelRes_2019	T4	10355	3224	16	TSPAN8 CAF	Tumor
T4_TTCTTAGCACGCTTTC	1.57777	1.08391	Junya_CelRes_2019_T4_TTCTTAGCACGCTTTC	Junya_CelRes_2019	T4	4370	1668	1	Classical myCAF	Tumor
T4_TTTACTGAGCGCTCCA	-1.80391	-1.99068	Junya_CelRes_2019_T4_TTTACTGAGCGCTCCA	Junya_CelRes_2019	T4	5256	2045	0	iCAF	Tumor
T5_AAACCTGAGACTGTAA	-1.62872	1.18399	Junya_CelRes_2019_T5_AAACCTGAGACTGTAA	Junya_CelRes_2019	T5	6590	2672	4	tCAF	Tumor
T5_AAAGCAACACAACTGT	-5.03456	-3.16996	Junya_CelRes_2019_T5_AAAGCAACACAACTGT	Junya_CelRes_2019	T5	9696	2559	5	iCAF	Tumor
T5_AACACGTGTACTCAAC	-5.04452	-3.04041	Junya_CelRes_2019_T5_AACACGTGTACTCAAC	Junya_CelRes_2019	T5	6015	1980	5	iCAF	Tumor
T5_AACTTTCTCTGCGACG	-2.25905	0.388753	Junya_CelRes_2019_T5_AACTTTCTCTGCGACG	Junya_CelRes_2019	T5	3637	1704	4	tCAF	Tumor
T5_ACGGAGAGTAGGGTAC	-4.97699	-3.29598	Junya_CelRes_2019_T5_ACGGAGAGTAGGGTAC	Junya_CelRes_2019	T5	3811	1624	5	iCAF	Tumor
T5_AGAGCGATCCCTCAGT	-4.50824	-2.35652	Junya_CelRes_2019_T5_AGAGCGATCCCTCAGT	Junya_CelRes_2019	T5	8785	2652	5	iCAF	Tumor
T5_AGCTCCTAGGCATGGT	-5.09459	-3.08319	Junya_CelRes_2019_T5_AGCTCCTAGGCATGGT	Junya_CelRes_2019	T5	4867	1842	5	iCAF	Tumor
T5_AGCTTGATCCTATTCA	1.09441	-4.07579	Junya_CelRes_2019_T5_AGCTTGATCCTATTCA	Junya_CelRes_2019	T5	8600	2757	5	iCAF	Tumor
T5_ATCACGATCCCTGACT	-4.64609	-2.30826	Junya_CelRes_2019_T5_ATCACGATCCCTGACT	Junya_CelRes_2019	T5	5398	2082	5	iCAF	Tumor
T5_ATGAGGGGTACAGACG	-2.85629	-0.289933	Junya_CelRes_2019_T5_ATGAGGGGTACAGACG	Junya_CelRes_2019	T5	4893	1893	0	iCAF	Tumor
T5_ATTCTACAGCGATAGC	-2.03203	0.642113	Junya_CelRes_2019_T5_ATTCTACAGCGATAGC	Junya_CelRes_2019	T5	5406	2058	4	tCAF	Tumor
T5_ATTGGACTCAGTTAGC	-4.95697	-2.82178	Junya_CelRes_2019_T5_ATTGGACTCAGTTAGC	Junya_CelRes_2019	T5	5027	1724	5	iCAF	Tumor
T5_CACAAACTCGCGTTTC	-4.98326	-2.84446	Junya_CelRes_2019_T5_CACAAACTCGCGTTTC	Junya_CelRes_2019	T5	4145	1715	0	iCAF	Tumor
T5_CACCACTAGGAGTAGA	-2.40484	-0.275329	Junya_CelRes_2019_T5_CACCACTAGGAGTAGA	Junya_CelRes_2019	T5	4249	1696	4	tCAF	Tumor
T5_CACCAGGTCGAGAGCA	-3.20113	0.225834	Junya_CelRes_2019_T5_CACCAGGTCGAGAGCA	Junya_CelRes_2019	T5	4980	1917	0	iCAF	Tumor
T5_CACTCCAAGTCAATAG	-5.01425	-3.05964	Junya_CelRes_2019_T5_CACTCCAAGTCAATAG	Junya_CelRes_2019	T5	12931	3306	5	iCAF	Tumor
T5_CAGCGACTCTAACTTC	-5.10499	-3.16178	Junya_CelRes_2019_T5_CAGCGACTCTAACTTC	Junya_CelRes_2019	T5	5865	1963	5	iCAF	Tumor
T5_CATTATCGTGCATCTA	-5.06464	-3.08443	Junya_CelRes_2019_T5_CATTATCGTGCATCTA	Junya_CelRes_2019	T5	7876	2512	5	iCAF	Tumor
T5_CCCAATCCATGTCCTC	-1.99265	1.16399	Junya_CelRes_2019_T5_CCCAATCCATGTCCTC	Junya_CelRes_2019	T5	7928	2678	4	tCAF	Tumor
T5_CGCGGTAAGGCTAGCA	-3.14321	-0.584073	Junya_CelRes_2019_T5_CGCGGTAAGGCTAGCA	Junya_CelRes_2019	T5	5504	2083	0	iCAF	Tumor
T5_CGCTTCACAGTGAGTG	-4.95403	-2.55635	Junya_CelRes_2019_T5_CGCTTCACAGTGAGTG	Junya_CelRes_2019	T5	4904	1807	0	iCAF	Tumor
T5_CGGGTCATCAACACAC	-4.96837	-2.97016	Junya_CelRes_2019_T5_CGGGTCATCAACACAC	Junya_CelRes_2019	T5	16234	3622	5	iCAF	Tumor
T5_CGTAGCGCAATCCAAC	-3.23604	0.235425	Junya_CelRes_2019_T5_CGTAGCGCAATCCAAC	Junya_CelRes_2019	T5	5095	1833	4	tCAF	Tumor
T5_CGTCACTTCAGTTAGC	-4.87578	-2.68194	Junya_CelRes_2019_T5_CGTCACTTCAGTTAGC	Junya_CelRes_2019	T5	3170	1415	5	iCAF	Tumor
T5_CTCACACGTACACCGC	-2.84382	0.827048	Junya_CelRes_2019_T5_CTCACACGTACACCGC	Junya_CelRes_2019	T5	5576	1862	4	tCAF	Tumor
T5_CTGAAACCATTGTGCA	-3.8575	-1.15626	Junya_CelRes_2019_T5_CTGAAACCATTGTGCA	Junya_CelRes_2019	T5	4702	1762	0	iCAF	Tumor
T5_CTGCTGTCAACGATCT	-5.04461	-3.01239	Junya_CelRes_2019_T5_CTGCTGTCAACGATCT	Junya_CelRes_2019	T5	8270	2514	5	iCAF	Tumor
T5_CTGTGCTCATAGAAAC	-5.10089	-3.24687	Junya_CelRes_2019_T5_CTGTGCTCATAGAAAC	Junya_CelRes_2019	T5	5217	2072	5	iCAF	Tumor
T5_GAAACTCTCGAATCCA	-2.76412	-0.142292	Junya_CelRes_2019_T5_GAAACTCTCGAATCCA	Junya_CelRes_2019	T5	16005	4241	0	iCAF	Tumor
T5_GAAATGAAGACCTTTG	-5.05892	-3.05827	Junya_CelRes_2019_T5_GAAATGAAGACCTTTG	Junya_CelRes_2019	T5	4720	1733	5	iCAF	Tumor
T5_GAACGGAAGCATCATC	-5.20518	-3.07866	Junya_CelRes_2019_T5_GAACGGAAGCATCATC	Junya_CelRes_2019	T5	10146	2909	5	iCAF	Tumor
T5_GCATACAGTAGCGTGA	-2.95704	-0.64703	Junya_CelRes_2019_T5_GCATACAGTAGCGTGA	Junya_CelRes_2019	T5	5047	1986	0	iCAF	Tumor
T5_GCATGCGGTTCTGAAC	-5.193	-3.12937	Junya_CelRes_2019_T5_GCATGCGGTTCTGAAC	Junya_CelRes_2019	T5	5144	1735	5	iCAF	Tumor
T5_GCCAAATAGATGTGGC	-4.68228	-3.61677	Junya_CelRes_2019_T5_GCCAAATAGATGTGGC	Junya_CelRes_2019	T5	8056	2753	5	iCAF	Tumor
T5_GCGCAACCATGTAGTC	-2.77124	-0.527236	Junya_CelRes_2019_T5_GCGCAACCATGTAGTC	Junya_CelRes_2019	T5	6436	2434	0	iCAF	Tumor
T5_GCTGGGTGTCAGATAA	-2.15481	0.0935956	Junya_CelRes_2019_T5_GCTGGGTGTCAGATAA	Junya_CelRes_2019	T5	3199	1540	4	tCAF	Tumor
T5_GGATTACGTGCAACGA	-4.35905	-1.93289	Junya_CelRes_2019_T5_GGATTACGTGCAACGA	Junya_CelRes_2019	T5	8088	2795	0	iCAF	Tumor
T5_GGCAATTAGCGCCTCA	-5.0217	-3.17594	Junya_CelRes_2019_T5_GGCAATTAGCGCCTCA	Junya_CelRes_2019	T5	14442	3413	5	iCAF	Tumor
T5_GGCTCGACATCTCGCT	-4.94581	-2.87012	Junya_CelRes_2019_T5_GGCTCGACATCTCGCT	Junya_CelRes_2019	T5	9352	2692	5	iCAF	Tumor
T5_GGCTCGAGTCCTCTTG	-5.01426	-3.1211	Junya_CelRes_2019_T5_GGCTCGAGTCCTCTTG	Junya_CelRes_2019	T5	3608	1552	5	iCAF	Tumor
T5_GGCTGGTAGAATTGTG	-4.95892	-3.10598	Junya_CelRes_2019_T5_GGCTGGTAGAATTGTG	Junya_CelRes_2019	T5	7459	2321	5	iCAF	Tumor
T5_GGGCACTTCTTGTCAT	-5.79831	-3.1188	Junya_CelRes_2019_T5_GGGCACTTCTTGTCAT	Junya_CelRes_2019	T5	5162	1638	5	iCAF	Tumor
T5_GTCGTAAGTCGGATCC	-2.5048	-0.154699	Junya_CelRes_2019_T5_GTCGTAAGTCGGATCC	Junya_CelRes_2019	T5	8846	2837	4	tCAF	Tumor
T5_GTCGTAAGTCGGGTCT	-3.08981	-0.451363	Junya_CelRes_2019_T5_GTCGTAAGTCGGGTCT	Junya_CelRes_2019	T5	4083	1822	0	iCAF	Tumor
T5_GTCTCGTGTCTAGTCA	-2.33886	-0.0675474	Junya_CelRes_2019_T5_GTCTCGTGTCTAGTCA	Junya_CelRes_2019	T5	7414	2676	4	tCAF	Tumor
T5_GTGCGGTGTTATGTGC	-2.36337	0.754735	Junya_CelRes_2019_T5_GTGCGGTGTTATGTGC	Junya_CelRes_2019	T5	17176	4237	8	tCAF	Tumor
T5_GTTACAGAGTCTCAAC	-5.33621	-3.11956	Junya_CelRes_2019_T5_GTTACAGAGTCTCAAC	Junya_CelRes_2019	T5	3425	1394	5	iCAF	Tumor
T5_TCGGGACAGGCCCTTG	-4.95624	-2.73344	Junya_CelRes_2019_T5_TCGGGACAGGCCCTTG	Junya_CelRes_2019	T5	4730	1778	5	iCAF	Tumor
T5_TCGTAGACAACTGGCC	-4.85018	-2.87123	Junya_CelRes_2019_T5_TCGTAGACAACTGGCC	Junya_CelRes_2019	T5	9223	2666	5	iCAF	Tumor
T5_TCGTAGATCGGCTACG	-4.39561	-2.00279	Junya_CelRes_2019_T5_TCGTAGATCGGCTACG	Junya_CelRes_2019	T5	9526	2939	0	iCAF	Tumor
T5_TGCGCAGTCACCCGAG	-4.9478	-3.01828	Junya_CelRes_2019_T5_TGCGCAGTCACCCGAG	Junya_CelRes_2019	T5	10395	2935	5	iCAF	Tumor
T5_TGGCGCAAGGGTCGAT	0.7195	-3.98345	Junya_CelRes_2019_T5_TGGCGCAAGGGTCGAT	Junya_CelRes_2019	T5	4588	1700	11	apCAF	Tumor
T5_TGGGCGTTCTCAAACG	-4.52683	-2.20011	Junya_CelRes_2019_T5_TGGGCGTTCTCAAACG	Junya_CelRes_2019	T5	7303	2324	0	iCAF	Tumor
T5_TTGCCGTTCTCAAGTG	-5.05211	-3.14742	Junya_CelRes_2019_T5_TTGCCGTTCTCAAGTG	Junya_CelRes_2019	T5	8542	2449	5	iCAF	Tumor
T5_TTTACTGTCACAAACC	-1.91686	0.611759	Junya_CelRes_2019_T5_TTTACTGTCACAAACC	Junya_CelRes_2019	T5	10671	3240	4	tCAF	Tumor
T5_TTTATGCTCGTCTGCT	-5.18006	-3.15596	Junya_CelRes_2019_T5_TTTATGCTCGTCTGCT	Junya_CelRes_2019	T5	4325	1615	5	iCAF	Tumor
T6_AATCCAGCACATGGGA	-4.5986	-2.41492	Junya_CelRes_2019_T6_AATCCAGCACATGGGA	Junya_CelRes_2019	T6	4060	1867	5	iCAF	Tumor
T6_ACTGAACTCAGAGCTT	-0.253637	1.89075	Junya_CelRes_2019_T6_ACTGAACTCAGAGCTT	Junya_CelRes_2019	T6	7285	2667	8	tCAF	Tumor
T6_AGAATAGCATCCTTGC	0.950085	4.00509	Junya_CelRes_2019_T6_AGAATAGCATCCTTGC	Junya_CelRes_2019	T6	9188	3037	15	ISG myCAF	Tumor
T6_AGCGGTCCATCTGGTA	-0.120759	2.03992	Junya_CelRes_2019_T6_AGCGGTCCATCTGGTA	Junya_CelRes_2019	T6	14998	3796	8	tCAF	Tumor
T6_ATGGGAGTCCAAACAC	-4.07011	-0.00933598	Junya_CelRes_2019_T6_ATGGGAGTCCAAACAC	Junya_CelRes_2019	T6	10353	3025	5	iCAF	Tumor
T6_CACACTCGTTCGAATC	0.329909	2.38264	Junya_CelRes_2019_T6_CACACTCGTTCGAATC	Junya_CelRes_2019	T6	11345	3277	1	Classical myCAF	Tumor
T6_CACACTCTCAGGCGAA	-4.06647	-1.98767	Junya_CelRes_2019_T6_CACACTCTCAGGCGAA	Junya_CelRes_2019	T6	5814	2092	4	tCAF	Tumor
T6_CACCACTGTTCGGGCT	-0.938555	0.184934	Junya_CelRes_2019_T6_CACCACTGTTCGGGCT	Junya_CelRes_2019	T6	11014	3410	4	tCAF	Tumor
T6_CAGTCCTAGTACGTAA	2.5497	3.96488	Junya_CelRes_2019_T6_CAGTCCTAGTACGTAA	Junya_CelRes_2019	T6	6135	2287	2	Classical myCAF	Tumor
T6_CATATTCGTAGTAGTA	-1.29088	-0.307702	Junya_CelRes_2019_T6_CATATTCGTAGTAGTA	Junya_CelRes_2019	T6	4435	1792	4	tCAF	Tumor
T6_CCTACCACAGGGTTAG	-3.97272	0.10651	Junya_CelRes_2019_T6_CCTACCACAGGGTTAG	Junya_CelRes_2019	T6	10007	3063	0	iCAF	Tumor
T6_CCTAGCTCATCATCCC	4.25409	4.02996	Junya_CelRes_2019_T6_CCTAGCTCATCATCCC	Junya_CelRes_2019	T6	7870	2836	1	Classical myCAF	Tumor
T6_CGATTGAGTCTTTCAT	2.69828	3.52712	Junya_CelRes_2019_T6_CGATTGAGTCTTTCAT	Junya_CelRes_2019	T6	5539	2151	2	Classical myCAF	Tumor
T6_CGATTGAGTTGAGGTG	-4.3914	-3.45836	Junya_CelRes_2019_T6_CGATTGAGTTGAGGTG	Junya_CelRes_2019	T6	9462	2864	5	iCAF	Tumor
T6_CGTGAGCAGACATAAC	-0.599099	-1.32551	Junya_CelRes_2019_T6_CGTGAGCAGACATAAC	Junya_CelRes_2019	T6	7728	2679	12	tCAF	Tumor
T6_CGTGTAAGTCATCGGC	3.95057	4.3801	Junya_CelRes_2019_T6_CGTGTAAGTCATCGGC	Junya_CelRes_2019	T6	9134	2754	1	Classical myCAF	Tumor
T6_CTAACTTGTTTCGCTC	-4.13326	-3.71601	Junya_CelRes_2019_T6_CTAACTTGTTTCGCTC	Junya_CelRes_2019	T6	11486	3344	5	iCAF	Tumor
T6_CTGATCCTCTCGCTTG	-3.52334	0.0511462	Junya_CelRes_2019_T6_CTGATCCTCTCGCTTG	Junya_CelRes_2019	T6	14050	3509	4	tCAF	Tumor
T6_CTGCTGTAGGTACTCT	-3.94063	-0.277839	Junya_CelRes_2019_T6_CTGCTGTAGGTACTCT	Junya_CelRes_2019	T6	4268	1660	0	iCAF	Tumor
T6_CTTTGCGGTGACAAAT	2.39725	2.56644	Junya_CelRes_2019_T6_CTTTGCGGTGACAAAT	Junya_CelRes_2019	T6	21344	4840	1	Classical myCAF	Tumor
T6_GACGGCTGTTACTGAC	-3.64688	-0.808208	Junya_CelRes_2019_T6_GACGGCTGTTACTGAC	Junya_CelRes_2019	T6	4657	1807	0	iCAF	Tumor
T6_GACTACAAGCGTTTAC	-4.32004	-1.78585	Junya_CelRes_2019_T6_GACTACAAGCGTTTAC	Junya_CelRes_2019	T6	15756	4096	5	iCAF	Tumor
T6_GATGAGGTCGCCGTGA	-4.37112	-2.29368	Junya_CelRes_2019_T6_GATGAGGTCGCCGTGA	Junya_CelRes_2019	T6	5780	2148	0	iCAF	Tumor
T6_GCTGCTTCAGCTTCGG	-1.64759	0.24207	Junya_CelRes_2019_T6_GCTGCTTCAGCTTCGG	Junya_CelRes_2019	T6	6856	2408	4	tCAF	Tumor
T6_GGAACTTCACTGAAGG	-3.78119	-1.0101	Junya_CelRes_2019_T6_GGAACTTCACTGAAGG	Junya_CelRes_2019	T6	7472	2506	0	iCAF	Tumor
T6_GGACATTCACATCCAA	-0.451834	2.02124	Junya_CelRes_2019_T6_GGACATTCACATCCAA	Junya_CelRes_2019	T6	9019	2807	4	tCAF	Tumor
T6_GGAGCAATCTGCTTGC	1.46147	2.59963	Junya_CelRes_2019_T6_GGAGCAATCTGCTTGC	Junya_CelRes_2019	T6	7282	2479	2	Classical myCAF	Tumor
T6_GGGATGATCACTTATC	-4.51367	-2.12908	Junya_CelRes_2019_T6_GGGATGATCACTTATC	Junya_CelRes_2019	T6	13826	3579	5	iCAF	Tumor
T6_GGTGAAGGTAATCGTC	-3.28831	-0.802308	Junya_CelRes_2019_T6_GGTGAAGGTAATCGTC	Junya_CelRes_2019	T6	6094	2221	0	iCAF	Tumor
T6_GTACTCCCAAGTCTAC	0.898653	-2.70617	Junya_CelRes_2019_T6_GTACTCCCAAGTCTAC	Junya_CelRes_2019	T6	5488	2012	11	apCAF	Tumor
T6_GTATCTTTCTCTGTCG	-3.56836	-1.29481	Junya_CelRes_2019_T6_GTATCTTTCTCTGTCG	Junya_CelRes_2019	T6	6274	2308	0	iCAF	Tumor
T6_GTATTCTGTACAGTTC	3.75843	4.25549	Junya_CelRes_2019_T6_GTATTCTGTACAGTTC	Junya_CelRes_2019	T6	4249	1968	1	Classical myCAF	Tumor
T6_GTATTCTTCCTTGACC	1.1768	-3.70264	Junya_CelRes_2019_T6_GTATTCTTCCTTGACC	Junya_CelRes_2019	T6	7632	2662	11	apCAF	Tumor
T6_GTCCTCAGTACACCGC	3.63403	-1.45363	Junya_CelRes_2019_T6_GTCCTCAGTACACCGC	Junya_CelRes_2019	T6	4430	1766	3	CDCP1+FTL+ CAF	Tumor
T6_GTTCATTTCAATACCG	-4.0384	-3.50293	Junya_CelRes_2019_T6_GTTCATTTCAATACCG	Junya_CelRes_2019	T6	15579	4024	5	iCAF	Tumor
T6_GTTCGGGGTTCAGGCC	-4.29364	-1.22394	Junya_CelRes_2019_T6_GTTCGGGGTTCAGGCC	Junya_CelRes_2019	T6	10238	3049	0	iCAF	Tumor
T6_TACCTATTCATAAAGG	0.944421	4.22013	Junya_CelRes_2019_T6_TACCTATTCATAAAGG	Junya_CelRes_2019	T6	9999	3296	15	ISG myCAF	Tumor
T6_TACTTGTGTGATAAAC	-4.17112	-1.24661	Junya_CelRes_2019_T6_TACTTGTGTGATAAAC	Junya_CelRes_2019	T6	11559	3348	0	iCAF	Tumor
T6_TAGACCACAAAGCGGT	3.74411	4.65727	Junya_CelRes_2019_T6_TAGACCACAAAGCGGT	Junya_CelRes_2019	T6	4977	1982	6	Classical myCAF	Tumor
T6_TAGACCATCTCTAGGA	-4.15234	-2.47002	Junya_CelRes_2019_T6_TAGACCATCTCTAGGA	Junya_CelRes_2019	T6	6989	2561	5	iCAF	Tumor
T6_TCAGATGGTTTACTCT	-3.02057	0.585677	Junya_CelRes_2019_T6_TCAGATGGTTTACTCT	Junya_CelRes_2019	T6	11381	3225	4	tCAF	Tumor
T6_TCAGGATGTATCACCA	0.657654	-3.8622	Junya_CelRes_2019_T6_TCAGGATGTATCACCA	Junya_CelRes_2019	T6	9873	3121	5	iCAF	Tumor
T6_TGAGAGGAGTAGGCCA	-4.29314	-1.60755	Junya_CelRes_2019_T6_TGAGAGGAGTAGGCCA	Junya_CelRes_2019	T6	10851	3167	5	iCAF	Tumor
T6_TGGGAAGTCTGTCTCG	1.05151	2.60709	Junya_CelRes_2019_T6_TGGGAAGTCTGTCTCG	Junya_CelRes_2019	T6	8254	2934	1	Classical myCAF	Tumor
T6_TGGGCGTCAAAGAATC	2.64485	2.26838	Junya_CelRes_2019_T6_TGGGCGTCAAAGAATC	Junya_CelRes_2019	T6	11034	3198	2	Classical myCAF	Tumor
T6_TGGTTAGAGGTAGCCA	1.18297	2.6343	Junya_CelRes_2019_T6_TGGTTAGAGGTAGCCA	Junya_CelRes_2019	T6	7565	2649	6	Classical myCAF	Tumor
T6_TGTCCCACAGTCACTA	-3.25818	-3.84635	Junya_CelRes_2019_T6_TGTCCCACAGTCACTA	Junya_CelRes_2019	T6	6080	2172	5	iCAF	Tumor
T6_TTAGGCAGTTCGAATC	-0.127505	1.90749	Junya_CelRes_2019_T6_TTAGGCAGTTCGAATC	Junya_CelRes_2019	T6	14623	3802	8	tCAF	Tumor
T6_TTCCCAGAGTAGGCCA	0.157257	1.98209	Junya_CelRes_2019_T6_TTCCCAGAGTAGGCCA	Junya_CelRes_2019	T6	10487	3123	1	Classical myCAF	Tumor
T6_TTCCCAGCAGACGCTC	-4.52279	-3.41373	Junya_CelRes_2019_T6_TTCCCAGCAGACGCTC	Junya_CelRes_2019	T6	6765	2424	5	iCAF	Tumor
T6_TTTGCGCAGGTACTCT	1.88836	2.66082	Junya_CelRes_2019_T6_TTTGCGCAGGTACTCT	Junya_CelRes_2019	T6	7264	2555	2	Classical myCAF	Tumor
T6_TTTGCGCGTGGACGAT	-2.91861	0.490271	Junya_CelRes_2019_T6_TTTGCGCGTGGACGAT	Junya_CelRes_2019	T6	4081	1619	4	tCAF	Tumor
T7_ACAGCTATCACGATGT	-2.89106	-4.68077	Junya_CelRes_2019_T7_ACAGCTATCACGATGT	Junya_CelRes_2019	T7	15505	4008	5	iCAF	Tumor
T7_ACTGATGAGAGCCTAG	-1.30323	0.149316	Junya_CelRes_2019_T7_ACTGATGAGAGCCTAG	Junya_CelRes_2019	T7	4530	1886	4	tCAF	Tumor
T7_AGCGTCGGTCCGACGT	-0.881818	-0.396583	Junya_CelRes_2019_T7_AGCGTCGGTCCGACGT	Junya_CelRes_2019	T7	12792	3518	4	tCAF	Tumor
T7_AGTGTCAAGCGTTTAC	1.18071	-3.95138	Junya_CelRes_2019_T7_AGTGTCAAGCGTTTAC	Junya_CelRes_2019	T7	5200	1997	11	apCAF	Tumor
T7_ATAGACCTCTTGTCAT	-3.8899	-0.893158	Junya_CelRes_2019_T7_ATAGACCTCTTGTCAT	Junya_CelRes_2019	T7	6078	2219	0	iCAF	Tumor
T7_ATGGGAGCACTAGTAC	0.658612	2.68005	Junya_CelRes_2019_T7_ATGGGAGCACTAGTAC	Junya_CelRes_2019	T7	8652	2932	1	Classical myCAF	Tumor
T7_ATTACTCAGCAACGGT	-1.88131	1.5438	Junya_CelRes_2019_T7_ATTACTCAGCAACGGT	Junya_CelRes_2019	T7	6984	2581	4	tCAF	Tumor
T7_CAAGTTGAGGGCTCTC	-2.64505	-1.82459	Junya_CelRes_2019_T7_CAAGTTGAGGGCTCTC	Junya_CelRes_2019	T7	4647	1590	0	iCAF	Tumor
T7_CACAAACAGGGATGGG	3.97116	2.08143	Junya_CelRes_2019_T7_CACAAACAGGGATGGG	Junya_CelRes_2019	T7	7123	2436	1	Classical myCAF	Tumor
T7_CACCACTAGCAACGGT	-0.658079	2.11131	Junya_CelRes_2019_T7_CACCACTAGCAACGGT	Junya_CelRes_2019	T7	8053	2557	8	tCAF	Tumor
T7_CAGCTAATCTCTAGGA	-2.83133	-4.5754	Junya_CelRes_2019_T7_CAGCTAATCTCTAGGA	Junya_CelRes_2019	T7	21444	4692	5	iCAF	Tumor
T7_CAGTAACGTCGGCACT	-0.460151	2.08635	Junya_CelRes_2019_T7_CAGTAACGTCGGCACT	Junya_CelRes_2019	T7	8271	2552	1	Classical myCAF	Tumor
T7_CCTAAAGAGTACGCGA	-3.57091	-0.190619	Junya_CelRes_2019_T7_CCTAAAGAGTACGCGA	Junya_CelRes_2019	T7	4308	1691	0	iCAF	Tumor
T7_CCTATTACACGGATAG	-4.26716	-1.36713	Junya_CelRes_2019_T7_CCTATTACACGGATAG	Junya_CelRes_2019	T7	4465	1815	0	iCAF	Tumor
T7_CGGGTCAGTGTTGGGA	-2.1781	-0.569779	Junya_CelRes_2019_T7_CGGGTCAGTGTTGGGA	Junya_CelRes_2019	T7	4035	1704	4	tCAF	Tumor
T7_CTAGTGACAAGGTTTC	-2.33286	1.13813	Junya_CelRes_2019_T7_CTAGTGACAAGGTTTC	Junya_CelRes_2019	T7	6425	2334	4	tCAF	Tumor
T7_CTCGAGGTCGTTACAG	-2.09055	0.46767	Junya_CelRes_2019_T7_CTCGAGGTCGTTACAG	Junya_CelRes_2019	T7	5526	2016	4	tCAF	Tumor
T7_CTGATAGAGAGACGAA	-2.65437	-4.39865	Junya_CelRes_2019_T7_CTGATAGAGAGACGAA	Junya_CelRes_2019	T7	9120	2850	5	iCAF	Tumor
T7_GAATGAACACCGTTGG	1.02737	-3.86438	Junya_CelRes_2019_T7_GAATGAACACCGTTGG	Junya_CelRes_2019	T7	8741	2799	11	apCAF	Tumor
T7_GACGTGCCAGGTCGTC	-2.70971	-3.74684	Junya_CelRes_2019_T7_GACGTGCCAGGTCGTC	Junya_CelRes_2019	T7	14444	3260	5	iCAF	Tumor
T7_GACGTGCGTACATGTC	-4.19086	-1.15491	Junya_CelRes_2019_T7_GACGTGCGTACATGTC	Junya_CelRes_2019	T7	4331	1669	0	iCAF	Tumor
T7_GATCTAGCATGTCGAT	-2.80069	-3.60948	Junya_CelRes_2019_T7_GATCTAGCATGTCGAT	Junya_CelRes_2019	T7	4760	1798	5	iCAF	Tumor
T7_GATTCAGTCAGAAATG	-3.44674	-0.931139	Junya_CelRes_2019_T7_GATTCAGTCAGAAATG	Junya_CelRes_2019	T7	5655	2136	0	iCAF	Tumor
T7_GCATGCGAGACTCGGA	-3.26331	-5.0323	Junya_CelRes_2019_T7_GCATGCGAGACTCGGA	Junya_CelRes_2019	T7	12157	3375	5	iCAF	Tumor
T7_GGACATTCACATCCGG	-1.86369	0.354354	Junya_CelRes_2019_T7_GGACATTCACATCCGG	Junya_CelRes_2019	T7	7849	2430	4	tCAF	Tumor
T7_GTGCATAGTTGGGACA	-2.46484	1.13104	Junya_CelRes_2019_T7_GTGCATAGTTGGGACA	Junya_CelRes_2019	T7	11770	3301	4	tCAF	Tumor
T7_TGAGCATAGCACCGCT	-1.99325	1.508	Junya_CelRes_2019_T7_TGAGCATAGCACCGCT	Junya_CelRes_2019	T7	6340	2288	8	tCAF	Tumor
T8_AACTCTTCAGTCACTA	2.02894	2.90425	Junya_CelRes_2019_T8_AACTCTTCAGTCACTA	Junya_CelRes_2019	T8	25162	5034	2	Classical myCAF	Tumor
T8_CAACCAACAAGGGTCA	4.87687	1.91118	Junya_CelRes_2019_T8_CAACCAACAAGGGTCA	Junya_CelRes_2019	T8	7999	2462	2	Classical myCAF	Tumor
T8_CCAATCCAGCGTAGTG	1.91607	4.453	Junya_CelRes_2019_T8_CCAATCCAGCGTAGTG	Junya_CelRes_2019	T8	5287	2207	6	Classical myCAF	Tumor
T8_CGAGAAGGTCACTTCC	5.82566	1.50707	Junya_CelRes_2019_T8_CGAGAAGGTCACTTCC	Junya_CelRes_2019	T8	4479	1737	1	Classical myCAF	Tumor
T8_CTAGAGTTCAGAGGTG	2.59907	3.25245	Junya_CelRes_2019_T8_CTAGAGTTCAGAGGTG	Junya_CelRes_2019	T8	12463	3645	2	Classical myCAF	Tumor
T8_CTGTTTAGTTCAGGCC	-3.74149	-0.260228	Junya_CelRes_2019_T8_CTGTTTAGTTCAGGCC	Junya_CelRes_2019	T8	11065	3389	0	iCAF	Tumor
T8_CTTACCGGTTAGAACA	1.80219	2.2357	Junya_CelRes_2019_T8_CTTACCGGTTAGAACA	Junya_CelRes_2019	T8	15469	4057	2	Classical myCAF	Tumor
T8_GACTGCGGTTGAGTTC	0.694518	3.20441	Junya_CelRes_2019_T8_GACTGCGGTTGAGTTC	Junya_CelRes_2019	T8	8456	2776	4	tCAF	Tumor
T8_GATGCTAAGGCCCGTT	5.31858	0.859469	Junya_CelRes_2019_T8_GATGCTAAGGCCCGTT	Junya_CelRes_2019	T8	7805	2280	3	CDCP1+FTL+ CAF	Tumor
T8_GATTCAGTCCTGTAGA	1.56512	4.29623	Junya_CelRes_2019_T8_GATTCAGTCCTGTAGA	Junya_CelRes_2019	T8	11281	3625	15	ISG myCAF	Tumor
T9_AAACCTGAGGATGTAT	2.63795	-1.00612	Junya_CelRes_2019_T9_AAACCTGAGGATGTAT	Junya_CelRes_2019	T9	13220	3558	16	TSPAN8 CAF	Tumor
T9_AAACGGGCACCCATTC	6.4662	0.4675	Junya_CelRes_2019_T9_AAACGGGCACCCATTC	Junya_CelRes_2019	T9	4840	1528	9	Classical myCAF	Tumor
T9_AAACGGGTCTAGCACA	6.32665	2.12258	Junya_CelRes_2019_T9_AAACGGGTCTAGCACA	Junya_CelRes_2019	T9	18386	3733	9	Classical myCAF	Tumor
T9_AAACGGGTCTTGTCAT	7.22103	1.43281	Junya_CelRes_2019_T9_AAACGGGTCTTGTCAT	Junya_CelRes_2019	T9	10591	3032	9	Classical myCAF	Tumor
T9_AAAGATGCACAGATTC	6.65442	2.6867	Junya_CelRes_2019_T9_AAAGATGCACAGATTC	Junya_CelRes_2019	T9	7740	2460	9	Classical myCAF	Tumor
T9_AAAGATGCATTCTCAT	6.36926	1.40509	Junya_CelRes_2019_T9_AAAGATGCATTCTCAT	Junya_CelRes_2019	T9	8772	2514	9	Classical myCAF	Tumor
T9_AAAGATGTCGTACCGG	7.27022	2.75793	Junya_CelRes_2019_T9_AAAGATGTCGTACCGG	Junya_CelRes_2019	T9	8730	2820	9	Classical myCAF	Tumor
T9_AAAGCAAAGAGTAAGG	6.17616	2.2773	Junya_CelRes_2019_T9_AAAGCAAAGAGTAAGG	Junya_CelRes_2019	T9	16775	3739	9	Classical myCAF	Tumor
T9_AAAGCAACATCGATGT	6.21795	3.03747	Junya_CelRes_2019_T9_AAAGCAACATCGATGT	Junya_CelRes_2019	T9	10773	3266	9	Classical myCAF	Tumor
T9_AAAGTAGAGCTAGGCA	6.26221	1.75841	Junya_CelRes_2019_T9_AAAGTAGAGCTAGGCA	Junya_CelRes_2019	T9	9773	2620	9	Classical myCAF	Tumor
T9_AAAGTAGTCGCCCTTA	6.37512	2.56559	Junya_CelRes_2019_T9_AAAGTAGTCGCCCTTA	Junya_CelRes_2019	T9	14328	3757	9	Classical myCAF	Tumor
T9_AACCATGAGCGCCTCA	1.36464	-3.77845	Junya_CelRes_2019_T9_AACCATGAGCGCCTCA	Junya_CelRes_2019	T9	6436	2205	11	apCAF	Tumor
T9_AACCATGCAACGATGG	6.60658	3.02775	Junya_CelRes_2019_T9_AACCATGCAACGATGG	Junya_CelRes_2019	T9	9449	2831	9	Classical myCAF	Tumor
T9_AACCATGCAAGTACCT	6.33982	1.0037	Junya_CelRes_2019_T9_AACCATGCAAGTACCT	Junya_CelRes_2019	T9	10427	3113	9	Classical myCAF	Tumor
T9_AACCGCGAGCTGAAAT	6.42346	2.72615	Junya_CelRes_2019_T9_AACCGCGAGCTGAAAT	Junya_CelRes_2019	T9	11839	3332	9	Classical myCAF	Tumor
T9_AACTCCCCAGTAACGG	6.36702	2.44898	Junya_CelRes_2019_T9_AACTCCCCAGTAACGG	Junya_CelRes_2019	T9	8898	2831	9	Classical myCAF	Tumor
T9_AACTCCCTCTCCAGGG	6.48954	0.0683314	Junya_CelRes_2019_T9_AACTCCCTCTCCAGGG	Junya_CelRes_2019	T9	5697	1731	9	Classical myCAF	Tumor
T9_AACTCTTAGATAGGAG	6.01462	2.48106	Junya_CelRes_2019_T9_AACTCTTAGATAGGAG	Junya_CelRes_2019	T9	7254	2487	9	Classical myCAF	Tumor
T9_AACTGGTAGGTTCCTA	6.20362	2.96291	Junya_CelRes_2019_T9_AACTGGTAGGTTCCTA	Junya_CelRes_2019	T9	9073	2937	9	Classical myCAF	Tumor
T9_AACTTTCCATACCATG	6.3039	2.80552	Junya_CelRes_2019_T9_AACTTTCCATACCATG	Junya_CelRes_2019	T9	8461	2857	9	Classical myCAF	Tumor
T9_AACTTTCCATCGATGT	6.35441	2.54817	Junya_CelRes_2019_T9_AACTTTCCATCGATGT	Junya_CelRes_2019	T9	17161	3939	9	Classical myCAF	Tumor
T9_AAGACCTGTTGGGACA	6.14962	2.29646	Junya_CelRes_2019_T9_AAGACCTGTTGGGACA	Junya_CelRes_2019	T9	6437	2060	9	Classical myCAF	Tumor
T9_AAGCCGCAGACTACAA	6.11579	1.51477	Junya_CelRes_2019_T9_AAGCCGCAGACTACAA	Junya_CelRes_2019	T9	7773	2139	9	Classical myCAF	Tumor
T9_AAGCCGCAGTGACTCT	6.76843	2.62273	Junya_CelRes_2019_T9_AAGCCGCAGTGACTCT	Junya_CelRes_2019	T9	5226	2083	9	Classical myCAF	Tumor
T9_AAGCCGCCAGGCGATA	7.00157	2.98037	Junya_CelRes_2019_T9_AAGCCGCCAGGCGATA	Junya_CelRes_2019	T9	5258	2024	9	Classical myCAF	Tumor
T9_AAGGAGCAGGGAGTAA	6.60513	2.93729	Junya_CelRes_2019_T9_AAGGAGCAGGGAGTAA	Junya_CelRes_2019	T9	11621	3152	9	Classical myCAF	Tumor
T9_AAGGAGCCAGCCTTGG	6.58288	0.528253	Junya_CelRes_2019_T9_AAGGAGCCAGCCTTGG	Junya_CelRes_2019	T9	7713	2162	9	Classical myCAF	Tumor
T9_AAGGCAGAGATGAGAG	6.55076	0.543671	Junya_CelRes_2019_T9_AAGGCAGAGATGAGAG	Junya_CelRes_2019	T9	7863	2085	9	Classical myCAF	Tumor
T9_AAGGTTCAGTGAACGC	7.13785	3.02252	Junya_CelRes_2019_T9_AAGGTTCAGTGAACGC	Junya_CelRes_2019	T9	9375	2544	9	Classical myCAF	Tumor
T9_AAGGTTCCAGCGTAAG	6.53702	2.16865	Junya_CelRes_2019_T9_AAGGTTCCAGCGTAAG	Junya_CelRes_2019	T9	5154	1763	9	Classical myCAF	Tumor
T9_AAGGTTCGTGCACCAC	6.88377	2.89732	Junya_CelRes_2019_T9_AAGGTTCGTGCACCAC	Junya_CelRes_2019	T9	5118	2085	9	Classical myCAF	Tumor
T9_AAGTCTGAGCTCCCAG	6.96338	2.99942	Junya_CelRes_2019_T9_AAGTCTGAGCTCCCAG	Junya_CelRes_2019	T9	8307	2463	9	Classical myCAF	Tumor
T9_AAGTCTGGTACGCTGC	7.28579	2.58101	Junya_CelRes_2019_T9_AAGTCTGGTACGCTGC	Junya_CelRes_2019	T9	11451	3139	9	Classical myCAF	Tumor
T9_AATCCAGGTGTCCTCT	7.51984	1.45433	Junya_CelRes_2019_T9_AATCCAGGTGTCCTCT	Junya_CelRes_2019	T9	8682	2846	8	tCAF	Tumor
T9_AATCCAGTCCTCCTAG	6.54278	2.64973	Junya_CelRes_2019_T9_AATCCAGTCCTCCTAG	Junya_CelRes_2019	T9	9867	2943	9	Classical myCAF	Tumor
T9_AATCGGTCACATCCGG	6.17666	2.45819	Junya_CelRes_2019_T9_AATCGGTCACATCCGG	Junya_CelRes_2019	T9	7093	2347	9	Classical myCAF	Tumor
T9_AATCGGTCATATGCTG	6.43598	2.08435	Junya_CelRes_2019_T9_AATCGGTCATATGCTG	Junya_CelRes_2019	T9	11878	3169	9	Classical myCAF	Tumor
T9_ACACCAAAGTGCGATG	6.42868	2.00135	Junya_CelRes_2019_T9_ACACCAAAGTGCGATG	Junya_CelRes_2019	T9	12767	3172	9	Classical myCAF	Tumor
T9_ACACTGAAGAAGGTTT	6.62842	1.52303	Junya_CelRes_2019_T9_ACACTGAAGAAGGTTT	Junya_CelRes_2019	T9	8153	2436	9	Classical myCAF	Tumor
T9_ACACTGAAGGGCTTGA	7.31144	1.20086	Junya_CelRes_2019_T9_ACACTGAAGGGCTTGA	Junya_CelRes_2019	T9	5943	2047	9	Classical myCAF	Tumor
T9_ACACTGAAGTGCCATT	7.02566	2.81213	Junya_CelRes_2019_T9_ACACTGAAGTGCCATT	Junya_CelRes_2019	T9	8384	2598	9	Classical myCAF	Tumor
T9_ACAGCTAAGCTGCGAA	6.96405	1.10168	Junya_CelRes_2019_T9_ACAGCTAAGCTGCGAA	Junya_CelRes_2019	T9	6323	2052	9	Classical myCAF	Tumor
T9_ACAGCTAGTCTTCTCG	6.52949	0.68969	Junya_CelRes_2019_T9_ACAGCTAGTCTTCTCG	Junya_CelRes_2019	T9	9212	2390	9	Classical myCAF	Tumor
T9_ACATACGTCATGGTCA	6.37771	1.93911	Junya_CelRes_2019_T9_ACATACGTCATGGTCA	Junya_CelRes_2019	T9	7692	2492	9	Classical myCAF	Tumor
T9_ACATCAGAGCGAAGGG	6.25707	2.27673	Junya_CelRes_2019_T9_ACATCAGAGCGAAGGG	Junya_CelRes_2019	T9	12634	3288	9	Classical myCAF	Tumor
T9_ACATCAGAGCTGTTCA	2.45216	-1.0561	Junya_CelRes_2019_T9_ACATCAGAGCTGTTCA	Junya_CelRes_2019	T9	16868	4135	16	TSPAN8 CAF	Tumor
T9_ACATCAGCACTTAACG	6.53218	3.00756	Junya_CelRes_2019_T9_ACATCAGCACTTAACG	Junya_CelRes_2019	T9	16044	3890	9	Classical myCAF	Tumor
T9_ACATGGTCATTAACCG	7.17539	2.77178	Junya_CelRes_2019_T9_ACATGGTCATTAACCG	Junya_CelRes_2019	T9	11092	3033	9	Classical myCAF	Tumor
T9_ACATGGTGTAAAGTCA	6.2668	2.94349	Junya_CelRes_2019_T9_ACATGGTGTAAAGTCA	Junya_CelRes_2019	T9	14690	3807	9	Classical myCAF	Tumor
T9_ACATGGTTCGGGAGTA	6.41211	0.800703	Junya_CelRes_2019_T9_ACATGGTTCGGGAGTA	Junya_CelRes_2019	T9	21243	4142	9	Classical myCAF	Tumor
T9_ACCAGTATCGCCTGTT	7.28256	1.18531	Junya_CelRes_2019_T9_ACCAGTATCGCCTGTT	Junya_CelRes_2019	T9	5774	2190	9	Classical myCAF	Tumor
T9_ACCCACTGTGACAAAT	7.30381	1.45871	Junya_CelRes_2019_T9_ACCCACTGTGACAAAT	Junya_CelRes_2019	T9	6422	2163	9	Classical myCAF	Tumor
T9_ACCGTAAGTAGCCTCG	6.66444	0.8404	Junya_CelRes_2019_T9_ACCGTAAGTAGCCTCG	Junya_CelRes_2019	T9	6504	2212	9	Classical myCAF	Tumor
T9_ACCTTTAGTGGTACAG	1.46391	4.3375	Junya_CelRes_2019_T9_ACCTTTAGTGGTACAG	Junya_CelRes_2019	T9	9847	2758	15	ISG myCAF	Tumor
T9_ACGAGCCAGAGGGCTT	7.25898	1.22966	Junya_CelRes_2019_T9_ACGAGCCAGAGGGCTT	Junya_CelRes_2019	T9	6523	2133	9	Classical myCAF	Tumor
T9_ACGAGGAAGTATGACA	6.59536	0.0661253	Junya_CelRes_2019_T9_ACGAGGAAGTATGACA	Junya_CelRes_2019	T9	7473	1808	9	Classical myCAF	Tumor
T9_ACGATACCAAGGTGTG	6.30795	2.777	Junya_CelRes_2019_T9_ACGATACCAAGGTGTG	Junya_CelRes_2019	T9	9327	2748	9	Classical myCAF	Tumor
T9_ACGATACGTGTCTGAT	6.09572	1.90071	Junya_CelRes_2019_T9_ACGATACGTGTCTGAT	Junya_CelRes_2019	T9	9908	2772	9	Classical myCAF	Tumor
T9_ACGATACTCAATAAGG	7.00293	2.91257	Junya_CelRes_2019_T9_ACGATACTCAATAAGG	Junya_CelRes_2019	T9	10596	3058	9	Classical myCAF	Tumor
T9_ACGATGTAGATACACA	6.56305	2.65563	Junya_CelRes_2019_T9_ACGATGTAGATACACA	Junya_CelRes_2019	T9	6611	2188	9	Classical myCAF	Tumor
T9_ACGATGTTCACCTTAT	6.21533	3.17673	Junya_CelRes_2019_T9_ACGATGTTCACCTTAT	Junya_CelRes_2019	T9	10621	3127	9	Classical myCAF	Tumor
T9_ACGCAGCAGCGTAGTG	3.50631	-5.71171	Junya_CelRes_2019_T9_ACGCAGCAGCGTAGTG	Junya_CelRes_2019	T9	24946	4959	14	pCAF	Tumor
T9_ACGCCAGAGTCATCCA	6.42794	1.72287	Junya_CelRes_2019_T9_ACGCCAGAGTCATCCA	Junya_CelRes_2019	T9	6655	2242	9	Classical myCAF	Tumor
T9_ACGCCGATCTGCGACG	7.41056	1.46087	Junya_CelRes_2019_T9_ACGCCGATCTGCGACG	Junya_CelRes_2019	T9	8652	2603	9	Classical myCAF	Tumor
T9_ACGGAGAAGCTAGTCT	6.44057	1.25769	Junya_CelRes_2019_T9_ACGGAGAAGCTAGTCT	Junya_CelRes_2019	T9	6236	1936	9	Classical myCAF	Tumor
T9_ACGGCCAAGCTGAAAT	5.84352	2.29007	Junya_CelRes_2019_T9_ACGGCCAAGCTGAAAT	Junya_CelRes_2019	T9	13570	3230	9	Classical myCAF	Tumor
T9_ACGGCCAAGGGCTTCC	7.39847	1.25557	Junya_CelRes_2019_T9_ACGGCCAAGGGCTTCC	Junya_CelRes_2019	T9	6363	2108	9	Classical myCAF	Tumor
T9_ACGGGCTAGGATGGAA	6.91816	2.96092	Junya_CelRes_2019_T9_ACGGGCTAGGATGGAA	Junya_CelRes_2019	T9	6322	2327	9	Classical myCAF	Tumor
T9_ACGGGCTCAGCCAGAA	7.59225	1.36532	Junya_CelRes_2019_T9_ACGGGCTCAGCCAGAA	Junya_CelRes_2019	T9	7612	2260	8	tCAF	Tumor
T9_ACGGGTCAGAAGGTGA	6.69935	2.75229	Junya_CelRes_2019_T9_ACGGGTCAGAAGGTGA	Junya_CelRes_2019	T9	10691	2977	9	Classical myCAF	Tumor
T9_ACGGGTCCAGGCGATA	7.21476	1.37197	Junya_CelRes_2019_T9_ACGGGTCCAGGCGATA	Junya_CelRes_2019	T9	7971	2545	9	Classical myCAF	Tumor
T9_ACGGGTCTCTGTACGA	6.59181	2.75771	Junya_CelRes_2019_T9_ACGGGTCTCTGTACGA	Junya_CelRes_2019	T9	11067	3069	9	Classical myCAF	Tumor
T9_ACGTCAACATGCCCGA	7.01724	2.8839	Junya_CelRes_2019_T9_ACGTCAACATGCCCGA	Junya_CelRes_2019	T9	14112	3522	9	Classical myCAF	Tumor
T9_ACTATCTAGCGGCTTC	6.59659	2.88035	Junya_CelRes_2019_T9_ACTATCTAGCGGCTTC	Junya_CelRes_2019	T9	9132	2776	9	Classical myCAF	Tumor
T9_ACTGAACAGGGTTTCT	6.64318	3.139	Junya_CelRes_2019_T9_ACTGAACAGGGTTTCT	Junya_CelRes_2019	T9	15368	3703	9	Classical myCAF	Tumor
T9_ACTGAGTAGCCTCGTG	6.49724	1.60878	Junya_CelRes_2019_T9_ACTGAGTAGCCTCGTG	Junya_CelRes_2019	T9	5197	1829	9	Classical myCAF	Tumor
T9_ACTGAGTAGGCCATAG	6.55397	0.0573334	Junya_CelRes_2019_T9_ACTGAGTAGGCCATAG	Junya_CelRes_2019	T9	5168	1583	9	Classical myCAF	Tumor
T9_ACTGATGAGGCTAGAC	7.20448	2.61441	Junya_CelRes_2019_T9_ACTGATGAGGCTAGAC	Junya_CelRes_2019	T9	6123	1988	9	Classical myCAF	Tumor
T9_ACTGATGGTCTCTCTG	6.41133	3.20947	Junya_CelRes_2019_T9_ACTGATGGTCTCTCTG	Junya_CelRes_2019	T9	5350	1963	9	Classical myCAF	Tumor
T9_ACTGTCCGTATTAGCC	7.09804	2.42252	Junya_CelRes_2019_T9_ACTGTCCGTATTAGCC	Junya_CelRes_2019	T9	5938	2243	9	Classical myCAF	Tumor
T9_ACTGTCCGTCATGCCG	6.52837	1.88093	Junya_CelRes_2019_T9_ACTGTCCGTCATGCCG	Junya_CelRes_2019	T9	9978	2902	9	Classical myCAF	Tumor
T9_ACTGTCCGTGCCTGCA	6.71073	3.02625	Junya_CelRes_2019_T9_ACTGTCCGTGCCTGCA	Junya_CelRes_2019	T9	7027	2253	9	Classical myCAF	Tumor
T9_ACTTACTCACAACGCC	7.20181	2.97254	Junya_CelRes_2019_T9_ACTTACTCACAACGCC	Junya_CelRes_2019	T9	8814	2735	9	Classical myCAF	Tumor
T9_ACTTTCAGTAGAAAGG	6.91792	2.24598	Junya_CelRes_2019_T9_ACTTTCAGTAGAAAGG	Junya_CelRes_2019	T9	9434	2668	9	Classical myCAF	Tumor
T9_AGAATAGGTTAGATGA	6.72992	2.37082	Junya_CelRes_2019_T9_AGAATAGGTTAGATGA	Junya_CelRes_2019	T9	8673	2763	9	Classical myCAF	Tumor
T9_AGACGTTAGCCGTCGT	6.41171	1.54227	Junya_CelRes_2019_T9_AGACGTTAGCCGTCGT	Junya_CelRes_2019	T9	6219	1940	9	Classical myCAF	Tumor
T9_AGACGTTCAAGGTTCT	6.46907	2.95293	Junya_CelRes_2019_T9_AGACGTTCAAGGTTCT	Junya_CelRes_2019	T9	6873	2367	9	Classical myCAF	Tumor
T9_AGACGTTCACCCATTC	6.69538	1.54504	Junya_CelRes_2019_T9_AGACGTTCACCCATTC	Junya_CelRes_2019	T9	5780	2077	9	Classical myCAF	Tumor
T9_AGACGTTCACTTGGAT	6.59739	2.99026	Junya_CelRes_2019_T9_AGACGTTCACTTGGAT	Junya_CelRes_2019	T9	10231	2756	9	Classical myCAF	Tumor
T9_AGACGTTTCGTAGGTT	6.49717	2.78277	Junya_CelRes_2019_T9_AGACGTTTCGTAGGTT	Junya_CelRes_2019	T9	14857	3673	9	Classical myCAF	Tumor
T9_AGAGCGACAGTTAACC	7.1651	3.07046	Junya_CelRes_2019_T9_AGAGCGACAGTTAACC	Junya_CelRes_2019	T9	5545	1743	9	Classical myCAF	Tumor
T9_AGAGCGACATAAGACA	6.2801	2.3149	Junya_CelRes_2019_T9_AGAGCGACATAAGACA	Junya_CelRes_2019	T9	10385	3039	9	Classical myCAF	Tumor
T9_AGAGCTTCACAGCCCA	6.88762	1.25598	Junya_CelRes_2019_T9_AGAGCTTCACAGCCCA	Junya_CelRes_2019	T9	6829	1986	9	Classical myCAF	Tumor
T9_AGAGCTTTCTCGGACG	7.03185	1.11157	Junya_CelRes_2019_T9_AGAGCTTTCTCGGACG	Junya_CelRes_2019	T9	4640	1719	9	Classical myCAF	Tumor
T9_AGAGTGGGTCAAAGCG	6.23943	2.26849	Junya_CelRes_2019_T9_AGAGTGGGTCAAAGCG	Junya_CelRes_2019	T9	11612	3080	9	Classical myCAF	Tumor
T9_AGAGTGGTCTACGAGT	6.3428	0.979042	Junya_CelRes_2019_T9_AGAGTGGTCTACGAGT	Junya_CelRes_2019	T9	7802	2559	9	Classical myCAF	Tumor
T9_AGATCTGCACGGACAA	6.51782	-0.201666	Junya_CelRes_2019_T9_AGATCTGCACGGACAA	Junya_CelRes_2019	T9	5240	1628	3	CDCP1+FTL+ CAF	Tumor
T9_AGATCTGCAGCCTGTG	6.42021	0.962304	Junya_CelRes_2019_T9_AGATCTGCAGCCTGTG	Junya_CelRes_2019	T9	16090	3324	9	Classical myCAF	Tumor
T9_AGATCTGGTCTAACGT	6.54035	2.83507	Junya_CelRes_2019_T9_AGATCTGGTCTAACGT	Junya_CelRes_2019	T9	10743	3135	9	Classical myCAF	Tumor
T9_AGATCTGTCAGGCGAA	6.60045	2.74881	Junya_CelRes_2019_T9_AGATCTGTCAGGCGAA	Junya_CelRes_2019	T9	9074	2756	9	Classical myCAF	Tumor
T9_AGCAGCCAGCTGAACG	6.62815	2.91577	Junya_CelRes_2019_T9_AGCAGCCAGCTGAACG	Junya_CelRes_2019	T9	7854	2625	9	Classical myCAF	Tumor
T9_AGCAGCCTCGGAATCT	6.8927	2.8866	Junya_CelRes_2019_T9_AGCAGCCTCGGAATCT	Junya_CelRes_2019	T9	5527	1893	9	Classical myCAF	Tumor
T9_AGCCTAAGTATATGAG	6.57921	2.51126	Junya_CelRes_2019_T9_AGCCTAAGTATATGAG	Junya_CelRes_2019	T9	9227	2849	9	Classical myCAF	Tumor
T9_AGCGGTCGTCAAACTC	7.08867	1.37615	Junya_CelRes_2019_T9_AGCGGTCGTCAAACTC	Junya_CelRes_2019	T9	6596	2243	9	Classical myCAF	Tumor
T9_AGCGTATTCCAGGGCT	7.03345	2.83558	Junya_CelRes_2019_T9_AGCGTATTCCAGGGCT	Junya_CelRes_2019	T9	6886	2335	9	Classical myCAF	Tumor
T9_AGCGTCGCACCTTGTC	6.98637	1.27276	Junya_CelRes_2019_T9_AGCGTCGCACCTTGTC	Junya_CelRes_2019	T9	5107	1838	9	Classical myCAF	Tumor
T9_AGCGTCGCATCGACGC	6.71539	3.03795	Junya_CelRes_2019_T9_AGCGTCGCATCGACGC	Junya_CelRes_2019	T9	7907	2445	9	Classical myCAF	Tumor
T9_AGCGTCGTCCGCATCT	6.2723	3.20807	Junya_CelRes_2019_T9_AGCGTCGTCCGCATCT	Junya_CelRes_2019	T9	6574	2085	6	Classical myCAF	Tumor
T9_AGGCCACGTAAACGCG	5.82932	2.20065	Junya_CelRes_2019_T9_AGGCCACGTAAACGCG	Junya_CelRes_2019	T9	7201	2266	9	Classical myCAF	Tumor
T9_AGGCCACGTTAGTGGG	6.47051	2.46149	Junya_CelRes_2019_T9_AGGCCACGTTAGTGGG	Junya_CelRes_2019	T9	6827	2296	9	Classical myCAF	Tumor
T9_AGGGAGTAGTTTGCGT	6.86396	3.03626	Junya_CelRes_2019_T9_AGGGAGTAGTTTGCGT	Junya_CelRes_2019	T9	9230	2747	9	Classical myCAF	Tumor
T9_AGGGAGTCACGTTGGC	6.83347	2.07458	Junya_CelRes_2019_T9_AGGGAGTCACGTTGGC	Junya_CelRes_2019	T9	5541	2089	9	Classical myCAF	Tumor
T9_AGGTCATCAACGCACC	6.62972	2.71361	Junya_CelRes_2019_T9_AGGTCATCAACGCACC	Junya_CelRes_2019	T9	9245	2981	9	Classical myCAF	Tumor
T9_AGGTCCGCAGTCAGCC	6.63491	2.48672	Junya_CelRes_2019_T9_AGGTCCGCAGTCAGCC	Junya_CelRes_2019	T9	8466	2762	9	Classical myCAF	Tumor
T9_AGTCTTTCAAGCTGTT	6.49162	2.0118	Junya_CelRes_2019_T9_AGTCTTTCAAGCTGTT	Junya_CelRes_2019	T9	12724	3249	9	Classical myCAF	Tumor
T9_AGTCTTTCACTAAGTC	6.68364	2.40669	Junya_CelRes_2019_T9_AGTCTTTCACTAAGTC	Junya_CelRes_2019	T9	8764	2680	9	Classical myCAF	Tumor
T9_AGTCTTTCAGGATTGG	6.70595	2.95622	Junya_CelRes_2019_T9_AGTCTTTCAGGATTGG	Junya_CelRes_2019	T9	9693	2795	9	Classical myCAF	Tumor
T9_AGTGAGGGTTGCGTTA	6.72545	2.95362	Junya_CelRes_2019_T9_AGTGAGGGTTGCGTTA	Junya_CelRes_2019	T9	5139	1966	9	Classical myCAF	Tumor
T9_AGTGGGAGTTTAAGCC	6.78948	3.03093	Junya_CelRes_2019_T9_AGTGGGAGTTTAAGCC	Junya_CelRes_2019	T9	8790	2570	9	Classical myCAF	Tumor
T9_AGTTGGTAGGCTCAGA	6.31707	1.78805	Junya_CelRes_2019_T9_AGTTGGTAGGCTCAGA	Junya_CelRes_2019	T9	8975	2595	9	Classical myCAF	Tumor
T9_AGTTGGTGTTCTCATT	6.33119	3.27031	Junya_CelRes_2019_T9_AGTTGGTGTTCTCATT	Junya_CelRes_2019	T9	5263	1972	9	Classical myCAF	Tumor
T9_ATAACGCAGCCAGGAT	7.33549	1.57782	Junya_CelRes_2019_T9_ATAACGCAGCCAGGAT	Junya_CelRes_2019	T9	7460	2510	8	tCAF	Tumor
T9_ATAAGAGAGACTTTCG	6.52867	0.439072	Junya_CelRes_2019_T9_ATAAGAGAGACTTTCG	Junya_CelRes_2019	T9	6862	2250	9	Classical myCAF	Tumor
T9_ATAAGAGCATTCCTCG	6.6617	2.69792	Junya_CelRes_2019_T9_ATAAGAGCATTCCTCG	Junya_CelRes_2019	T9	6568	2396	9	Classical myCAF	Tumor
T9_ATAGACCGTAGGACAC	7.13565	2.88358	Junya_CelRes_2019_T9_ATAGACCGTAGGACAC	Junya_CelRes_2019	T9	7571	2253	9	Classical myCAF	Tumor
T9_ATAGACCGTATGCTTG	6.56881	0.347767	Junya_CelRes_2019_T9_ATAGACCGTATGCTTG	Junya_CelRes_2019	T9	6483	1858	9	Classical myCAF	Tumor
T9_ATCACGACACAGCCCA	7.5281	1.28998	Junya_CelRes_2019_T9_ATCACGACACAGCCCA	Junya_CelRes_2019	T9	9167	2753	9	Classical myCAF	Tumor
T9_ATCACGACATCTCCCA	6.32888	2.07645	Junya_CelRes_2019_T9_ATCACGACATCTCCCA	Junya_CelRes_2019	T9	8945	2539	9	Classical myCAF	Tumor
T9_ATCACGACATGCATGT	6.70243	2.98802	Junya_CelRes_2019_T9_ATCACGACATGCATGT	Junya_CelRes_2019	T9	9894	2815	9	Classical myCAF	Tumor
T9_ATCACGATCGACAGCC	6.81699	2.48292	Junya_CelRes_2019_T9_ATCACGATCGACAGCC	Junya_CelRes_2019	T9	19298	4136	9	Classical myCAF	Tumor
T9_ATCATGGGTAACGCGA	7.1285	2.9761	Junya_CelRes_2019_T9_ATCATGGGTAACGCGA	Junya_CelRes_2019	T9	7371	2372	9	Classical myCAF	Tumor
T9_ATCATGGGTACCATCA	6.2653	2.91031	Junya_CelRes_2019_T9_ATCATGGGTACCATCA	Junya_CelRes_2019	T9	11374	3175	9	Classical myCAF	Tumor
T9_ATCGAGTGTAGCGTAG	6.47238	1.8279	Junya_CelRes_2019_T9_ATCGAGTGTAGCGTAG	Junya_CelRes_2019	T9	8653	2573	9	Classical myCAF	Tumor
T9_ATCTACTCAGCGAACA	6.06489	2.37834	Junya_CelRes_2019_T9_ATCTACTCAGCGAACA	Junya_CelRes_2019	T9	11848	3044	9	Classical myCAF	Tumor
T9_ATCTACTGTTGTGGAG	7.24634	2.84656	Junya_CelRes_2019_T9_ATCTACTGTTGTGGAG	Junya_CelRes_2019	T9	11677	3099	9	Classical myCAF	Tumor
T9_ATGAGGGAGTGAAGAG	6.70897	2.66869	Junya_CelRes_2019_T9_ATGAGGGAGTGAAGAG	Junya_CelRes_2019	T9	11923	3027	9	Classical myCAF	Tumor
T9_ATGAGGGCAGGCTGAA	7.08888	2.46317	Junya_CelRes_2019_T9_ATGAGGGCAGGCTGAA	Junya_CelRes_2019	T9	15935	3900	9	Classical myCAF	Tumor
T9_ATGAGGGGTTTAGCTG	7.45257	1.22448	Junya_CelRes_2019_T9_ATGAGGGGTTTAGCTG	Junya_CelRes_2019	T9	5712	2102	9	Classical myCAF	Tumor
T9_ATGCGATTCCTCGCAT	7.159	3.00753	Junya_CelRes_2019_T9_ATGCGATTCCTCGCAT	Junya_CelRes_2019	T9	4809	1727	9	Classical myCAF	Tumor
T9_ATGGGAGCACATTTCT	7.06202	2.67125	Junya_CelRes_2019_T9_ATGGGAGCACATTTCT	Junya_CelRes_2019	T9	8595	2597	9	Classical myCAF	Tumor
T9_ATGGGAGGTCGAGTTT	5.96859	2.19876	Junya_CelRes_2019_T9_ATGGGAGGTCGAGTTT	Junya_CelRes_2019	T9	8782	2475	9	Classical myCAF	Tumor
T9_ATGTGTGCAAGCCATT	6.68846	1.01927	Junya_CelRes_2019_T9_ATGTGTGCAAGCCATT	Junya_CelRes_2019	T9	6804	2187	9	Classical myCAF	Tumor
T9_ATGTGTGCACATTAGC	7.02164	2.28096	Junya_CelRes_2019_T9_ATGTGTGCACATTAGC	Junya_CelRes_2019	T9	13339	3348	9	Classical myCAF	Tumor
T9_ATTACTCAGGCAATTA	6.43272	3.03138	Junya_CelRes_2019_T9_ATTACTCAGGCAATTA	Junya_CelRes_2019	T9	16755	3982	9	Classical myCAF	Tumor
T9_ATTACTCTCATGTCTT	6.38428	1.5877	Junya_CelRes_2019_T9_ATTACTCTCATGTCTT	Junya_CelRes_2019	T9	9085	2493	9	Classical myCAF	Tumor
T9_ATTACTCTCCAGAAGG	6.52902	1.88487	Junya_CelRes_2019_T9_ATTACTCTCCAGAAGG	Junya_CelRes_2019	T9	11491	3060	9	Classical myCAF	Tumor
T9_ATTCTACCACAGCGTC	7.14904	2.85571	Junya_CelRes_2019_T9_ATTCTACCACAGCGTC	Junya_CelRes_2019	T9	12115	3207	9	Classical myCAF	Tumor
T9_ATTGGACGTGATAAGT	6.81626	1.32243	Junya_CelRes_2019_T9_ATTGGACGTGATAAGT	Junya_CelRes_2019	T9	7480	2498	9	Classical myCAF	Tumor
T9_ATTGGTGGTCAGGACA	0.663268	-5.16033	Junya_CelRes_2019_T9_ATTGGTGGTCAGGACA	Junya_CelRes_2019	T9	6167	2119	9	Classical myCAF	Tumor
T9_CAACCAAAGTCGCCGT	6.49149	3.05999	Junya_CelRes_2019_T9_CAACCAAAGTCGCCGT	Junya_CelRes_2019	T9	4804	1912	9	Classical myCAF	Tumor
T9_CAACCTCTCACTCCTG	7.05339	2.57549	Junya_CelRes_2019_T9_CAACCTCTCACTCCTG	Junya_CelRes_2019	T9	12008	3152	9	Classical myCAF	Tumor
T9_CAACTAGAGCTAGTTC	7.09407	1.5616	Junya_CelRes_2019_T9_CAACTAGAGCTAGTTC	Junya_CelRes_2019	T9	5030	1869	9	Classical myCAF	Tumor
T9_CAACTAGTCCTCGCAT	7.19481	1.32457	Junya_CelRes_2019_T9_CAACTAGTCCTCGCAT	Junya_CelRes_2019	T9	10098	2926	9	Classical myCAF	Tumor
T9_CAAGAAACATGCATGT	6.26996	2.92988	Junya_CelRes_2019_T9_CAAGAAACATGCATGT	Junya_CelRes_2019	T9	15388	3666	9	Classical myCAF	Tumor
T9_CAAGAAAGTGACGCCT	6.65696	2.98217	Junya_CelRes_2019_T9_CAAGAAAGTGACGCCT	Junya_CelRes_2019	T9	7808	2404	9	Classical myCAF	Tumor
T9_CAAGATCAGTGTGGCA	6.73416	2.90846	Junya_CelRes_2019_T9_CAAGATCAGTGTGGCA	Junya_CelRes_2019	T9	7335	2559	9	Classical myCAF	Tumor
T9_CAAGATCCAGTAACGG	5.9529	2.32662	Junya_CelRes_2019_T9_CAAGATCCAGTAACGG	Junya_CelRes_2019	T9	15925	3573	9	Classical myCAF	Tumor
T9_CAAGTTGGTCTCTCTG	7.24532	2.24567	Junya_CelRes_2019_T9_CAAGTTGGTCTCTCTG	Junya_CelRes_2019	T9	6569	2202	9	Classical myCAF	Tumor
T9_CAAGTTGGTGAGGCTA	7.08975	1.97966	Junya_CelRes_2019_T9_CAAGTTGGTGAGGCTA	Junya_CelRes_2019	T9	5824	2057	9	Classical myCAF	Tumor
T9_CACAAACCACACCGCA	7.19703	3.05429	Junya_CelRes_2019_T9_CACAAACCACACCGCA	Junya_CelRes_2019	T9	6045	2148	9	Classical myCAF	Tumor
T9_CACAAACCATAGAAAC	6.47389	2.05577	Junya_CelRes_2019_T9_CACAAACCATAGAAAC	Junya_CelRes_2019	T9	10658	2869	9	Classical myCAF	Tumor
T9_CACACAAAGATCACGG	6.83116	1.14169	Junya_CelRes_2019_T9_CACACAAAGATCACGG	Junya_CelRes_2019	T9	5814	2003	9	Classical myCAF	Tumor
T9_CACACAAAGTAATCCC	7.13141	2.462	Junya_CelRes_2019_T9_CACACAAAGTAATCCC	Junya_CelRes_2019	T9	8723	2770	9	Classical myCAF	Tumor
T9_CACACAATCCACGCAG	6.58775	1.19691	Junya_CelRes_2019_T9_CACACAATCCACGCAG	Junya_CelRes_2019	T9	6094	1920	9	Classical myCAF	Tumor
T9_CACACCTCAACACGCC	6.169	2.92409	Junya_CelRes_2019_T9_CACACCTCAACACGCC	Junya_CelRes_2019	T9	9671	2766	9	Classical myCAF	Tumor
T9_CACACTCGTGTTTGTG	6.96786	1.39628	Junya_CelRes_2019_T9_CACACTCGTGTTTGTG	Junya_CelRes_2019	T9	7960	2664	9	Classical myCAF	Tumor
T9_CACACTCGTTTGCATG	6.44733	0.377772	Junya_CelRes_2019_T9_CACACTCGTTTGCATG	Junya_CelRes_2019	T9	8094	2027	9	Classical myCAF	Tumor
T9_CACACTCTCGGCGCTA	6.86697	1.29346	Junya_CelRes_2019_T9_CACACTCTCGGCGCTA	Junya_CelRes_2019	T9	10419	2751	9	Classical myCAF	Tumor
T9_CACAGGCCAAGTTAAG	6.4961	1.68283	Junya_CelRes_2019_T9_CACAGGCCAAGTTAAG	Junya_CelRes_2019	T9	8420	2576	9	Classical myCAF	Tumor
T9_CACAGTACATCCCACT	6.24784	1.63348	Junya_CelRes_2019_T9_CACAGTACATCCCACT	Junya_CelRes_2019	T9	7453	2129	9	Classical myCAF	Tumor
T9_CACAGTACATTGCGGC	7.34863	1.32212	Junya_CelRes_2019_T9_CACAGTACATTGCGGC	Junya_CelRes_2019	T9	4982	1872	4	tCAF	Tumor
T9_CACAGTAGTGTGAAAT	6.33837	2.60526	Junya_CelRes_2019_T9_CACAGTAGTGTGAAAT	Junya_CelRes_2019	T9	8932	2520	9	Classical myCAF	Tumor
T9_CACAGTATCTGATACG	7.30767	2.89226	Junya_CelRes_2019_T9_CACAGTATCTGATACG	Junya_CelRes_2019	T9	8737	2752	9	Classical myCAF	Tumor
T9_CACAGTATCTGGGCCA	6.88606	2.8543	Junya_CelRes_2019_T9_CACAGTATCTGGGCCA	Junya_CelRes_2019	T9	8450	2658	9	Classical myCAF	Tumor
T9_CACATAGAGCGTGAGT	6.58462	2.96711	Junya_CelRes_2019_T9_CACATAGAGCGTGAGT	Junya_CelRes_2019	T9	4813	1644	9	Classical myCAF	Tumor
T9_CACATAGCATCTACGA	7.32042	1.23532	Junya_CelRes_2019_T9_CACATAGCATCTACGA	Junya_CelRes_2019	T9	7001	2284	9	Classical myCAF	Tumor
T9_CACATAGCATGGTCTA	6.28428	3.15379	Junya_CelRes_2019_T9_CACATAGCATGGTCTA	Junya_CelRes_2019	T9	4997	1892	9	Classical myCAF	Tumor
T9_CACATTTAGTGGGTTG	2.63558	-1.04268	Junya_CelRes_2019_T9_CACATTTAGTGGGTTG	Junya_CelRes_2019	T9	9974	3083	16	TSPAN8 CAF	Tumor
T9_CACCACTAGCCCAGCT	6.38714	1.22503	Junya_CelRes_2019_T9_CACCACTAGCCCAGCT	Junya_CelRes_2019	T9	11933	2975	9	Classical myCAF	Tumor
T9_CACCACTCAATACGCT	7.57679	1.37457	Junya_CelRes_2019_T9_CACCACTCAATACGCT	Junya_CelRes_2019	T9	6802	2284	9	Classical myCAF	Tumor
T9_CACCACTGTGCTAGCC	6.72577	2.65767	Junya_CelRes_2019_T9_CACCACTGTGCTAGCC	Junya_CelRes_2019	T9	10032	2947	9	Classical myCAF	Tumor
T9_CACCAGGGTCTCTTAT	7.04082	1.24429	Junya_CelRes_2019_T9_CACCAGGGTCTCTTAT	Junya_CelRes_2019	T9	6960	2199	9	Classical myCAF	Tumor
T9_CACCAGGTCACCGGGT	6.55383	2.57004	Junya_CelRes_2019_T9_CACCAGGTCACCGGGT	Junya_CelRes_2019	T9	15958	3694	9	Classical myCAF	Tumor
T9_CACTCCAAGTAGCGGT	6.55989	3.03569	Junya_CelRes_2019_T9_CACTCCAAGTAGCGGT	Junya_CelRes_2019	T9	4729	1791	9	Classical myCAF	Tumor
T9_CACTCCAAGTTTCCTT	7.15021	2.7614	Junya_CelRes_2019_T9_CACTCCAAGTTTCCTT	Junya_CelRes_2019	T9	7249	2248	9	Classical myCAF	Tumor
T9_CAGAATCGTGGCCCTA	6.5031	2.79786	Junya_CelRes_2019_T9_CAGAATCGTGGCCCTA	Junya_CelRes_2019	T9	17418	3852	9	Classical myCAF	Tumor
T9_CAGAGAGCATTGGCGC	6.70649	2.61567	Junya_CelRes_2019_T9_CAGAGAGCATTGGCGC	Junya_CelRes_2019	T9	7072	2473	9	Classical myCAF	Tumor
T9_CAGAGAGGTAGCGTAG	6.69333	2.9219	Junya_CelRes_2019_T9_CAGAGAGGTAGCGTAG	Junya_CelRes_2019	T9	8681	2863	9	Classical myCAF	Tumor
T9_CAGATCAAGGCCATAG	5.97211	2.38836	Junya_CelRes_2019_T9_CAGATCAAGGCCATAG	Junya_CelRes_2019	T9	8343	2547	9	Classical myCAF	Tumor
T9_CAGATCACAAACCCAT	6.5745	1.70542	Junya_CelRes_2019_T9_CAGATCACAAACCCAT	Junya_CelRes_2019	T9	10948	3227	2	Classical myCAF	Tumor
T9_CAGCAGCCAATCCAAC	7.17806	3.10196	Junya_CelRes_2019_T9_CAGCAGCCAATCCAAC	Junya_CelRes_2019	T9	6531	2330	9	Classical myCAF	Tumor
T9_CAGCAGCCAGTCACTA	7.00955	2.73311	Junya_CelRes_2019_T9_CAGCAGCCAGTCACTA	Junya_CelRes_2019	T9	5003	2035	9	Classical myCAF	Tumor
T9_CAGCAGCCATACTCTT	6.24539	1.88122	Junya_CelRes_2019_T9_CAGCAGCCATACTCTT	Junya_CelRes_2019	T9	12637	3175	9	Classical myCAF	Tumor
T9_CAGCAGCGTTCAGTAC	6.12031	2.45242	Junya_CelRes_2019_T9_CAGCAGCGTTCAGTAC	Junya_CelRes_2019	T9	9622	2670	9	Classical myCAF	Tumor
T9_CAGCATACACGAGAGT	6.5457	0.326386	Junya_CelRes_2019_T9_CAGCATACACGAGAGT	Junya_CelRes_2019	T9	8224	2120	9	Classical myCAF	Tumor
T9_CAGCCGAAGACCTTTG	7.09085	2.91345	Junya_CelRes_2019_T9_CAGCCGAAGACCTTTG	Junya_CelRes_2019	T9	6219	2097	9	Classical myCAF	Tumor
T9_CAGCCGACAGCCAGAA	6.78199	2.45647	Junya_CelRes_2019_T9_CAGCCGACAGCCAGAA	Junya_CelRes_2019	T9	8836	2602	9	Classical myCAF	Tumor
T9_CAGCCGAGTTGCGCAC	7.19435	2.87981	Junya_CelRes_2019_T9_CAGCCGAGTTGCGCAC	Junya_CelRes_2019	T9	9588	2762	9	Classical myCAF	Tumor
T9_CAGCCGATCCGAGCCA	6.37995	0.408116	Junya_CelRes_2019_T9_CAGCCGATCCGAGCCA	Junya_CelRes_2019	T9	6468	2018	9	Classical myCAF	Tumor
T9_CAGCGACAGAACAACT	6.93196	2.97579	Junya_CelRes_2019_T9_CAGCGACAGAACAACT	Junya_CelRes_2019	T9	9187	2873	9	Classical myCAF	Tumor
T9_CAGCGACTCACTTACT	6.7054	1.87038	Junya_CelRes_2019_T9_CAGCGACTCACTTACT	Junya_CelRes_2019	T9	6490	2296	9	Classical myCAF	Tumor
T9_CAGCTGGTCCAAGTAC	6.32721	2.34154	Junya_CelRes_2019_T9_CAGCTGGTCCAAGTAC	Junya_CelRes_2019	T9	6999	2242	9	Classical myCAF	Tumor
T9_CAGGTGCAGATGGCGT	6.48667	1.82471	Junya_CelRes_2019_T9_CAGGTGCAGATGGCGT	Junya_CelRes_2019	T9	8296	2552	9	Classical myCAF	Tumor
T9_CAGGTGCGTTGGAGGT	7.15391	1.31647	Junya_CelRes_2019_T9_CAGGTGCGTTGGAGGT	Junya_CelRes_2019	T9	8280	2443	9	Classical myCAF	Tumor
T9_CAGTCCTGTAGCCTCG	2.55191	-1.0388	Junya_CelRes_2019_T9_CAGTCCTGTAGCCTCG	Junya_CelRes_2019	T9	9880	3439	16	TSPAN8 CAF	Tumor
T9_CATATGGAGTGTGGCA	6.47102	2.19905	Junya_CelRes_2019_T9_CATATGGAGTGTGGCA	Junya_CelRes_2019	T9	9539	2792	9	Classical myCAF	Tumor
T9_CATATTCAGTACGCCC	6.09987	2.03134	Junya_CelRes_2019_T9_CATATTCAGTACGCCC	Junya_CelRes_2019	T9	5386	1850	9	Classical myCAF	Tumor
T9_CATATTCGTGCACTTA	6.18	2.20619	Junya_CelRes_2019_T9_CATATTCGTGCACTTA	Junya_CelRes_2019	T9	7218	2244	9	Classical myCAF	Tumor
T9_CATCAAGAGACAAGCC	6.22494	2.19504	Junya_CelRes_2019_T9_CATCAAGAGACAAGCC	Junya_CelRes_2019	T9	10656	3075	9	Classical myCAF	Tumor
T9_CATCAAGAGATCCCAT	6.34804	2.70314	Junya_CelRes_2019_T9_CATCAAGAGATCCCAT	Junya_CelRes_2019	T9	7380	2447	9	Classical myCAF	Tumor
T9_CATCAAGGTAGCTCCG	7.54261	1.20671	Junya_CelRes_2019_T9_CATCAAGGTAGCTCCG	Junya_CelRes_2019	T9	7223	2192	9	Classical myCAF	Tumor
T9_CATCAAGGTGGCAAAC	6.54949	3.06614	Junya_CelRes_2019_T9_CATCAAGGTGGCAAAC	Junya_CelRes_2019	T9	7612	2560	9	Classical myCAF	Tumor
T9_CATCGAACATCGGTTA	6.57914	3.16565	Junya_CelRes_2019_T9_CATCGAACATCGGTTA	Junya_CelRes_2019	T9	10845	2990	9	Classical myCAF	Tumor
T9_CATCGAAGTACAGTTC	6.63754	2.92796	Junya_CelRes_2019_T9_CATCGAAGTACAGTTC	Junya_CelRes_2019	T9	5324	2207	9	Classical myCAF	Tumor
T9_CATGACACACTGCCAG	7.37659	1.6717	Junya_CelRes_2019_T9_CATGACACACTGCCAG	Junya_CelRes_2019	T9	12607	3335	8	tCAF	Tumor
T9_CATGCCTCAGGTGCCT	2.36988	-1.03356	Junya_CelRes_2019_T9_CATGCCTCAGGTGCCT	Junya_CelRes_2019	T9	52636	7083	16	TSPAN8 CAF	Tumor
T9_CATGCCTGTACGCTGC	6.53889	2.74497	Junya_CelRes_2019_T9_CATGCCTGTACGCTGC	Junya_CelRes_2019	T9	13328	3527	9	Classical myCAF	Tumor
T9_CATTATCAGACACGAC	6.58523	2.75628	Junya_CelRes_2019_T9_CATTATCAGACACGAC	Junya_CelRes_2019	T9	8219	2598	9	Classical myCAF	Tumor
T9_CATTATCCAACAACCT	6.53425	2.79919	Junya_CelRes_2019_T9_CATTATCCAACAACCT	Junya_CelRes_2019	T9	5556	2102	9	Classical myCAF	Tumor
T9_CCAATCCGTTATCCGA	6.64289	2.6578	Junya_CelRes_2019_T9_CCAATCCGTTATCCGA	Junya_CelRes_2019	T9	7041	2281	9	Classical myCAF	Tumor
T9_CCAATCCTCGCATGAT	6.85877	2.18961	Junya_CelRes_2019_T9_CCAATCCTCGCATGAT	Junya_CelRes_2019	T9	5528	2012	9	Classical myCAF	Tumor
T9_CCACCTAAGTCACGCC	7.48363	1.50007	Junya_CelRes_2019_T9_CCACCTAAGTCACGCC	Junya_CelRes_2019	T9	10071	2858	9	Classical myCAF	Tumor
T9_CCACCTACAAGCGTAG	6.7208	2.15649	Junya_CelRes_2019_T9_CCACCTACAAGCGTAG	Junya_CelRes_2019	T9	8000	2414	9	Classical myCAF	Tumor
T9_CCACCTACAGGCGATA	0.652599	-5.38063	Junya_CelRes_2019_T9_CCACCTACAGGCGATA	Junya_CelRes_2019	T9	16052	3939	11	apCAF	Tumor
T9_CCACCTATCATGTGGT	6.59926	2.69071	Junya_CelRes_2019_T9_CCACCTATCATGTGGT	Junya_CelRes_2019	T9	11049	2931	9	Classical myCAF	Tumor
T9_CCACGGAGTCGCATCG	6.34535	1.63026	Junya_CelRes_2019_T9_CCACGGAGTCGCATCG	Junya_CelRes_2019	T9	12008	3096	9	Classical myCAF	Tumor
T9_CCAGCGAGTAATCGTC	6.15254	2.87498	Junya_CelRes_2019_T9_CCAGCGAGTAATCGTC	Junya_CelRes_2019	T9	9483	2971	9	Classical myCAF	Tumor
T9_CCAGCGATCCAGGGCT	6.47892	3.05947	Junya_CelRes_2019_T9_CCAGCGATCCAGGGCT	Junya_CelRes_2019	T9	5639	2090	9	Classical myCAF	Tumor
T9_CCATGTCGTTCCACAA	6.3396	1.68315	Junya_CelRes_2019_T9_CCATGTCGTTCCACAA	Junya_CelRes_2019	T9	13152	3221	9	Classical myCAF	Tumor
T9_CCATTCGAGTGCCAGA	6.15278	2.34662	Junya_CelRes_2019_T9_CCATTCGAGTGCCAGA	Junya_CelRes_2019	T9	6548	2096	9	Classical myCAF	Tumor
T9_CCCAATCAGTTTAGGA	7.03399	2.83088	Junya_CelRes_2019_T9_CCCAATCAGTTTAGGA	Junya_CelRes_2019	T9	8663	2461	9	Classical myCAF	Tumor
T9_CCCAATCGTGACTACT	6.69469	2.66953	Junya_CelRes_2019_T9_CCCAATCGTGACTACT	Junya_CelRes_2019	T9	8263	2645	9	Classical myCAF	Tumor
T9_CCCAATCTCTCATTCA	7.10539	2.65883	Junya_CelRes_2019_T9_CCCAATCTCTCATTCA	Junya_CelRes_2019	T9	7096	2299	9	Classical myCAF	Tumor
T9_CCCAGTTAGATCTGCT	7.23598	2.81866	Junya_CelRes_2019_T9_CCCAGTTAGATCTGCT	Junya_CelRes_2019	T9	6222	2078	9	Classical myCAF	Tumor
T9_CCCAGTTTCATCTGTT	2.54839	-1.04775	Junya_CelRes_2019_T9_CCCAGTTTCATCTGTT	Junya_CelRes_2019	T9	7541	2588	16	TSPAN8 CAF	Tumor
T9_CCCATACTCTTAACCT	6.02724	2.33807	Junya_CelRes_2019_T9_CCCATACTCTTAACCT	Junya_CelRes_2019	T9	12864	3092	9	Classical myCAF	Tumor
T9_CCGGTAGAGAGTTGGC	6.3869	2.65985	Junya_CelRes_2019_T9_CCGGTAGAGAGTTGGC	Junya_CelRes_2019	T9	11373	2971	9	Classical myCAF	Tumor
T9_CCGGTAGGTACGAAAT	6.49643	3.00192	Junya_CelRes_2019_T9_CCGGTAGGTACGAAAT	Junya_CelRes_2019	T9	9686	2815	9	Classical myCAF	Tumor
T9_CCGGTAGGTCTAGCCG	6.66118	2.9965	Junya_CelRes_2019_T9_CCGGTAGGTCTAGCCG	Junya_CelRes_2019	T9	10005	2881	9	Classical myCAF	Tumor
T9_CCGGTAGGTGCTGTAT	6.78445	2.87256	Junya_CelRes_2019_T9_CCGGTAGGTGCTGTAT	Junya_CelRes_2019	T9	8267	2484	9	Classical myCAF	Tumor
T9_CCGGTAGTCTCAAACG	6.18489	2.87544	Junya_CelRes_2019_T9_CCGGTAGTCTCAAACG	Junya_CelRes_2019	T9	12915	3358	9	Classical myCAF	Tumor
T9_CCGTACTAGCTAAACA	6.23273	2.52974	Junya_CelRes_2019_T9_CCGTACTAGCTAAACA	Junya_CelRes_2019	T9	18419	4276	9	Classical myCAF	Tumor
T9_CCGTACTGTCAACATC	6.91816	1.29215	Junya_CelRes_2019_T9_CCGTACTGTCAACATC	Junya_CelRes_2019	T9	9218	2648	9	Classical myCAF	Tumor
T9_CCGTACTTCATGTCTT	6.3141	2.95111	Junya_CelRes_2019_T9_CCGTACTTCATGTCTT	Junya_CelRes_2019	T9	11006	3119	9	Classical myCAF	Tumor
T9_CCTAAAGCAGGCTGAA	7.36108	1.58232	Junya_CelRes_2019_T9_CCTAAAGCAGGCTGAA	Junya_CelRes_2019	T9	11537	3260	9	Classical myCAF	Tumor
T9_CCTAAAGGTCGAAAGC	6.60999	1.92009	Junya_CelRes_2019_T9_CCTAAAGGTCGAAAGC	Junya_CelRes_2019	T9	5542	2060	9	Classical myCAF	Tumor
T9_CCTACACTCGGTTAAC	7.15234	2.20887	Junya_CelRes_2019_T9_CCTACACTCGGTTAAC	Junya_CelRes_2019	T9	18542	4569	9	Classical myCAF	Tumor
T9_CCTACCAAGTTACCCA	6.64921	0.368391	Junya_CelRes_2019_T9_CCTACCAAGTTACCCA	Junya_CelRes_2019	T9	5406	1762	9	Classical myCAF	Tumor
T9_CCTACCACACGTTGGC	7.1262	3.0336	Junya_CelRes_2019_T9_CCTACCACACGTTGGC	Junya_CelRes_2019	T9	7628	2449	9	Classical myCAF	Tumor
T9_CCTCAGTGTTGAGGTG	6.88086	3.03811	Junya_CelRes_2019_T9_CCTCAGTGTTGAGGTG	Junya_CelRes_2019	T9	11225	3138	9	Classical myCAF	Tumor
T9_CCTTACGGTACCAGTT	6.9978	2.87767	Junya_CelRes_2019_T9_CCTTACGGTACCAGTT	Junya_CelRes_2019	T9	8825	2669	9	Classical myCAF	Tumor
T9_CCTTCCCTCTCAACTT	6.3992	0.69865	Junya_CelRes_2019_T9_CCTTCCCTCTCAACTT	Junya_CelRes_2019	T9	9694	2814	9	Classical myCAF	Tumor
T9_CCTTCGAAGCTGCAAG	6.43924	3.01735	Junya_CelRes_2019_T9_CCTTCGAAGCTGCAAG	Junya_CelRes_2019	T9	8990	2861	9	Classical myCAF	Tumor
T9_CCTTTCTGTATCACCA	7.05756	1.12063	Junya_CelRes_2019_T9_CCTTTCTGTATCACCA	Junya_CelRes_2019	T9	11872	3180	9	Classical myCAF	Tumor
T9_CGAACATGTACTCTCC	6.49082	2.20002	Junya_CelRes_2019_T9_CGAACATGTACTCTCC	Junya_CelRes_2019	T9	8565	2667	9	Classical myCAF	Tumor
T9_CGAATGTCAGCTGCTG	6.65346	1.9498	Junya_CelRes_2019_T9_CGAATGTCAGCTGCTG	Junya_CelRes_2019	T9	13431	3683	9	Classical myCAF	Tumor
T9_CGAATGTGTTAAAGAC	7.20028	2.67338	Junya_CelRes_2019_T9_CGAATGTGTTAAAGAC	Junya_CelRes_2019	T9	18016	4013	9	Classical myCAF	Tumor
T9_CGACTTCAGGTCATCT	6.39205	1.46991	Junya_CelRes_2019_T9_CGACTTCAGGTCATCT	Junya_CelRes_2019	T9	8859	2447	9	Classical myCAF	Tumor
T9_CGACTTCAGTCATGCT	6.54031	0.373319	Junya_CelRes_2019_T9_CGACTTCAGTCATGCT	Junya_CelRes_2019	T9	6988	1956	9	Classical myCAF	Tumor
T9_CGAGAAGTCATTGCCC	7.01065	2.9635	Junya_CelRes_2019_T9_CGAGAAGTCATTGCCC	Junya_CelRes_2019	T9	5733	2053	9	Classical myCAF	Tumor
T9_CGAGCACAGGCTAGCA	6.79455	2.22967	Junya_CelRes_2019_T9_CGAGCACAGGCTAGCA	Junya_CelRes_2019	T9	7893	2420	9	Classical myCAF	Tumor
T9_CGAGCACCACCCTATC	6.52094	2.89928	Junya_CelRes_2019_T9_CGAGCACCACCCTATC	Junya_CelRes_2019	T9	8476	2638	9	Classical myCAF	Tumor
T9_CGATCGGCAACACGCC	5.89777	2.26758	Junya_CelRes_2019_T9_CGATCGGCAACACGCC	Junya_CelRes_2019	T9	21614	4334	9	Classical myCAF	Tumor
T9_CGATCGGCATGCAATC	7.25046	1.23182	Junya_CelRes_2019_T9_CGATCGGCATGCAATC	Junya_CelRes_2019	T9	5617	1989	9	Classical myCAF	Tumor
T9_CGATGGCTCCCTAATT	6.73377	1.65715	Junya_CelRes_2019_T9_CGATGGCTCCCTAATT	Junya_CelRes_2019	T9	8738	2688	9	Classical myCAF	Tumor
T9_CGATGTAAGCACCGCT	6.49503	2.9109	Junya_CelRes_2019_T9_CGATGTAAGCACCGCT	Junya_CelRes_2019	T9	12942	3337	9	Classical myCAF	Tumor
T9_CGATGTACAAGGCTCC	6.11246	2.14918	Junya_CelRes_2019_T9_CGATGTACAAGGCTCC	Junya_CelRes_2019	T9	7215	2279	9	Classical myCAF	Tumor
T9_CGATGTAGTTGTTTGG	6.15657	2.46018	Junya_CelRes_2019_T9_CGATGTAGTTGTTTGG	Junya_CelRes_2019	T9	10920	2873	9	Classical myCAF	Tumor
T9_CGATTGAGTCTACCTC	6.50022	2.90636	Junya_CelRes_2019_T9_CGATTGAGTCTACCTC	Junya_CelRes_2019	T9	15222	3613	9	Classical myCAF	Tumor
T9_CGCCAAGCAATAAGCA	-0.800722	2.04705	Junya_CelRes_2019_T9_CGCCAAGCAATAAGCA	Junya_CelRes_2019	T9	5844	2596	8	tCAF	Tumor
T9_CGCCAAGGTCGCCATG	7.11313	2.95836	Junya_CelRes_2019_T9_CGCCAAGGTCGCCATG	Junya_CelRes_2019	T9	5205	1963	9	Classical myCAF	Tumor
T9_CGCGGTAGTTTGCATG	6.55798	2.08482	Junya_CelRes_2019_T9_CGCGGTAGTTTGCATG	Junya_CelRes_2019	T9	6597	2195	9	Classical myCAF	Tumor
T9_CGCGTTTTCCTCAACC	7.55025	1.34064	Junya_CelRes_2019_T9_CGCGTTTTCCTCAACC	Junya_CelRes_2019	T9	6338	2221	9	Classical myCAF	Tumor
T9_CGCTATCGTCAGATAA	6.50336	1.66102	Junya_CelRes_2019_T9_CGCTATCGTCAGATAA	Junya_CelRes_2019	T9	5468	2092	9	Classical myCAF	Tumor
T9_CGCTGGAAGAAGGTGA	6.88741	1.82852	Junya_CelRes_2019_T9_CGCTGGAAGAAGGTGA	Junya_CelRes_2019	T9	7359	2570	9	Classical myCAF	Tumor
T9_CGCTTCAAGGCAGGTT	6.82398	1.75379	Junya_CelRes_2019_T9_CGCTTCAAGGCAGGTT	Junya_CelRes_2019	T9	5873	2108	9	Classical myCAF	Tumor
T9_CGCTTCATCCATGCTC	7.23701	2.6626	Junya_CelRes_2019_T9_CGCTTCATCCATGCTC	Junya_CelRes_2019	T9	13156	3377	9	Classical myCAF	Tumor
T9_CGGACGTAGTACCGGA	6.29503	1.45171	Junya_CelRes_2019_T9_CGGACGTAGTACCGGA	Junya_CelRes_2019	T9	10456	2659	9	Classical myCAF	Tumor
T9_CGGACGTGTCGCGGTT	2.63149	-1.02275	Junya_CelRes_2019_T9_CGGACGTGTCGCGGTT	Junya_CelRes_2019	T9	12152	3534	16	TSPAN8 CAF	Tumor
T9_CGGACGTGTTAGAACA	6.6345	2.76599	Junya_CelRes_2019_T9_CGGACGTGTTAGAACA	Junya_CelRes_2019	T9	13653	3475	9	Classical myCAF	Tumor
T9_CGGACGTGTTCTGGTA	6.31081	2.45364	Junya_CelRes_2019_T9_CGGACGTGTTCTGGTA	Junya_CelRes_2019	T9	8263	2585	9	Classical myCAF	Tumor
T9_CGGACGTTCTCACATT	6.47163	2.49012	Junya_CelRes_2019_T9_CGGACGTTCTCACATT	Junya_CelRes_2019	T9	9977	2668	9	Classical myCAF	Tumor
T9_CGGACTGTCAGCGATT	6.96606	2.78442	Junya_CelRes_2019_T9_CGGACTGTCAGCGATT	Junya_CelRes_2019	T9	4841	2043	9	Classical myCAF	Tumor
T9_CGGAGCTCATGTAGTC	7.03257	1.20032	Junya_CelRes_2019_T9_CGGAGCTCATGTAGTC	Junya_CelRes_2019	T9	13575	3287	9	Classical myCAF	Tumor
T9_CGGAGTCAGCTAAGAT	6.38272	2.62668	Junya_CelRes_2019_T9_CGGAGTCAGCTAAGAT	Junya_CelRes_2019	T9	9071	2747	9	Classical myCAF	Tumor
T9_CGGAGTCTCGGCATCG	7.30871	2.9828	Junya_CelRes_2019_T9_CGGAGTCTCGGCATCG	Junya_CelRes_2019	T9	6786	2057	9	Classical myCAF	Tumor
T9_CGGAGTCTCTTTAGTC	7.00471	2.39392	Junya_CelRes_2019_T9_CGGAGTCTCTTTAGTC	Junya_CelRes_2019	T9	9091	2728	9	Classical myCAF	Tumor
T9_CGGCTAGGTCCGAGTC	7.00261	3.10442	Junya_CelRes_2019_T9_CGGCTAGGTCCGAGTC	Junya_CelRes_2019	T9	8774	2797	9	Classical myCAF	Tumor
T9_CGGGTCACAGTAAGAT	7.16339	2.59311	Junya_CelRes_2019_T9_CGGGTCACAGTAAGAT	Junya_CelRes_2019	T9	10127	2871	9	Classical myCAF	Tumor
T9_CGGGTCAGTCTCTTTA	7.11832	1.21695	Junya_CelRes_2019_T9_CGGGTCAGTCTCTTTA	Junya_CelRes_2019	T9	7885	2507	9	Classical myCAF	Tumor
T9_CGGGTCATCTCATTCA	6.49105	3.13033	Junya_CelRes_2019_T9_CGGGTCATCTCATTCA	Junya_CelRes_2019	T9	5880	2122	9	Classical myCAF	Tumor
T9_CGGTTAACAAACCTAC	7.22433	2.48786	Junya_CelRes_2019_T9_CGGTTAACAAACCTAC	Junya_CelRes_2019	T9	23566	4393	9	Classical myCAF	Tumor
T9_CGGTTAATCGGCATCG	6.44727	3.11756	Junya_CelRes_2019_T9_CGGTTAATCGGCATCG	Junya_CelRes_2019	T9	10674	3253	9	Classical myCAF	Tumor
T9_CGTAGCGGTTACGCGC	7.24809	2.80103	Junya_CelRes_2019_T9_CGTAGCGGTTACGCGC	Junya_CelRes_2019	T9	11361	3169	9	Classical myCAF	Tumor
T9_CGTCACTAGTCTCCTC	6.7288	2.70528	Junya_CelRes_2019_T9_CGTCACTAGTCTCCTC	Junya_CelRes_2019	T9	11366	3306	9	Classical myCAF	Tumor
T9_CGTCAGGTCATGGTCA	7.32121	2.88291	Junya_CelRes_2019_T9_CGTCAGGTCATGGTCA	Junya_CelRes_2019	T9	8549	2560	9	Classical myCAF	Tumor
T9_CGTCCATCAACCGCCA	6.5873	2.26794	Junya_CelRes_2019_T9_CGTCCATCAACCGCCA	Junya_CelRes_2019	T9	16223	4237	9	Classical myCAF	Tumor
T9_CGTCCATCATCGGAAG	6.09007	2.13633	Junya_CelRes_2019_T9_CGTCCATCATCGGAAG	Junya_CelRes_2019	T9	11174	2766	9	Classical myCAF	Tumor
T9_CGTCTACTCCCGACTT	6.43526	3.02391	Junya_CelRes_2019_T9_CGTCTACTCCCGACTT	Junya_CelRes_2019	T9	12667	3476	9	Classical myCAF	Tumor
T9_CGTGAGCAGTACACCT	6.88552	1.43796	Junya_CelRes_2019_T9_CGTGAGCAGTACACCT	Junya_CelRes_2019	T9	6382	2144	9	Classical myCAF	Tumor
T9_CGTGAGCGTACGCTGC	6.49794	0.782183	Junya_CelRes_2019_T9_CGTGAGCGTACGCTGC	Junya_CelRes_2019	T9	5568	1861	9	Classical myCAF	Tumor
T9_CGTGTAATCTGAGGGA	6.343	1.29801	Junya_CelRes_2019_T9_CGTGTAATCTGAGGGA	Junya_CelRes_2019	T9	14710	3595	9	Classical myCAF	Tumor
T9_CGTGTCTAGACAGACC	6.35923	2.52069	Junya_CelRes_2019_T9_CGTGTCTAGACAGACC	Junya_CelRes_2019	T9	6206	1978	9	Classical myCAF	Tumor
T9_CGTTAGAAGACAGAGA	6.63841	2.34122	Junya_CelRes_2019_T9_CGTTAGAAGACAGAGA	Junya_CelRes_2019	T9	8012	2625	9	Classical myCAF	Tumor
T9_CGTTCTGCAGACGCCT	6.40538	2.36932	Junya_CelRes_2019_T9_CGTTCTGCAGACGCCT	Junya_CelRes_2019	T9	5154	1928	9	Classical myCAF	Tumor
T9_CGTTCTGTCATCGGAT	7.38796	1.49719	Junya_CelRes_2019_T9_CGTTCTGTCATCGGAT	Junya_CelRes_2019	T9	10930	3186	8	tCAF	Tumor
T9_CGTTCTGTCGCCGTGA	6.61195	2.03477	Junya_CelRes_2019_T9_CGTTCTGTCGCCGTGA	Junya_CelRes_2019	T9	4874	1673	9	Classical myCAF	Tumor
T9_CGTTGGGAGGTCGGAT	6.63417	2.7546	Junya_CelRes_2019_T9_CGTTGGGAGGTCGGAT	Junya_CelRes_2019	T9	16101	3635	9	Classical myCAF	Tumor
T9_CGTTGGGTCGGATGGA	7.27887	1.24037	Junya_CelRes_2019_T9_CGTTGGGTCGGATGGA	Junya_CelRes_2019	T9	6486	2170	9	Classical myCAF	Tumor
T9_CTAACTTAGCTGCCCA	6.74448	1.85974	Junya_CelRes_2019_T9_CTAACTTAGCTGCCCA	Junya_CelRes_2019	T9	7612	2296	9	Classical myCAF	Tumor
T9_CTAACTTGTAAGTTCC	7.44042	1.1819	Junya_CelRes_2019_T9_CTAACTTGTAAGTTCC	Junya_CelRes_2019	T9	6062	2069	0	iCAF	Tumor
T9_CTAACTTTCTAAGCCA	6.54457	0.685682	Junya_CelRes_2019_T9_CTAACTTTCTAAGCCA	Junya_CelRes_2019	T9	8262	2257	9	Classical myCAF	Tumor
T9_CTAAGACAGTCTCGGC	6.37356	0.587141	Junya_CelRes_2019_T9_CTAAGACAGTCTCGGC	Junya_CelRes_2019	T9	8685	2518	9	Classical myCAF	Tumor
T9_CTAAGACAGTTTCCTT	6.58452	0.741036	Junya_CelRes_2019_T9_CTAAGACAGTTTCCTT	Junya_CelRes_2019	T9	9427	2510	9	Classical myCAF	Tumor
T9_CTAATGGGTCATACTG	6.6567	2.81165	Junya_CelRes_2019_T9_CTAATGGGTCATACTG	Junya_CelRes_2019	T9	12846	3557	9	Classical myCAF	Tumor
T9_CTACACCAGGAGTTGC	6.32412	1.67479	Junya_CelRes_2019_T9_CTACACCAGGAGTTGC	Junya_CelRes_2019	T9	8168	2406	9	Classical myCAF	Tumor
T9_CTACACCTCGGTCCGA	6.45028	2.07188	Junya_CelRes_2019_T9_CTACACCTCGGTCCGA	Junya_CelRes_2019	T9	4776	1741	9	Classical myCAF	Tumor
T9_CTACATTCAGCCTGTG	6.63322	1.15764	Junya_CelRes_2019_T9_CTACATTCAGCCTGTG	Junya_CelRes_2019	T9	7739	2380	9	Classical myCAF	Tumor
T9_CTACATTTCGCCATAA	6.49828	2.56932	Junya_CelRes_2019_T9_CTACATTTCGCCATAA	Junya_CelRes_2019	T9	7374	2710	9	Classical myCAF	Tumor
T9_CTACGTCAGCTACCGC	6.14309	2.36154	Junya_CelRes_2019_T9_CTACGTCAGCTACCGC	Junya_CelRes_2019	T9	5036	1811	9	Classical myCAF	Tumor
T9_CTACGTCGTCAGAGGT	6.55297	0.139964	Junya_CelRes_2019_T9_CTACGTCGTCAGAGGT	Junya_CelRes_2019	T9	8734	2189	9	Classical myCAF	Tumor
T9_CTACGTCTCCAGGGCT	2.6891	-1.03498	Junya_CelRes_2019_T9_CTACGTCTCCAGGGCT	Junya_CelRes_2019	T9	17135	4287	16	TSPAN8 CAF	Tumor
T9_CTAGAGTTCGGTGTCG	2.48764	-1.09348	Junya_CelRes_2019_T9_CTAGAGTTCGGTGTCG	Junya_CelRes_2019	T9	13822	3605	16	TSPAN8 CAF	Tumor
T9_CTAGTGACATGGTCTA	6.42983	3.03187	Junya_CelRes_2019_T9_CTAGTGACATGGTCTA	Junya_CelRes_2019	T9	9686	2988	9	Classical myCAF	Tumor
T9_CTCACACTCTACTTAC	7.21776	1.48258	Junya_CelRes_2019_T9_CTCACACTCTACTTAC	Junya_CelRes_2019	T9	12562	3500	9	Classical myCAF	Tumor
T9_CTCCTAGCAGCCTGTG	6.99176	3.10286	Junya_CelRes_2019_T9_CTCCTAGCAGCCTGTG	Junya_CelRes_2019	T9	4697	1925	9	Classical myCAF	Tumor
T9_CTCGAAAAGCTTATCG	6.3604	2.92328	Junya_CelRes_2019_T9_CTCGAAAAGCTTATCG	Junya_CelRes_2019	T9	13456	3670	9	Classical myCAF	Tumor
T9_CTCGAGGAGTGTTTGC	7.10768	3.00322	Junya_CelRes_2019_T9_CTCGAGGAGTGTTTGC	Junya_CelRes_2019	T9	5994	2078	9	Classical myCAF	Tumor
T9_CTCGAGGCAAAGGTGC	6.76104	1.20752	Junya_CelRes_2019_T9_CTCGAGGCAAAGGTGC	Junya_CelRes_2019	T9	5989	2243	4	tCAF	Tumor
T9_CTCGAGGCAGTTAACC	7.30167	1.4301	Junya_CelRes_2019_T9_CTCGAGGCAGTTAACC	Junya_CelRes_2019	T9	10466	2877	9	Classical myCAF	Tumor
T9_CTCGGAGAGAGTCGGT	2.62551	-1.10166	Junya_CelRes_2019_T9_CTCGGAGAGAGTCGGT	Junya_CelRes_2019	T9	18225	4167	16	TSPAN8 CAF	Tumor
T9_CTCGGAGTCACGCGGT	6.10202	2.14144	Junya_CelRes_2019_T9_CTCGGAGTCACGCGGT	Junya_CelRes_2019	T9	8765	2418	9	Classical myCAF	Tumor
T9_CTCGGGAAGCCCAACC	7.36733	1.34736	Junya_CelRes_2019_T9_CTCGGGAAGCCCAACC	Junya_CelRes_2019	T9	6383	2061	9	Classical myCAF	Tumor
T9_CTCGGGATCACATACG	6.52956	0.2888	Junya_CelRes_2019_T9_CTCGGGATCACATACG	Junya_CelRes_2019	T9	5603	1939	9	Classical myCAF	Tumor
T9_CTCGTACGTAATCGTC	5.79246	2.86623	Junya_CelRes_2019_T9_CTCGTACGTAATCGTC	Junya_CelRes_2019	T9	10779	3190	9	Classical myCAF	Tumor
T9_CTCGTCACAGTATCTG	6.52894	1.97521	Junya_CelRes_2019_T9_CTCGTCACAGTATCTG	Junya_CelRes_2019	T9	14438	3651	9	Classical myCAF	Tumor
T9_CTCTGGTCATTTGCTT	6.56401	2.82038	Junya_CelRes_2019_T9_CTCTGGTCATTTGCTT	Junya_CelRes_2019	T9	12397	3327	9	Classical myCAF	Tumor
T9_CTGAAGTGTATGAATG	6.28649	2.51514	Junya_CelRes_2019_T9_CTGAAGTGTATGAATG	Junya_CelRes_2019	T9	9969	2833	9	Classical myCAF	Tumor
T9_CTGATAGGTGTATGGG	7.05007	2.94735	Junya_CelRes_2019_T9_CTGATAGGTGTATGGG	Junya_CelRes_2019	T9	9436	2917	9	Classical myCAF	Tumor
T9_CTGCCTAAGCACGCCT	7.28575	1.80915	Junya_CelRes_2019_T9_CTGCCTAAGCACGCCT	Junya_CelRes_2019	T9	10937	3134	9	Classical myCAF	Tumor
T9_CTGCCTATCTCGATGA	6.22963	2.70596	Junya_CelRes_2019_T9_CTGCCTATCTCGATGA	Junya_CelRes_2019	T9	13509	3516	9	Classical myCAF	Tumor
T9_CTGGTCTAGCCTCGTG	6.15708	2.38521	Junya_CelRes_2019_T9_CTGGTCTAGCCTCGTG	Junya_CelRes_2019	T9	5757	2021	9	Classical myCAF	Tumor
T9_CTGGTCTAGTATTGGA	6.00782	2.55904	Junya_CelRes_2019_T9_CTGGTCTAGTATTGGA	Junya_CelRes_2019	T9	6118	2430	9	Classical myCAF	Tumor
T9_CTGTGCTAGGCATTGG	6.72331	1.52753	Junya_CelRes_2019_T9_CTGTGCTAGGCATTGG	Junya_CelRes_2019	T9	5734	1860	9	Classical myCAF	Tumor
T9_CTGTTTAAGACTGGGT	7.03765	2.90333	Junya_CelRes_2019_T9_CTGTTTAAGACTGGGT	Junya_CelRes_2019	T9	7163	2332	9	Classical myCAF	Tumor
T9_CTGTTTACAAGCCGTC	6.44953	0.348903	Junya_CelRes_2019_T9_CTGTTTACAAGCCGTC	Junya_CelRes_2019	T9	13807	3124	9	Classical myCAF	Tumor
T9_CTGTTTATCCTCATTA	6.30583	2.06084	Junya_CelRes_2019_T9_CTGTTTATCCTCATTA	Junya_CelRes_2019	T9	10010	3003	9	Classical myCAF	Tumor
T9_CTTAACTCAGATGGGT	6.45616	0.540139	Junya_CelRes_2019_T9_CTTAACTCAGATGGGT	Junya_CelRes_2019	T9	7476	2266	9	Classical myCAF	Tumor
T9_CTTAACTGTGCAGGTA	6.61486	2.44491	Junya_CelRes_2019_T9_CTTAACTGTGCAGGTA	Junya_CelRes_2019	T9	6065	2111	9	Classical myCAF	Tumor
T9_CTTAACTTCGAATGCT	6.25142	2.99809	Junya_CelRes_2019_T9_CTTAACTTCGAATGCT	Junya_CelRes_2019	T9	16325	3810	9	Classical myCAF	Tumor
T9_CTTACCGCAGGGATTG	6.32235	0.800368	Junya_CelRes_2019_T9_CTTACCGCAGGGATTG	Junya_CelRes_2019	T9	7928	2291	9	Classical myCAF	Tumor
T9_CTTACCGCATATACCG	6.93141	1.07052	Junya_CelRes_2019_T9_CTTACCGCATATACCG	Junya_CelRes_2019	T9	5387	1981	9	Classical myCAF	Tumor
T9_CTTACCGTCTTTAGGG	6.82671	2.62807	Junya_CelRes_2019_T9_CTTACCGTCTTTAGGG	Junya_CelRes_2019	T9	9922	2748	9	Classical myCAF	Tumor
T9_CTTAGGAGTGCTAGCC	6.37686	1.91613	Junya_CelRes_2019_T9_CTTAGGAGTGCTAGCC	Junya_CelRes_2019	T9	8519	2222	9	Classical myCAF	Tumor
T9_CTTCTCTAGAATTGTG	7.1902	1.18114	Junya_CelRes_2019_T9_CTTCTCTAGAATTGTG	Junya_CelRes_2019	T9	7782	2501	9	Classical myCAF	Tumor
T9_CTTCTCTTCAGGATCT	7.26178	1.27541	Junya_CelRes_2019_T9_CTTCTCTTCAGGATCT	Junya_CelRes_2019	T9	8198	2622	9	Classical myCAF	Tumor
T9_CTTGGCTAGGTGCTTT	6.60816	2.8428	Junya_CelRes_2019_T9_CTTGGCTAGGTGCTTT	Junya_CelRes_2019	T9	6200	2063	9	Classical myCAF	Tumor
T9_CTTTGCGAGGCGACAT	6.56525	2.27229	Junya_CelRes_2019_T9_CTTTGCGAGGCGACAT	Junya_CelRes_2019	T9	12168	3207	9	Classical myCAF	Tumor
T9_GAAACTCAGTACGTAA	6.01883	0.547827	Junya_CelRes_2019_T9_GAAACTCAGTACGTAA	Junya_CelRes_2019	T9	5573	2056	3	CDCP1+FTL+ CAF	Tumor
T9_GAAACTCCACCCTATC	6.51084	1.42884	Junya_CelRes_2019_T9_GAAACTCCACCCTATC	Junya_CelRes_2019	T9	7140	2207	9	Classical myCAF	Tumor
T9_GAAATGAGTAGAAAGG	6.61839	0.572178	Junya_CelRes_2019_T9_GAAATGAGTAGAAAGG	Junya_CelRes_2019	T9	5285	1840	9	Classical myCAF	Tumor
T9_GAACCTACAAGCCATT	1.40191	4.23982	Junya_CelRes_2019_T9_GAACCTACAAGCCATT	Junya_CelRes_2019	T9	13208	3552	15	ISG myCAF	Tumor
T9_GAACGGACAAGTCATC	6.92225	2.85337	Junya_CelRes_2019_T9_GAACGGACAAGTCATC	Junya_CelRes_2019	T9	11251	3076	9	Classical myCAF	Tumor
T9_GAACGGATCAGTTCGA	2.43818	-1.12708	Junya_CelRes_2019_T9_GAACGGATCAGTTCGA	Junya_CelRes_2019	T9	20015	5098	16	TSPAN8 CAF	Tumor
T9_GAAGCAGAGAGCTATA	6.37719	1.42389	Junya_CelRes_2019_T9_GAAGCAGAGAGCTATA	Junya_CelRes_2019	T9	9662	2642	9	Classical myCAF	Tumor
T9_GAAGCAGTCGAGGTAG	7.46501	1.32994	Junya_CelRes_2019_T9_GAAGCAGTCGAGGTAG	Junya_CelRes_2019	T9	6812	2214	9	Classical myCAF	Tumor
T9_GAATAAGCAGCCTTTC	6.48956	0.210855	Junya_CelRes_2019_T9_GAATAAGCAGCCTTTC	Junya_CelRes_2019	T9	5624	1650	9	Classical myCAF	Tumor
T9_GAATAAGTCGCGTAGC	7.29769	1.35001	Junya_CelRes_2019_T9_GAATAAGTCGCGTAGC	Junya_CelRes_2019	T9	10953	2817	9	Classical myCAF	Tumor
T9_GAATGAAAGAGATGAG	7.39642	1.56063	Junya_CelRes_2019_T9_GAATGAAAGAGATGAG	Junya_CelRes_2019	T9	8152	2642	9	Classical myCAF	Tumor
T9_GAATGAACAATCTGCA	6.06677	2.73928	Junya_CelRes_2019_T9_GAATGAACAATCTGCA	Junya_CelRes_2019	T9	9595	2879	9	Classical myCAF	Tumor
T9_GAATGAAGTAGTACCT	7.26783	2.78439	Junya_CelRes_2019_T9_GAATGAAGTAGTACCT	Junya_CelRes_2019	T9	12303	3326	9	Classical myCAF	Tumor
T9_GACACGCCACCACCAG	6.49166	1.79327	Junya_CelRes_2019_T9_GACACGCCACCACCAG	Junya_CelRes_2019	T9	12580	3636	9	Classical myCAF	Tumor
T9_GACACGCTCTTGACGA	7.25447	2.46031	Junya_CelRes_2019_T9_GACACGCTCTTGACGA	Junya_CelRes_2019	T9	13538	3486	9	Classical myCAF	Tumor
T9_GACAGAGGTTGACGTT	7.36311	1.35289	Junya_CelRes_2019_T9_GACAGAGGTTGACGTT	Junya_CelRes_2019	T9	11046	3058	9	Classical myCAF	Tumor
T9_GACCTGGAGTTAAGTG	6.49578	2.40874	Junya_CelRes_2019_T9_GACCTGGAGTTAAGTG	Junya_CelRes_2019	T9	8085	2514	9	Classical myCAF	Tumor
T9_GACGGCTAGTCGTACT	6.68891	3.02458	Junya_CelRes_2019_T9_GACGGCTAGTCGTACT	Junya_CelRes_2019	T9	9623	2795	9	Classical myCAF	Tumor
T9_GACGTTACAGCTGTTA	2.62442	-1.00192	Junya_CelRes_2019_T9_GACGTTACAGCTGTTA	Junya_CelRes_2019	T9	20319	4846	16	TSPAN8 CAF	Tumor
T9_GACTAACGTTGCGCAC	6.5503	2.56222	Junya_CelRes_2019_T9_GACTAACGTTGCGCAC	Junya_CelRes_2019	T9	14345	3676	9	Classical myCAF	Tumor
T9_GACTACACACTTGGAT	7.50809	1.58447	Junya_CelRes_2019_T9_GACTACACACTTGGAT	Junya_CelRes_2019	T9	16279	3871	9	Classical myCAF	Tumor
T9_GACTGCGGTAACGTTC	6.85651	2.86641	Junya_CelRes_2019_T9_GACTGCGGTAACGTTC	Junya_CelRes_2019	T9	5987	2084	9	Classical myCAF	Tumor
T9_GACTGCGGTTCCATGA	6.46267	2.68597	Junya_CelRes_2019_T9_GACTGCGGTTCCATGA	Junya_CelRes_2019	T9	10259	3140	9	Classical myCAF	Tumor
T9_GAGCAGATCTGATACG	6.96769	3.06797	Junya_CelRes_2019_T9_GAGCAGATCTGATACG	Junya_CelRes_2019	T9	5609	2124	9	Classical myCAF	Tumor
T9_GAGGTGAGTCTCAACA	7.60897	1.33522	Junya_CelRes_2019_T9_GAGGTGAGTCTCAACA	Junya_CelRes_2019	T9	5912	2137	9	Classical myCAF	Tumor
T9_GAGTCCGAGCTATGCT	6.2955	2.60598	Junya_CelRes_2019_T9_GAGTCCGAGCTATGCT	Junya_CelRes_2019	T9	5971	2086	9	Classical myCAF	Tumor
T9_GAGTCCGCAAGCGAGT	-3.37225	-0.666978	Junya_CelRes_2019_T9_GAGTCCGCAAGCGAGT	Junya_CelRes_2019	T9	6992	2242	0	iCAF	Tumor
T9_GAGTCCGCATCGGTTA	6.31966	2.173	Junya_CelRes_2019_T9_GAGTCCGCATCGGTTA	Junya_CelRes_2019	T9	4994	1900	9	Classical myCAF	Tumor
T9_GATCGATTCTCGGACG	6.61177	2.85586	Junya_CelRes_2019_T9_GATCGATTCTCGGACG	Junya_CelRes_2019	T9	9281	2671	9	Classical myCAF	Tumor
T9_GATCTAGAGAGGACGG	6.59274	1.41876	Junya_CelRes_2019_T9_GATCTAGAGAGGACGG	Junya_CelRes_2019	T9	5109	1651	9	Classical myCAF	Tumor
T9_GATCTAGAGTGTTAGA	7.05592	2.40678	Junya_CelRes_2019_T9_GATCTAGAGTGTTAGA	Junya_CelRes_2019	T9	12973	3460	9	Classical myCAF	Tumor
T9_GATCTAGGTCTCACCT	6.28201	2.24242	Junya_CelRes_2019_T9_GATCTAGGTCTCACCT	Junya_CelRes_2019	T9	5019	1780	9	Classical myCAF	Tumor
T9_GATGAAAAGACCGGAT	2.47823	-1.04217	Junya_CelRes_2019_T9_GATGAAAAGACCGGAT	Junya_CelRes_2019	T9	16110	3877	16	TSPAN8 CAF	Tumor
T9_GATGAGGCATTCACTT	6.1382	2.42777	Junya_CelRes_2019_T9_GATGAGGCATTCACTT	Junya_CelRes_2019	T9	9960	3070	9	Classical myCAF	Tumor
T9_GATGCTACAATCGAAA	6.51279	3.18415	Junya_CelRes_2019_T9_GATGCTACAATCGAAA	Junya_CelRes_2019	T9	8009	2444	9	Classical myCAF	Tumor
T9_GATGCTACATTATCTC	6.3686	2.75715	Junya_CelRes_2019_T9_GATGCTACATTATCTC	Junya_CelRes_2019	T9	4902	1630	9	Classical myCAF	Tumor
T9_GATGCTATCTCGCATC	6.3192	2.79317	Junya_CelRes_2019_T9_GATGCTATCTCGCATC	Junya_CelRes_2019	T9	10963	2879	9	Classical myCAF	Tumor
T9_GCAATCATCTGTACGA	7.21387	2.78708	Junya_CelRes_2019_T9_GCAATCATCTGTACGA	Junya_CelRes_2019	T9	10317	2962	9	Classical myCAF	Tumor
T9_GCAGCCACATCCTAGA	6.76327	2.54179	Junya_CelRes_2019_T9_GCAGCCACATCCTAGA	Junya_CelRes_2019	T9	7735	2378	9	Classical myCAF	Tumor
T9_GCAGCCATCAAACAAG	6.49719	0.824132	Junya_CelRes_2019_T9_GCAGCCATCAAACAAG	Junya_CelRes_2019	T9	10917	2862	9	Classical myCAF	Tumor
T9_GCAGTTAGTAAGGGCT	6.43639	0.986199	Junya_CelRes_2019_T9_GCAGTTAGTAAGGGCT	Junya_CelRes_2019	T9	5376	1828	9	Classical myCAF	Tumor
T9_GCAGTTATCTGGCGAC	4.03267	-5.9482	Junya_CelRes_2019_T9_GCAGTTATCTGGCGAC	Junya_CelRes_2019	T9	12235	3764	14	pCAF	Tumor
T9_GCATACACAGGCTGAA	6.97658	3.08265	Junya_CelRes_2019_T9_GCATACACAGGCTGAA	Junya_CelRes_2019	T9	6083	2120	9	Classical myCAF	Tumor
T9_GCATGATAGTTATCGC	6.18093	0.819922	Junya_CelRes_2019_T9_GCATGATAGTTATCGC	Junya_CelRes_2019	T9	8109	2446	9	Classical myCAF	Tumor
T9_GCATGATCACGGTAAG	6.26665	2.06568	Junya_CelRes_2019_T9_GCATGATCACGGTAAG	Junya_CelRes_2019	T9	5355	1987	9	Classical myCAF	Tumor
T9_GCATGCGAGGTGCAAC	6.60715	0.128713	Junya_CelRes_2019_T9_GCATGCGAGGTGCAAC	Junya_CelRes_2019	T9	6225	1861	9	Classical myCAF	Tumor
T9_GCCAAATAGTCTCCTC	6.10469	2.60755	Junya_CelRes_2019_T9_GCCAAATAGTCTCCTC	Junya_CelRes_2019	T9	12903	3328	9	Classical myCAF	Tumor
T9_GCCAAATCAAGTTAAG	6.3542	2.52994	Junya_CelRes_2019_T9_GCCAAATCAAGTTAAG	Junya_CelRes_2019	T9	6670	2240	9	Classical myCAF	Tumor
T9_GCCAAATCACTAAGTC	6.22009	2.46457	Junya_CelRes_2019_T9_GCCAAATCACTAAGTC	Junya_CelRes_2019	T9	15936	3871	9	Classical myCAF	Tumor
T9_GCCAAATCATTCACTT	7.44246	1.63529	Junya_CelRes_2019_T9_GCCAAATCATTCACTT	Junya_CelRes_2019	T9	5623	2099	1	Classical myCAF	Tumor
T9_GCCAAATGTTAGATGA	6.35788	1.63071	Junya_CelRes_2019_T9_GCCAAATGTTAGATGA	Junya_CelRes_2019	T9	10916	2881	9	Classical myCAF	Tumor
T9_GCCAAATTCACCCTCA	2.54808	-1.08656	Junya_CelRes_2019_T9_GCCAAATTCACCCTCA	Junya_CelRes_2019	T9	18979	4638	16	TSPAN8 CAF	Tumor
T9_GCCTCTAAGCAGGTCA	7.2092	2.64739	Junya_CelRes_2019_T9_GCCTCTAAGCAGGTCA	Junya_CelRes_2019	T9	8146	2670	9	Classical myCAF	Tumor
T9_GCCTCTAAGGATGTAT	6.67619	2.04179	Junya_CelRes_2019_T9_GCCTCTAAGGATGTAT	Junya_CelRes_2019	T9	6841	2143	9	Classical myCAF	Tumor
T9_GCCTCTACAAACTGTC	6.39803	1.79918	Junya_CelRes_2019_T9_GCCTCTACAAACTGTC	Junya_CelRes_2019	T9	6920	2232	9	Classical myCAF	Tumor
T9_GCGAGAACATCCCACT	6.5448	2.87641	Junya_CelRes_2019_T9_GCGAGAACATCCCACT	Junya_CelRes_2019	T9	8124	2561	9	Classical myCAF	Tumor
T9_GCGAGAAGTCGAAAGC	6.72892	2.43124	Junya_CelRes_2019_T9_GCGAGAAGTCGAAAGC	Junya_CelRes_2019	T9	7545	2281	9	Classical myCAF	Tumor
T9_GCGCAACCACCAGTTA	7.07992	1.17886	Junya_CelRes_2019_T9_GCGCAACCACCAGTTA	Junya_CelRes_2019	T9	8085	2601	9	Classical myCAF	Tumor
T9_GCGCCAATCAATCTCT	7.08426	1.52662	Junya_CelRes_2019_T9_GCGCCAATCAATCTCT	Junya_CelRes_2019	T9	12101	2809	9	Classical myCAF	Tumor
T9_GCGCGATCAAGGACAC	6.39349	3.07248	Junya_CelRes_2019_T9_GCGCGATCAAGGACAC	Junya_CelRes_2019	T9	8592	2673	9	Classical myCAF	Tumor
T9_GCGGGTTAGAGATGAG	6.34942	2.97289	Junya_CelRes_2019_T9_GCGGGTTAGAGATGAG	Junya_CelRes_2019	T9	8373	2693	9	Classical myCAF	Tumor
T9_GCTCTGTTCTGATTCT	7.26101	1.3102	Junya_CelRes_2019_T9_GCTCTGTTCTGATTCT	Junya_CelRes_2019	T9	9954	2743	9	Classical myCAF	Tumor
T9_GCTGCAGTCGACAGCC	7.16969	2.54704	Junya_CelRes_2019_T9_GCTGCAGTCGACAGCC	Junya_CelRes_2019	T9	9537	2674	9	Classical myCAF	Tumor
T9_GCTGCAGTCTAAGCCA	6.79163	1.90619	Junya_CelRes_2019_T9_GCTGCAGTCTAAGCCA	Junya_CelRes_2019	T9	7234	2340	9	Classical myCAF	Tumor
T9_GCTGCTTGTCATTAGC	6.30513	2.37186	Junya_CelRes_2019_T9_GCTGCTTGTCATTAGC	Junya_CelRes_2019	T9	11395	3205	9	Classical myCAF	Tumor
T9_GCTTGAATCACAAACC	6.72091	2.5274	Junya_CelRes_2019_T9_GCTTGAATCACAAACC	Junya_CelRes_2019	T9	11173	3252	9	Classical myCAF	Tumor
T9_GGAACTTTCGTGGTCG	6.34255	2.20527	Junya_CelRes_2019_T9_GGAACTTTCGTGGTCG	Junya_CelRes_2019	T9	11259	2897	9	Classical myCAF	Tumor
T9_GGACAAGCACCCATGG	6.72282	3.04498	Junya_CelRes_2019_T9_GGACAAGCACCCATGG	Junya_CelRes_2019	T9	6288	2071	9	Classical myCAF	Tumor
T9_GGACAAGCAGCTGGCT	7.06922	2.90269	Junya_CelRes_2019_T9_GGACAAGCAGCTGGCT	Junya_CelRes_2019	T9	9327	2554	9	Classical myCAF	Tumor
T9_GGACAGAGTCCCTTGT	6.34399	1.68803	Junya_CelRes_2019_T9_GGACAGAGTCCCTTGT	Junya_CelRes_2019	T9	9578	2578	9	Classical myCAF	Tumor
T9_GGACAGAGTGTGGCTC	6.82228	2.15152	Junya_CelRes_2019_T9_GGACAGAGTGTGGCTC	Junya_CelRes_2019	T9	4918	1702	9	Classical myCAF	Tumor
T9_GGACAGATCGTTGCCT	6.453	2.31803	Junya_CelRes_2019_T9_GGACAGATCGTTGCCT	Junya_CelRes_2019	T9	6277	2309	9	Classical myCAF	Tumor
T9_GGACATTAGAGTACCG	6.13999	2.29286	Junya_CelRes_2019_T9_GGACATTAGAGTACCG	Junya_CelRes_2019	T9	14449	3416	9	Classical myCAF	Tumor
T9_GGACATTAGGTAGCCA	7.02025	2.8949	Junya_CelRes_2019_T9_GGACATTAGGTAGCCA	Junya_CelRes_2019	T9	7881	2604	9	Classical myCAF	Tumor
T9_GGACATTTCCCGACTT	6.41587	3.04534	Junya_CelRes_2019_T9_GGACATTTCCCGACTT	Junya_CelRes_2019	T9	7461	2301	9	Classical myCAF	Tumor
T9_GGACATTTCTACGAGT	7.28174	1.21034	Junya_CelRes_2019_T9_GGACATTTCTACGAGT	Junya_CelRes_2019	T9	9026	2676	9	Classical myCAF	Tumor
T9_GGACGTCAGTAGGCCA	6.57097	0.408892	Junya_CelRes_2019_T9_GGACGTCAGTAGGCCA	Junya_CelRes_2019	T9	4890	1948	9	Classical myCAF	Tumor
T9_GGAGCAACACCATGTA	6.78964	2.95867	Junya_CelRes_2019_T9_GGAGCAACACCATGTA	Junya_CelRes_2019	T9	6164	1950	9	Classical myCAF	Tumor
T9_GGAGCAAGTCAGAAGC	6.59233	2.96018	Junya_CelRes_2019_T9_GGAGCAAGTCAGAAGC	Junya_CelRes_2019	T9	10723	2942	9	Classical myCAF	Tumor
T9_GGAGCAATCCTGTAGA	7.33749	1.1251	Junya_CelRes_2019_T9_GGAGCAATCCTGTAGA	Junya_CelRes_2019	T9	6540	2089	4	tCAF	Tumor
T9_GGAGCAATCTCGGACG	6.3566	1.74021	Junya_CelRes_2019_T9_GGAGCAATCTCGGACG	Junya_CelRes_2019	T9	10760	2721	9	Classical myCAF	Tumor
T9_GGATGTTAGTTCGATC	7.37655	1.27754	Junya_CelRes_2019_T9_GGATGTTAGTTCGATC	Junya_CelRes_2019	T9	5641	1928	9	Classical myCAF	Tumor
T9_GGATTACCACCATGTA	6.46393	0.677295	Junya_CelRes_2019_T9_GGATTACCACCATGTA	Junya_CelRes_2019	T9	6052	2053	9	Classical myCAF	Tumor
T9_GGCCGATGTGACCAAG	5.16924	-1.77344	Junya_CelRes_2019_T9_GGCCGATGTGACCAAG	Junya_CelRes_2019	T9	5407	1827	3	CDCP1+FTL+ CAF	Tumor
T9_GGCGTGTAGACCGGAT	2.23305	1.83926	Junya_CelRes_2019_T9_GGCGTGTAGACCGGAT	Junya_CelRes_2019	T9	8628	2633	2	Classical myCAF	Tumor
T9_GGGAATGAGTCATGCT	7.04343	2.51278	Junya_CelRes_2019_T9_GGGAATGAGTCATGCT	Junya_CelRes_2019	T9	8395	2484	9	Classical myCAF	Tumor
T9_GGGAATGGTATGCTTG	6.22483	2.36299	Junya_CelRes_2019_T9_GGGAATGGTATGCTTG	Junya_CelRes_2019	T9	8277	2639	9	Classical myCAF	Tumor
T9_GGGACCTCACCAGCAC	6.83339	3.1445	Junya_CelRes_2019_T9_GGGACCTCACCAGCAC	Junya_CelRes_2019	T9	5408	1993	9	Classical myCAF	Tumor
T9_GGGACCTGTCATATCG	5.61111	2.34922	Junya_CelRes_2019_T9_GGGACCTGTCATATCG	Junya_CelRes_2019	T9	18183	4030	9	Classical myCAF	Tumor
T9_GGGAGATGTCAATACC	6.47443	0.241318	Junya_CelRes_2019_T9_GGGAGATGTCAATACC	Junya_CelRes_2019	T9	5281	1781	9	Classical myCAF	Tumor
T9_GGGAGATTCGTCCAGG	7.11711	1.31821	Junya_CelRes_2019_T9_GGGAGATTCGTCCAGG	Junya_CelRes_2019	T9	10931	3009	9	Classical myCAF	Tumor
T9_GGGATGAAGATAGCAT	6.7393	2.22542	Junya_CelRes_2019_T9_GGGATGAAGATAGCAT	Junya_CelRes_2019	T9	6269	2250	9	Classical myCAF	Tumor
T9_GGGATGAAGCGACGTA	2.62848	-1.03965	Junya_CelRes_2019_T9_GGGATGAAGCGACGTA	Junya_CelRes_2019	T9	8621	2912	16	TSPAN8 CAF	Tumor
T9_GGGATGAGTGTTCTTT	6.941	1.17999	Junya_CelRes_2019_T9_GGGATGAGTGTTCTTT	Junya_CelRes_2019	T9	5891	1947	9	Classical myCAF	Tumor
T9_GGGATGATCCTACAGA	7.07669	0.906007	Junya_CelRes_2019_T9_GGGATGATCCTACAGA	Junya_CelRes_2019	T9	4937	1785	9	Classical myCAF	Tumor
T9_GGGCACTAGTTGTCGT	7.2238	2.81989	Junya_CelRes_2019_T9_GGGCACTAGTTGTCGT	Junya_CelRes_2019	T9	9265	2885	9	Classical myCAF	Tumor
T9_GGGTCTGGTGCAACGA	6.59984	1.38182	Junya_CelRes_2019_T9_GGGTCTGGTGCAACGA	Junya_CelRes_2019	T9	5518	1892	9	Classical myCAF	Tumor
T9_GGGTTGCAGTCTCGGC	6.13817	2.44893	Junya_CelRes_2019_T9_GGGTTGCAGTCTCGGC	Junya_CelRes_2019	T9	7126	2093	9	Classical myCAF	Tumor
T9_GGGTTGCCATGTAAGA	6.78299	2.86581	Junya_CelRes_2019_T9_GGGTTGCCATGTAAGA	Junya_CelRes_2019	T9	8358	2551	9	Classical myCAF	Tumor
T9_GGGTTGCGTAGCAAAT	6.97966	3.02241	Junya_CelRes_2019_T9_GGGTTGCGTAGCAAAT	Junya_CelRes_2019	T9	11743	3212	9	Classical myCAF	Tumor
T9_GGGTTGCTCGCGATCG	6.34329	1.91937	Junya_CelRes_2019_T9_GGGTTGCTCGCGATCG	Junya_CelRes_2019	T9	6060	1939	9	Classical myCAF	Tumor
T9_GGTATTGAGGTGACCA	6.42526	2.23521	Junya_CelRes_2019_T9_GGTATTGAGGTGACCA	Junya_CelRes_2019	T9	9484	2642	9	Classical myCAF	Tumor
T9_GGTATTGTCACATAGC	6.43741	1.50066	Junya_CelRes_2019_T9_GGTATTGTCACATAGC	Junya_CelRes_2019	T9	7254	2169	9	Classical myCAF	Tumor
T9_GGTGAAGTCACTCTTA	6.43283	2.59332	Junya_CelRes_2019_T9_GGTGAAGTCACTCTTA	Junya_CelRes_2019	T9	7793	2641	9	Classical myCAF	Tumor
T9_GGTGTTAAGCTCCTTC	6.92373	1.47118	Junya_CelRes_2019_T9_GGTGTTAAGCTCCTTC	Junya_CelRes_2019	T9	5515	1879	9	Classical myCAF	Tumor
T9_GTAACGTAGGCCATAG	7.18129	2.43973	Junya_CelRes_2019_T9_GTAACGTAGGCCATAG	Junya_CelRes_2019	T9	6548	2356	9	Classical myCAF	Tumor
T9_GTACGTAAGTCTCCTC	6.43473	3.2305	Junya_CelRes_2019_T9_GTACGTAAGTCTCCTC	Junya_CelRes_2019	T9	6005	2272	9	Classical myCAF	Tumor
T9_GTACGTATCTGGCGAC	5.8303	2.15947	Junya_CelRes_2019_T9_GTACGTATCTGGCGAC	Junya_CelRes_2019	T9	16005	3672	9	Classical myCAF	Tumor
T9_GTACTCCAGCGAGAAA	6.41945	2.91939	Junya_CelRes_2019_T9_GTACTCCAGCGAGAAA	Junya_CelRes_2019	T9	5069	1907	9	Classical myCAF	Tumor
T9_GTACTCCGTTCGAATC	6.62854	1.9347	Junya_CelRes_2019_T9_GTACTCCGTTCGAATC	Junya_CelRes_2019	T9	6283	2065	9	Classical myCAF	Tumor
T9_GTAGGCCCAACGATCT	3.9175	-5.60628	Junya_CelRes_2019_T9_GTAGGCCCAACGATCT	Junya_CelRes_2019	T9	12329	3555	9	Classical myCAF	Tumor
T9_GTAGGCCTCCGTCAAA	7.22193	1.45734	Junya_CelRes_2019_T9_GTAGGCCTCCGTCAAA	Junya_CelRes_2019	T9	5493	2098	4	tCAF	Tumor
T9_GTAGTCAAGAAACCAT	6.65028	1.45838	Junya_CelRes_2019_T9_GTAGTCAAGAAACCAT	Junya_CelRes_2019	T9	10364	2713	9	Classical myCAF	Tumor
T9_GTATCTTAGACTCGGA	7.13612	3.08491	Junya_CelRes_2019_T9_GTATCTTAGACTCGGA	Junya_CelRes_2019	T9	8713	2522	9	Classical myCAF	Tumor
T9_GTATCTTCACAGTCGC	6.44403	2.59965	Junya_CelRes_2019_T9_GTATCTTCACAGTCGC	Junya_CelRes_2019	T9	10257	2969	9	Classical myCAF	Tumor
T9_GTATTCTAGCCAGAAC	6.53169	0.671279	Junya_CelRes_2019_T9_GTATTCTAGCCAGAAC	Junya_CelRes_2019	T9	6694	2200	9	Classical myCAF	Tumor
T9_GTATTCTAGTGTACTC	7.08983	1.4158	Junya_CelRes_2019_T9_GTATTCTAGTGTACTC	Junya_CelRes_2019	T9	18053	3844	9	Classical myCAF	Tumor
T9_GTCAAGTGTTATCACG	6.53884	2.11483	Junya_CelRes_2019_T9_GTCAAGTGTTATCACG	Junya_CelRes_2019	T9	10315	2984	9	Classical myCAF	Tumor
T9_GTCGGGTGTTGACGTT	6.83517	2.84118	Junya_CelRes_2019_T9_GTCGGGTGTTGACGTT	Junya_CelRes_2019	T9	8088	2565	9	Classical myCAF	Tumor
T9_GTCGTAAAGCTCAACT	6.39692	2.21409	Junya_CelRes_2019_T9_GTCGTAAAGCTCAACT	Junya_CelRes_2019	T9	7646	2533	9	Classical myCAF	Tumor
T9_GTCTTCGGTTCGAATC	6.86899	2.86633	Junya_CelRes_2019_T9_GTCTTCGGTTCGAATC	Junya_CelRes_2019	T9	8292	2556	9	Classical myCAF	Tumor
T9_GTGCAGCAGAAACCGC	6.35116	2.63666	Junya_CelRes_2019_T9_GTGCAGCAGAAACCGC	Junya_CelRes_2019	T9	9658	2866	9	Classical myCAF	Tumor
T9_GTGCAGCCAATCCAAC	7.17262	1.78496	Junya_CelRes_2019_T9_GTGCAGCCAATCCAAC	Junya_CelRes_2019	T9	7301	2397	9	Classical myCAF	Tumor
T9_GTGCAGCTCAACTCTT	7.32671	1.13417	Junya_CelRes_2019_T9_GTGCAGCTCAACTCTT	Junya_CelRes_2019	T9	5543	1995	9	Classical myCAF	Tumor
T9_GTGCATAAGGCATGGT	6.46337	0.728798	Junya_CelRes_2019_T9_GTGCATAAGGCATGGT	Junya_CelRes_2019	T9	11441	3184	9	Classical myCAF	Tumor
T9_GTGCATATCTTGTATC	7.02502	3.01917	Junya_CelRes_2019_T9_GTGCATATCTTGTATC	Junya_CelRes_2019	T9	6715	2367	9	Classical myCAF	Tumor
T9_GTGCGGTAGAGTACCG	6.17731	2.43437	Junya_CelRes_2019_T9_GTGCGGTAGAGTACCG	Junya_CelRes_2019	T9	10267	2857	9	Classical myCAF	Tumor
T9_GTGCTTCGTAATCGTC	3.62097	-5.92823	Junya_CelRes_2019_T9_GTGCTTCGTAATCGTC	Junya_CelRes_2019	T9	5584	2369	14	pCAF	Tumor
T9_GTGGGTCAGTTGAGTA	6.43998	2.44169	Junya_CelRes_2019_T9_GTGGGTCAGTTGAGTA	Junya_CelRes_2019	T9	14151	3470	9	Classical myCAF	Tumor
T9_GTGTTAGTCACCTTAT	6.44382	2.11127	Junya_CelRes_2019_T9_GTGTTAGTCACCTTAT	Junya_CelRes_2019	T9	5597	1920	9	Classical myCAF	Tumor
T9_GTTCATTCACAAGTAA	6.72972	2.66141	Junya_CelRes_2019_T9_GTTCATTCACAAGTAA	Junya_CelRes_2019	T9	14083	3541	9	Classical myCAF	Tumor
T9_GTTCATTGTGTGACGA	2.65659	-0.982731	Junya_CelRes_2019_T9_GTTCATTGTGTGACGA	Junya_CelRes_2019	T9	14093	3772	16	TSPAN8 CAF	Tumor
T9_GTTCGGGCATGCAATC	6.47684	2.94885	Junya_CelRes_2019_T9_GTTCGGGCATGCAATC	Junya_CelRes_2019	T9	18928	4045	9	Classical myCAF	Tumor
T9_GTTCGGGGTATATGGA	7.14702	1.26196	Junya_CelRes_2019_T9_GTTCGGGGTATATGGA	Junya_CelRes_2019	T9	6857	2068	9	Classical myCAF	Tumor
T9_GTTCTCGAGGGAACGG	6.46252	2.23153	Junya_CelRes_2019_T9_GTTCTCGAGGGAACGG	Junya_CelRes_2019	T9	10914	3082	9	Classical myCAF	Tumor
T9_GTTCTCGGTTTAGCTG	6.50425	2.62554	Junya_CelRes_2019_T9_GTTCTCGGTTTAGCTG	Junya_CelRes_2019	T9	8577	2566	9	Classical myCAF	Tumor
T9_GTTTCTAAGTGAAGTT	7.049	1.69133	Junya_CelRes_2019_T9_GTTTCTAAGTGAAGTT	Junya_CelRes_2019	T9	6036	2058	9	Classical myCAF	Tumor
T9_GTTTCTACAGTCCTTC	6.60515	2.18908	Junya_CelRes_2019_T9_GTTTCTACAGTCCTTC	Junya_CelRes_2019	T9	4643	1642	9	Classical myCAF	Tumor
T9_GTTTCTATCAGGCAAG	6.47592	3.08545	Junya_CelRes_2019_T9_GTTTCTATCAGGCAAG	Junya_CelRes_2019	T9	6357	2212	9	Classical myCAF	Tumor
T9_GTTTCTATCCTAGGGC	5.87376	1.95159	Junya_CelRes_2019_T9_GTTTCTATCCTAGGGC	Junya_CelRes_2019	T9	11774	3054	9	Classical myCAF	Tumor
T9_TAAACCGAGAGTAATC	6.67088	2.09446	Junya_CelRes_2019_T9_TAAACCGAGAGTAATC	Junya_CelRes_2019	T9	8426	2597	9	Classical myCAF	Tumor
T9_TAAACCGCATTATCTC	6.42412	1.97876	Junya_CelRes_2019_T9_TAAACCGCATTATCTC	Junya_CelRes_2019	T9	10328	2790	9	Classical myCAF	Tumor
T9_TAAACCGTCGCCAGCA	6.47365	0.989593	Junya_CelRes_2019_T9_TAAACCGTCGCCAGCA	Junya_CelRes_2019	T9	8289	2426	9	Classical myCAF	Tumor
T9_TAAGAGATCTGCGACG	6.53542	0.71433	Junya_CelRes_2019_T9_TAAGAGATCTGCGACG	Junya_CelRes_2019	T9	8870	2332	9	Classical myCAF	Tumor
T9_TAAGCGTAGTGCGATG	6.33098	2.02223	Junya_CelRes_2019_T9_TAAGCGTAGTGCGATG	Junya_CelRes_2019	T9	13548	3208	9	Classical myCAF	Tumor
T9_TAAGCGTGTTACGCGC	7.1462	1.90117	Junya_CelRes_2019_T9_TAAGCGTGTTACGCGC	Junya_CelRes_2019	T9	19288	3902	9	Classical myCAF	Tumor
T9_TAAGTGCAGTTCGCAT	7.14398	1.33666	Junya_CelRes_2019_T9_TAAGTGCAGTTCGCAT	Junya_CelRes_2019	T9	8477	2637	9	Classical myCAF	Tumor
T9_TAAGTGCCAGCTGTTA	6.83361	3.10366	Junya_CelRes_2019_T9_TAAGTGCCAGCTGTTA	Junya_CelRes_2019	T9	9874	2899	9	Classical myCAF	Tumor
T9_TACACGACATGCCTAA	6.3895	2.45155	Junya_CelRes_2019_T9_TACACGACATGCCTAA	Junya_CelRes_2019	T9	7064	2482	9	Classical myCAF	Tumor
T9_TACACGACATTAGCCA	7.38288	1.09224	Junya_CelRes_2019_T9_TACACGACATTAGCCA	Junya_CelRes_2019	T9	5902	2121	9	Classical myCAF	Tumor
T9_TACAGTGCAGGCGATA	7.16111	1.50221	Junya_CelRes_2019_T9_TACAGTGCAGGCGATA	Junya_CelRes_2019	T9	8294	2493	9	Classical myCAF	Tumor
T9_TACAGTGTCGAACTGT	6.66865	2.53975	Junya_CelRes_2019_T9_TACAGTGTCGAACTGT	Junya_CelRes_2019	T9	6892	2170	9	Classical myCAF	Tumor
T9_TACCTATCAGCGTTCG	6.9286	2.39436	Junya_CelRes_2019_T9_TACCTATCAGCGTTCG	Junya_CelRes_2019	T9	18583	4063	9	Classical myCAF	Tumor
T9_TACCTATCAGTATAAG	6.52494	3.08005	Junya_CelRes_2019_T9_TACCTATCAGTATAAG	Junya_CelRes_2019	T9	11313	3193	9	Classical myCAF	Tumor
T9_TACCTTACAAGTTGTC	6.39165	0.802515	Junya_CelRes_2019_T9_TACCTTACAAGTTGTC	Junya_CelRes_2019	T9	9753	2735	9	Classical myCAF	Tumor
T9_TACCTTACAATGCCAT	5.39583	2.16665	Junya_CelRes_2019_T9_TACCTTACAATGCCAT	Junya_CelRes_2019	T9	10387	3064	2	Classical myCAF	Tumor
T9_TACGGATAGAGCAATT	7.43789	1.21033	Junya_CelRes_2019_T9_TACGGATAGAGCAATT	Junya_CelRes_2019	T9	5220	1822	9	Classical myCAF	Tumor
T9_TACGGATGTCAAACTC	6.96002	2.41317	Junya_CelRes_2019_T9_TACGGATGTCAAACTC	Junya_CelRes_2019	T9	11359	3112	9	Classical myCAF	Tumor
T9_TACGGGCAGTTATCGC	7.23335	2.86553	Junya_CelRes_2019_T9_TACGGGCAGTTATCGC	Junya_CelRes_2019	T9	10870	3033	9	Classical myCAF	Tumor
T9_TACGGGCTCTGTCTCG	6.65697	2.20361	Junya_CelRes_2019_T9_TACGGGCTCTGTCTCG	Junya_CelRes_2019	T9	5654	2059	9	Classical myCAF	Tumor
T9_TACGGTACACTTACGA	6.63518	0.270665	Junya_CelRes_2019_T9_TACGGTACACTTACGA	Junya_CelRes_2019	T9	7191	1873	9	Classical myCAF	Tumor
T9_TACTCGCCATGAGCGA	7.0697	2.82712	Junya_CelRes_2019_T9_TACTCGCCATGAGCGA	Junya_CelRes_2019	T9	9232	2798	9	Classical myCAF	Tumor
T9_TACTTACCAAAGTGCG	6.59212	0.203826	Junya_CelRes_2019_T9_TACTTACCAAAGTGCG	Junya_CelRes_2019	T9	6355	1865	9	Classical myCAF	Tumor
T9_TACTTACGTCCGAACC	6.07093	1.98099	Junya_CelRes_2019_T9_TACTTACGTCCGAACC	Junya_CelRes_2019	T9	8606	2528	9	Classical myCAF	Tumor
T9_TACTTACGTGAGTATA	6.32843	1.08927	Junya_CelRes_2019_T9_TACTTACGTGAGTATA	Junya_CelRes_2019	T9	6650	2101	3	CDCP1+FTL+ CAF	Tumor
T9_TACTTACGTTACCGAT	7.14257	1.26406	Junya_CelRes_2019_T9_TACTTACGTTACCGAT	Junya_CelRes_2019	T9	6878	2272	9	Classical myCAF	Tumor
T9_TACTTACTCCCATTTA	6.6439	2.47009	Junya_CelRes_2019_T9_TACTTACTCCCATTTA	Junya_CelRes_2019	T9	7741	2281	9	Classical myCAF	Tumor
T9_TACTTGTAGTACGCCC	6.56639	0.323914	Junya_CelRes_2019_T9_TACTTGTAGTACGCCC	Junya_CelRes_2019	T9	6915	2100	9	Classical myCAF	Tumor
T9_TACTTGTAGTCTCGGC	6.02632	2.41132	Junya_CelRes_2019_T9_TACTTGTAGTCTCGGC	Junya_CelRes_2019	T9	7990	2509	9	Classical myCAF	Tumor
T9_TACTTGTGTTGCTCCT	6.26844	2.90172	Junya_CelRes_2019_T9_TACTTGTGTTGCTCCT	Junya_CelRes_2019	T9	9296	3089	9	Classical myCAF	Tumor
T9_TACTTGTTCGTAGATC	6.43481	1.7665	Junya_CelRes_2019_T9_TACTTGTTCGTAGATC	Junya_CelRes_2019	T9	10949	3362	9	Classical myCAF	Tumor
T9_TAGAGCTCAATGACCT	7.02511	2.95789	Junya_CelRes_2019_T9_TAGAGCTCAATGACCT	Junya_CelRes_2019	T9	8973	2645	9	Classical myCAF	Tumor
T9_TAGCCGGCAAGCTGGA	6.86088	2.2734	Junya_CelRes_2019_T9_TAGCCGGCAAGCTGGA	Junya_CelRes_2019	T9	12666	3351	9	Classical myCAF	Tumor
T9_TAGCCGGGTAACGCGA	7.14157	2.47577	Junya_CelRes_2019_T9_TAGCCGGGTAACGCGA	Junya_CelRes_2019	T9	11798	3193	9	Classical myCAF	Tumor
T9_TAGGCATTCACCACCT	6.32328	1.43461	Junya_CelRes_2019_T9_TAGGCATTCACCACCT	Junya_CelRes_2019	T9	7568	2303	9	Classical myCAF	Tumor
T9_TATCAGGCAGCTCGCA	6.40917	2.61762	Junya_CelRes_2019_T9_TATCAGGCAGCTCGCA	Junya_CelRes_2019	T9	9616	3041	9	Classical myCAF	Tumor
T9_TATCTCACACATGTGT	6.70023	3.00804	Junya_CelRes_2019_T9_TATCTCACACATGTGT	Junya_CelRes_2019	T9	12287	3247	9	Classical myCAF	Tumor
T9_TATCTCAGTAAGTTCC	6.55181	2.68289	Junya_CelRes_2019_T9_TATCTCAGTAAGTTCC	Junya_CelRes_2019	T9	9578	2904	9	Classical myCAF	Tumor
T9_TATCTCATCCTCTAGC	6.25916	2.14004	Junya_CelRes_2019_T9_TATCTCATCCTCTAGC	Junya_CelRes_2019	T9	11572	2880	9	Classical myCAF	Tumor
T9_TCAACGACAGGAATGC	7.09215	3.00892	Junya_CelRes_2019_T9_TCAACGACAGGAATGC	Junya_CelRes_2019	T9	6551	2271	9	Classical myCAF	Tumor
T9_TCAATCTAGCCCAGCT	6.80038	1.95556	Junya_CelRes_2019_T9_TCAATCTAGCCCAGCT	Junya_CelRes_2019	T9	11270	3026	9	Classical myCAF	Tumor
T9_TCAATCTAGTAACCCT	6.79801	2.41084	Junya_CelRes_2019_T9_TCAATCTAGTAACCCT	Junya_CelRes_2019	T9	14398	3591	9	Classical myCAF	Tumor
T9_TCACAAGAGCCGATTT	6.30641	2.94821	Junya_CelRes_2019_T9_TCACAAGAGCCGATTT	Junya_CelRes_2019	T9	8812	2843	9	Classical myCAF	Tumor
T9_TCACAAGTCTGTCCGT	6.51402	3.01598	Junya_CelRes_2019_T9_TCACAAGTCTGTCCGT	Junya_CelRes_2019	T9	11221	2998	9	Classical myCAF	Tumor
T9_TCACGAAGTGACGGTA	6.71049	1.51478	Junya_CelRes_2019_T9_TCACGAAGTGACGGTA	Junya_CelRes_2019	T9	7413	2428	9	Classical myCAF	Tumor
T9_TCAGATGAGCCCAATT	6.51751	2.57006	Junya_CelRes_2019_T9_TCAGATGAGCCCAATT	Junya_CelRes_2019	T9	10014	2786	9	Classical myCAF	Tumor
T9_TCAGATGCATGGAATA	6.45624	1.60156	Junya_CelRes_2019_T9_TCAGATGCATGGAATA	Junya_CelRes_2019	T9	8739	2635	9	Classical myCAF	Tumor
T9_TCAGATGGTGAGCGAT	6.88437	2.70348	Junya_CelRes_2019_T9_TCAGATGGTGAGCGAT	Junya_CelRes_2019	T9	10996	3286	9	Classical myCAF	Tumor
T9_TCAGCTCGTCTGATTG	7.29166	1.64991	Junya_CelRes_2019_T9_TCAGCTCGTCTGATTG	Junya_CelRes_2019	T9	8450	2549	9	Classical myCAF	Tumor
T9_TCAGGATAGGTGCTAG	7.03294	2.48199	Junya_CelRes_2019_T9_TCAGGATAGGTGCTAG	Junya_CelRes_2019	T9	8406	2765	9	Classical myCAF	Tumor
T9_TCAGGATCACTCGACG	3.94922	-5.88546	Junya_CelRes_2019_T9_TCAGGATCACTCGACG	Junya_CelRes_2019	T9	18180	4596	14	pCAF	Tumor
T9_TCAGGATCATGCCTAA	6.57479	0.448868	Junya_CelRes_2019_T9_TCAGGATCATGCCTAA	Junya_CelRes_2019	T9	15273	3151	9	Classical myCAF	Tumor
T9_TCAGGTAAGCTTCGCG	6.52118	3.16911	Junya_CelRes_2019_T9_TCAGGTAAGCTTCGCG	Junya_CelRes_2019	T9	7087	2433	9	Classical myCAF	Tumor
T9_TCATTACCATACCATG	6.57456	0.343925	Junya_CelRes_2019_T9_TCATTACCATACCATG	Junya_CelRes_2019	T9	7889	2196	9	Classical myCAF	Tumor
T9_TCATTACTCCCAAGAT	7.18117	1.26889	Junya_CelRes_2019_T9_TCATTACTCCCAAGAT	Junya_CelRes_2019	T9	6253	2101	9	Classical myCAF	Tumor
T9_TCATTTGTCGGACAAG	6.72909	0.647581	Junya_CelRes_2019_T9_TCATTTGTCGGACAAG	Junya_CelRes_2019	T9	5398	1667	9	Classical myCAF	Tumor
T9_TCATTTGTCGTGGTCG	6.97754	3.04268	Junya_CelRes_2019_T9_TCATTTGTCGTGGTCG	Junya_CelRes_2019	T9	5627	1965	9	Classical myCAF	Tumor
T9_TCCACACCAGACACTT	6.55995	1.4089	Junya_CelRes_2019_T9_TCCACACCAGACACTT	Junya_CelRes_2019	T9	8809	2610	9	Classical myCAF	Tumor
T9_TCCACACTCTCTGAGA	2.49519	-1.06845	Junya_CelRes_2019_T9_TCCACACTCTCTGAGA	Junya_CelRes_2019	T9	8954	2961	16	TSPAN8 CAF	Tumor
T9_TCCACACTCTTGTTTG	7.25139	2.90848	Junya_CelRes_2019_T9_TCCACACTCTTGTTTG	Junya_CelRes_2019	T9	10933	3190	9	Classical myCAF	Tumor
T9_TCCCGATGTCTCTCTG	6.81838	1.50543	Junya_CelRes_2019_T9_TCCCGATGTCTCTCTG	Junya_CelRes_2019	T9	7502	2696	9	Classical myCAF	Tumor
T9_TCCCGATTCGCAAACT	6.1692	2.1955	Junya_CelRes_2019_T9_TCCCGATTCGCAAACT	Junya_CelRes_2019	T9	5001	1804	9	Classical myCAF	Tumor
T9_TCGAGGCGTCGGATCC	6.2753	1.76774	Junya_CelRes_2019_T9_TCGAGGCGTCGGATCC	Junya_CelRes_2019	T9	6997	2173	9	Classical myCAF	Tumor
T9_TCGAGGCGTTGGGACA	6.76624	2.34834	Junya_CelRes_2019_T9_TCGAGGCGTTGGGACA	Junya_CelRes_2019	T9	7170	2560	9	Classical myCAF	Tumor
T9_TCGCGAGTCAGCTCTC	7.0987	2.82956	Junya_CelRes_2019_T9_TCGCGAGTCAGCTCTC	Junya_CelRes_2019	T9	9426	2821	9	Classical myCAF	Tumor
T9_TCGCGTTTCTGGTATG	6.54705	0.0160602	Junya_CelRes_2019_T9_TCGCGTTTCTGGTATG	Junya_CelRes_2019	T9	7135	2024	9	Classical myCAF	Tumor
T9_TCGGGACTCATGGTCA	6.43758	2.92936	Junya_CelRes_2019_T9_TCGGGACTCATGGTCA	Junya_CelRes_2019	T9	12428	3382	9	Classical myCAF	Tumor
T9_TCGGTAAAGTCCATAC	7.1219	2.41988	Junya_CelRes_2019_T9_TCGGTAAAGTCCATAC	Junya_CelRes_2019	T9	13298	3336	9	Classical myCAF	Tumor
T9_TCGGTAATCCGCGCAA	5.80804	2.26184	Junya_CelRes_2019_T9_TCGGTAATCCGCGCAA	Junya_CelRes_2019	T9	6246	2103	9	Classical myCAF	Tumor
T9_TCGTACCAGAGGTACC	6.93594	2.19105	Junya_CelRes_2019_T9_TCGTACCAGAGGTACC	Junya_CelRes_2019	T9	9569	2940	9	Classical myCAF	Tumor
T9_TCGTACCGTTGATTCG	6.48426	0.858266	Junya_CelRes_2019_T9_TCGTACCGTTGATTCG	Junya_CelRes_2019	T9	9067	2866	9	Classical myCAF	Tumor
T9_TCGTAGAAGGAATCGC	6.47518	1.1985	Junya_CelRes_2019_T9_TCGTAGAAGGAATCGC	Junya_CelRes_2019	T9	5380	1832	9	Classical myCAF	Tumor
T9_TCGTAGAAGTTATCGC	6.53231	1.79197	Junya_CelRes_2019_T9_TCGTAGAAGTTATCGC	Junya_CelRes_2019	T9	5730	1962	9	Classical myCAF	Tumor
T9_TCTCATAGTGTTTGTG	6.6316	0.413206	Junya_CelRes_2019_T9_TCTCATAGTGTTTGTG	Junya_CelRes_2019	T9	5926	1780	9	Classical myCAF	Tumor
T9_TCTCATATCGCCAAAT	6.33717	2.11452	Junya_CelRes_2019_T9_TCTCATATCGCCAAAT	Junya_CelRes_2019	T9	8441	2438	9	Classical myCAF	Tumor
T9_TCTGAGACAAACTGCT	7.16119	2.99494	Junya_CelRes_2019_T9_TCTGAGACAAACTGCT	Junya_CelRes_2019	T9	7155	2317	9	Classical myCAF	Tumor
T9_TCTGAGACATCGGTTA	6.63088	2.99736	Junya_CelRes_2019_T9_TCTGAGACATCGGTTA	Junya_CelRes_2019	T9	10415	3110	9	Classical myCAF	Tumor
T9_TCTGAGATCGCAGGCT	2.49132	-1.08454	Junya_CelRes_2019_T9_TCTGAGATCGCAGGCT	Junya_CelRes_2019	T9	24691	4884	16	TSPAN8 CAF	Tumor
T9_TCTGGAAAGAACTGTA	6.55595	0.351207	Junya_CelRes_2019_T9_TCTGGAAAGAACTGTA	Junya_CelRes_2019	T9	7651	2039	9	Classical myCAF	Tumor
T9_TCTGGAACAAACTGTC	2.51835	-1.09263	Junya_CelRes_2019_T9_TCTGGAACAAACTGTC	Junya_CelRes_2019	T9	10913	3371	16	TSPAN8 CAF	Tumor
T9_TCTGGAACACTGAAGG	6.6023	2.99641	Junya_CelRes_2019_T9_TCTGGAACACTGAAGG	Junya_CelRes_2019	T9	5528	2034	9	Classical myCAF	Tumor
T9_TCTTCGGAGGGCATGT	6.8984	2.03822	Junya_CelRes_2019_T9_TCTTCGGAGGGCATGT	Junya_CelRes_2019	T9	9885	3021	9	Classical myCAF	Tumor
T9_TCTTTCCCAATGGAGC	6.81427	1.7737	Junya_CelRes_2019_T9_TCTTTCCCAATGGAGC	Junya_CelRes_2019	T9	6937	2384	9	Classical myCAF	Tumor
T9_TGAAAGAGTCATTAGC	6.24996	1.37841	Junya_CelRes_2019_T9_TGAAAGAGTCATTAGC	Junya_CelRes_2019	T9	9417	2800	9	Classical myCAF	Tumor
T9_TGAAAGATCAGTTAGC	6.59822	2.88207	Junya_CelRes_2019_T9_TGAAAGATCAGTTAGC	Junya_CelRes_2019	T9	10612	3076	9	Classical myCAF	Tumor
T9_TGACAACAGTAGGTGC	6.43352	2.63331	Junya_CelRes_2019_T9_TGACAACAGTAGGTGC	Junya_CelRes_2019	T9	12006	3358	9	Classical myCAF	Tumor
T9_TGACGGCCATCGACGC	6.57926	3.14608	Junya_CelRes_2019_T9_TGACGGCCATCGACGC	Junya_CelRes_2019	T9	5963	2141	9	Classical myCAF	Tumor
T9_TGACTTTAGGTGACCA	5.95422	2.36354	Junya_CelRes_2019_T9_TGACTTTAGGTGACCA	Junya_CelRes_2019	T9	11339	3102	9	Classical myCAF	Tumor
T9_TGACTTTCAGCATGAG	6.85636	2.20473	Junya_CelRes_2019_T9_TGACTTTCAGCATGAG	Junya_CelRes_2019	T9	8163	2513	9	Classical myCAF	Tumor
T9_TGAGAGGCAAGTACCT	6.37688	2.94032	Junya_CelRes_2019_T9_TGAGAGGCAAGTACCT	Junya_CelRes_2019	T9	8271	2692	9	Classical myCAF	Tumor
T9_TGATTTCCATACCATG	6.19411	2.82891	Junya_CelRes_2019_T9_TGATTTCCATACCATG	Junya_CelRes_2019	T9	12735	3389	9	Classical myCAF	Tumor
T9_TGCACCTAGGTCGGAT	6.61851	2.85699	Junya_CelRes_2019_T9_TGCACCTAGGTCGGAT	Junya_CelRes_2019	T9	6046	2123	9	Classical myCAF	Tumor
T9_TGCCAAAGTGTTCGAT	6.2371	3.00838	Junya_CelRes_2019_T9_TGCCAAAGTGTTCGAT	Junya_CelRes_2019	T9	6602	2234	9	Classical myCAF	Tumor
T9_TGCCCTACAGCAGTTT	6.48909	2.90892	Junya_CelRes_2019_T9_TGCCCTACAGCAGTTT	Junya_CelRes_2019	T9	7197	2416	9	Classical myCAF	Tumor
T9_TGCCCTAGTTACGTCA	6.0841	1.32356	Junya_CelRes_2019_T9_TGCCCTAGTTACGTCA	Junya_CelRes_2019	T9	12931	3052	9	Classical myCAF	Tumor
T9_TGCCCTAGTTATCACG	6.50903	2.5562	Junya_CelRes_2019_T9_TGCCCTAGTTATCACG	Junya_CelRes_2019	T9	5457	1908	9	Classical myCAF	Tumor
T9_TGCCCTAGTTCGGGCT	7.15405	1.85184	Junya_CelRes_2019_T9_TGCCCTAGTTCGGGCT	Junya_CelRes_2019	T9	5834	2039	9	Classical myCAF	Tumor
T9_TGCGTGGAGGAACTGC	6.79525	2.71152	Junya_CelRes_2019_T9_TGCGTGGAGGAACTGC	Junya_CelRes_2019	T9	7870	2379	9	Classical myCAF	Tumor
T9_TGCTACCTCTGTACGA	7.13395	2.17001	Junya_CelRes_2019_T9_TGCTACCTCTGTACGA	Junya_CelRes_2019	T9	10520	3172	9	Classical myCAF	Tumor
T9_TGGACGCGTAAGAGAG	6.44367	2.7963	Junya_CelRes_2019_T9_TGGACGCGTAAGAGAG	Junya_CelRes_2019	T9	11033	2890	9	Classical myCAF	Tumor
T9_TGGACGCTCAAAGTAG	7.13365	2.81	Junya_CelRes_2019_T9_TGGACGCTCAAAGTAG	Junya_CelRes_2019	T9	8637	2495	9	Classical myCAF	Tumor
T9_TGGCCAGGTCGACTAT	6.48434	3.09018	Junya_CelRes_2019_T9_TGGCCAGGTCGACTAT	Junya_CelRes_2019	T9	6405	2274	9	Classical myCAF	Tumor
T9_TGGCCAGTCTGTCTAT	7.12051	2.84972	Junya_CelRes_2019_T9_TGGCCAGTCTGTCTAT	Junya_CelRes_2019	T9	6466	2307	9	Classical myCAF	Tumor
T9_TGGCTGGAGACTAGAT	6.24571	1.7392	Junya_CelRes_2019_T9_TGGCTGGAGACTAGAT	Junya_CelRes_2019	T9	5352	1907	9	Classical myCAF	Tumor
T9_TGGCTGGGTGTAATGA	5.91208	2.30879	Junya_CelRes_2019_T9_TGGCTGGGTGTAATGA	Junya_CelRes_2019	T9	6249	2115	9	Classical myCAF	Tumor
T9_TGGCTGGGTTAGAACA	6.56478	0.620462	Junya_CelRes_2019_T9_TGGCTGGGTTAGAACA	Junya_CelRes_2019	T9	8194	2174	9	Classical myCAF	Tumor
T9_TGGGAAGAGAGTGACC	6.72253	3.08408	Junya_CelRes_2019_T9_TGGGAAGAGAGTGACC	Junya_CelRes_2019	T9	9213	2585	9	Classical myCAF	Tumor
T9_TGGGAAGGTCAGTGGA	6.22834	1.66061	Junya_CelRes_2019_T9_TGGGAAGGTCAGTGGA	Junya_CelRes_2019	T9	8222	2387	9	Classical myCAF	Tumor
T9_TGGGAAGGTTACGCGC	6.76981	1.55844	Junya_CelRes_2019_T9_TGGGAAGGTTACGCGC	Junya_CelRes_2019	T9	14274	3631	9	Classical myCAF	Tumor
T9_TGGGCGTAGGGTTTCT	7.17568	1.94652	Junya_CelRes_2019_T9_TGGGCGTAGGGTTTCT	Junya_CelRes_2019	T9	7749	2450	9	Classical myCAF	Tumor
T9_TGGGCGTGTTGATTCG	6.00204	2.21077	Junya_CelRes_2019_T9_TGGGCGTGTTGATTCG	Junya_CelRes_2019	T9	9734	2807	9	Classical myCAF	Tumor
T9_TGGTTAGAGCTGCAAG	6.90255	2.91715	Junya_CelRes_2019_T9_TGGTTAGAGCTGCAAG	Junya_CelRes_2019	T9	7005	2346	9	Classical myCAF	Tumor
T9_TGGTTAGCACCAGCAC	6.31733	2.90954	Junya_CelRes_2019_T9_TGGTTAGCACCAGCAC	Junya_CelRes_2019	T9	10249	3080	9	Classical myCAF	Tumor
T9_TGGTTAGCAGTAGAGC	6.42496	2.93364	Junya_CelRes_2019_T9_TGGTTAGCAGTAGAGC	Junya_CelRes_2019	T9	15419	3717	9	Classical myCAF	Tumor
T9_TGGTTAGTCAGGTTCA	7.4954	1.34504	Junya_CelRes_2019_T9_TGGTTAGTCAGGTTCA	Junya_CelRes_2019	T9	11994	3329	9	Classical myCAF	Tumor
T9_TGGTTCCAGCTGCAAG	7.21217	2.76807	Junya_CelRes_2019_T9_TGGTTCCAGCTGCAAG	Junya_CelRes_2019	T9	8511	2669	9	Classical myCAF	Tumor
T9_TGGTTCCGTGACTACT	6.65251	2.12722	Junya_CelRes_2019_T9_TGGTTCCGTGACTACT	Junya_CelRes_2019	T9	14442	3524	9	Classical myCAF	Tumor
T9_TGTATTCTCGTGGACC	6.37874	2.41897	Junya_CelRes_2019_T9_TGTATTCTCGTGGACC	Junya_CelRes_2019	T9	8124	2517	9	Classical myCAF	Tumor
T9_TGTCCCAAGCGATCCC	6.10167	2.15885	Junya_CelRes_2019_T9_TGTCCCAAGCGATCCC	Junya_CelRes_2019	T9	6949	2529	2	Classical myCAF	Tumor
T9_TGTCCCATCTGTGCAA	7.1555	2.9945	Junya_CelRes_2019_T9_TGTCCCATCTGTGCAA	Junya_CelRes_2019	T9	12801	3408	9	Classical myCAF	Tumor
T9_TGTGGTAGTGTTCTTT	6.51886	0.213762	Junya_CelRes_2019_T9_TGTGGTAGTGTTCTTT	Junya_CelRes_2019	T9	9314	2502	9	Classical myCAF	Tumor
T9_TGTTCCGTCCACTCCA	6.33252	1.64643	Junya_CelRes_2019_T9_TGTTCCGTCCACTCCA	Junya_CelRes_2019	T9	5880	1909	9	Classical myCAF	Tumor
T9_TTAGTTCAGGGTGTGT	6.80449	1.03532	Junya_CelRes_2019_T9_TTAGTTCAGGGTGTGT	Junya_CelRes_2019	T9	6284	1869	9	Classical myCAF	Tumor
T9_TTAGTTCCATTTGCTT	6.88144	2.41433	Junya_CelRes_2019_T9_TTAGTTCCATTTGCTT	Junya_CelRes_2019	T9	15227	3685	9	Classical myCAF	Tumor
T9_TTATGCTGTAGAGGAA	2.44771	-1.04011	Junya_CelRes_2019_T9_TTATGCTGTAGAGGAA	Junya_CelRes_2019	T9	20087	4684	16	TSPAN8 CAF	Tumor
T9_TTCGAAGTCAGCTCTC	7.15369	2.42098	Junya_CelRes_2019_T9_TTCGAAGTCAGCTCTC	Junya_CelRes_2019	T9	12935	3383	9	Classical myCAF	Tumor
T9_TTCTACAAGACAGGCT	3.33608	-5.90066	Junya_CelRes_2019_T9_TTCTACAAGACAGGCT	Junya_CelRes_2019	T9	9740	3351	14	pCAF	Tumor
T9_TTCTACACAAGTCTGT	6.30837	1.42284	Junya_CelRes_2019_T9_TTCTACACAAGTCTGT	Junya_CelRes_2019	T9	8138	2530	9	Classical myCAF	Tumor
T9_TTCTCAATCCGTACAA	6.38028	1.60531	Junya_CelRes_2019_T9_TTCTCAATCCGTACAA	Junya_CelRes_2019	T9	10004	2828	9	Classical myCAF	Tumor
T9_TTCTCCTGTTATCACG	7.25787	1.40842	Junya_CelRes_2019_T9_TTCTCCTGTTATCACG	Junya_CelRes_2019	T9	6211	2203	9	Classical myCAF	Tumor
T9_TTCTCCTTCTTAGAGC	6.43092	2.13423	Junya_CelRes_2019_T9_TTCTCCTTCTTAGAGC	Junya_CelRes_2019	T9	5648	2062	9	Classical myCAF	Tumor
T9_TTCTTAGCATTCTCAT	6.82264	2.8934	Junya_CelRes_2019_T9_TTCTTAGCATTCTCAT	Junya_CelRes_2019	T9	13201	3534	9	Classical myCAF	Tumor
T9_TTGACTTGTTGGTAAA	6.26478	2.8411	Junya_CelRes_2019_T9_TTGACTTGTTGGTAAA	Junya_CelRes_2019	T9	10445	3154	9	Classical myCAF	Tumor
T9_TTGCCGTCACATGGGA	7.24258	1.28002	Junya_CelRes_2019_T9_TTGCCGTCACATGGGA	Junya_CelRes_2019	T9	6696	2282	9	Classical myCAF	Tumor
T9_TTGCCGTGTAGAAGGA	6.30016	0.815179	Junya_CelRes_2019_T9_TTGCCGTGTAGAAGGA	Junya_CelRes_2019	T9	6110	1905	3	CDCP1+FTL+ CAF	Tumor
T9_TTGGAACAGACTTTCG	7.33836	1.48481	Junya_CelRes_2019_T9_TTGGAACAGACTTTCG	Junya_CelRes_2019	T9	7750	2410	9	Classical myCAF	Tumor
T9_TTGGCAAGTGCCTGTG	6.99106	2.36127	Junya_CelRes_2019_T9_TTGGCAAGTGCCTGTG	Junya_CelRes_2019	T9	8803	2690	9	Classical myCAF	Tumor
T9_TTGGCAATCGTACGGC	6.90147	1.55291	Junya_CelRes_2019_T9_TTGGCAATCGTACGGC	Junya_CelRes_2019	T9	7744	2466	9	Classical myCAF	Tumor
T9_TTGTAGGAGTGACATA	6.69652	2.57511	Junya_CelRes_2019_T9_TTGTAGGAGTGACATA	Junya_CelRes_2019	T9	9116	2670	9	Classical myCAF	Tumor
T9_TTGTAGGGTTAGATGA	6.31113	2.75524	Junya_CelRes_2019_T9_TTGTAGGGTTAGATGA	Junya_CelRes_2019	T9	9028	2662	9	Classical myCAF	Tumor
T9_TTTACTGCACCTATCC	6.85466	1.53103	Junya_CelRes_2019_T9_TTTACTGCACCTATCC	Junya_CelRes_2019	T9	10451	3238	9	Classical myCAF	Tumor
T9_TTTATGCGTTAAGACA	6.92951	3.13654	Junya_CelRes_2019_T9_TTTATGCGTTAAGACA	Junya_CelRes_2019	T9	7340	2414	9	Classical myCAF	Tumor
T9_TTTATGCTCCGCAGTG	6.54883	2.5668	Junya_CelRes_2019_T9_TTTATGCTCCGCAGTG	Junya_CelRes_2019	T9	14717	3356	9	Classical myCAF	Tumor
T9_TTTATGCTCTTAGAGC	6.8346	2.70544	Junya_CelRes_2019_T9_TTTATGCTCTTAGAGC	Junya_CelRes_2019	T9	10898	2909	9	Classical myCAF	Tumor
[truncated: 10,991 more rows]
