# Supplementary material for: Transcriptome Landscape of Cancer‐Associated Fibroblasts in Human PDAC
Source: Adv Sci (Weinh). 2025 Feb 28;12(20):2415196. doi: 10.1002/advs.202415196 (PMC12120754; doi:10.1002/advs.202415196)
Supplement: Supplementary file 3 — Supplemental Table 2 [file ADVS-12-2415196-s004.xlsx]

## Sheet: DEG_among_fibroblasts
p_val	avg_log2FC	pct.1	pct.2	p_val_adj	cluster	gene
0	4.65929	0.72	0.056	0	apCAF	PTPRC
0	4.48987	0.48	0.033	0	apCAF	FYB
0	4.34529	0.71	0.078	0	apCAF	CD37
6.4591e-305	3.6504	0.657	0.069	1.74816e-300	apCAF	CD53
2.52687e-287	4.08193	0.45	0.031	6.83898e-283	apCAF	CD48
1.61125e-286	4.083	0.557	0.051	4.36085e-282	apCAF	CYTIP
4.06404e-280	4.79038	0.517	0.045	1.09993e-275	apCAF	CD2
4.31317e-249	3.85403	0.33	0.018	1.16736e-244	apCAF	CD3G
6.7387e-248	4.32864	0.45	0.037	1.82383e-243	apCAF	CD3E
1.29006e-246	3.50224	0.327	0.018	3.49154e-242	apCAF	IKZF1
3.94747e-241	3.86242	0.85	0.169	1.06838e-236	apCAF	LAPTM5
1.05776e-240	3.58708	0.53	0.055	2.86282e-236	apCAF	LCP1
3.38593e-229	3.79639	0.27	0.013	9.16403e-225	apCAF	GPR171
4.25433e-228	3.94064	0.553	0.064	1.15143e-223	apCAF	RAC2
1.1013e-221	3.73584	0.693	0.11	2.98067e-217	apCAF	CORO1A
3.1353e-220	3.40019	0.433	0.038	8.48568e-216	apCAF	EVI2B
1.62757e-214	3.9252	0.66	0.103	4.405e-210	apCAF	PTPRCAP
1.14322e-212	3.16524	0.43	0.039	3.09412e-208	apCAF	SLA
3.29738e-210	3.27697	0.373	0.029	8.92437e-206	apCAF	DOCK8
2.78508e-208	3.53436	0.31	0.02	7.53782e-204	apCAF	CD84
5.10943e-206	2.84164	0.347	0.025	1.38287e-201	apCAF	TRAF3IP3
8.31172e-202	3.60604	0.443	0.045	2.24957e-197	apCAF	SAMSN1
1.22964e-200	3.9668	0.657	0.107	3.32801e-196	apCAF	HCST
3.36088e-199	3.04672	0.36	0.029	9.09621e-195	apCAF	RHOH
2.79215e-191	2.52554	0.253	0.014	7.55696e-187	apCAF	BIN2
5.46404e-181	4.2772	0.857	0.249	1.47884e-176	apCAF	CXCR4
1.28153e-177	2.67019	0.25	0.015	3.46845e-173	apCAF	ARHGAP30
2.90458e-174	3.73947	0.327	0.027	7.86125e-170	apCAF	GIMAP7
8.75782e-173	3.25415	0.44	0.052	2.37031e-168	apCAF	IL2RG
2.37297e-166	3.99921	0.827	0.231	6.42244e-162	apCAF	CD52
3.77062e-165	3.97451	0.317	0.027	1.02052e-160	apCAF	CD27
2.49372e-159	3.52566	0.323	0.03	6.74924e-155	apCAF	LCK
3.22365e-153	3.33711	0.377	0.042	8.72481e-149	apCAF	GIMAP4
2.88737e-152	3.12343	0.27	0.021	7.81466e-148	apCAF	IL10RA
7.65148e-152	2.58562	0.297	0.025	2.07087e-147	apCAF	WAS
3.21928e-146	3.9174	0.553	0.104	8.71297e-142	apCAF	CD3D
1.44377e-144	2.87346	0.267	0.022	3.90757e-140	apCAF	PTPN7
3.78398e-143	3.26886	0.41	0.053	1.02413e-138	apCAF	UCP2
1.9812e-141	2.36623	0.723	0.172	5.36211e-137	apCAF	GMFG
2.98709e-140	4.90178	0.523	0.092	8.08456e-136	apCAF	LTB
1.60423e-134	2.74837	0.333	0.037	4.34185e-130	apCAF	RCSD1
1.26734e-120	4.23833	0.377	0.055	3.43005e-116	apCAF	CD7
2.16594e-119	3.16505	0.893	0.399	5.86213e-115	apCAF	SRGN
1.27547e-118	2.63367	0.893	0.372	3.45207e-114	apCAF	ARHGDIB
4.18048e-118	4.12358	0.45	0.079	1.13145e-113	apCAF	CD69
5.46062e-117	2.95022	0.297	0.034	1.47792e-112	apCAF	SPOCK2
8.62998e-116	3.72528	0.483	0.094	2.3357e-111	apCAF	IL7R
4.78741e-114	3.46932	0.267	0.028	1.29571e-109	apCAF	CD8A
2.08854e-111	3.51876	0.433	0.077	5.65263e-107	apCAF	GPR183
2.95682e-111	2.85596	0.517	0.11	8.00264e-107	apCAF	GPSM3
1.63467e-110	3.48251	0.423	0.075	4.42424e-106	apCAF	GZMA
2.20054e-110	3.21206	0.523	0.113	5.95576e-106	apCAF	ITGB2
3.20753e-107	3.48405	0.537	0.126	8.68117e-103	apCAF	ALOX5AP
4.66514e-106	2.24202	0.267	0.03	1.26262e-101	apCAF	APBB1IP
1.78353e-103	2.45694	0.26	0.029	4.82713e-99	apCAF	PARVG
3.61319e-98	4.47495	0.49	0.113	9.77911e-94	apCAF	HLA-DQA1
1.29218e-92	2.76998	0.26	0.032	3.49728e-88	apCAF	TBC1D10C
1.00918e-91	4.0627	0.553	0.159	2.73134e-87	apCAF	CCL5
7.0649e-91	2.51296	0.42	0.084	1.91212e-86	apCAF	HCLS1
2.33973e-90	3.14584	0.71	0.258	6.33247e-86	apCAF	RGS1
2.34449e-85	4.27748	0.783	0.351	6.34535e-81	apCAF	HLA-DPB1
3.17015e-82	2.53861	0.537	0.147	8.58e-78	apCAF	ISG20
2.16724e-80	2.01632	0.957	0.744	5.86562e-76	apCAF	BTG1
1.05751e-79	2.42705	0.433	0.099	2.86214e-75	apCAF	ACAP1
2.39041e-79	2.23765	0.327	0.057	6.46963e-75	apCAF	MYO1F
8.14256e-79	3.04443	0.25	0.035	2.20378e-74	apCAF	SPI1
6.27904e-77	2.25735	0.28	0.044	1.69942e-72	apCAF	NCF1
9.29456e-77	4.29582	0.55	0.178	2.51557e-72	apCAF	HLA-DQB1
1.23798e-75	2.22009	0.287	0.047	3.3506e-71	apCAF	PTPN6
1.31965e-73	4.22302	0.407	0.098	3.57163e-69	apCAF	NKG7
1.71531e-73	2.44457	0.39	0.086	4.64248e-69	apCAF	TNFAIP8
1.00928e-71	3.83437	0.937	0.676	2.73163e-67	apCAF	CD74
1.04677e-70	2.36048	0.38	0.084	2.83309e-66	apCAF	DUSP2
1.86412e-70	4.03632	0.78	0.408	5.04523e-66	apCAF	HLA-DRB1
1.47535e-69	2.67008	0.43	0.109	3.99302e-65	apCAF	CST7
3.35685e-69	2.28413	0.62	0.22	9.08531e-65	apCAF	VAMP8
1.46968e-67	2.80254	0.457	0.127	3.9777e-63	apCAF	HLA-DMA
1.97003e-67	2.02575	0.253	0.04	5.33189e-63	apCAF	TMC6
1.28952e-66	2.9741	0.3	0.059	3.49008e-62	apCAF	HLA-DMB
7.53055e-66	1.53763	0.337	0.07	2.03814e-61	apCAF	ARRB2
2.51028e-64	2.53306	0.303	0.06	6.79407e-60	apCAF	TNFRSF1B
1.14716e-62	2.01684	0.29	0.056	3.1048e-58	apCAF	LCP2
1.25166e-62	4.25626	0.733	0.365	3.38762e-58	apCAF	HLA-DPA1
1.588e-62	2.27635	0.44	0.127	4.29793e-58	apCAF	SMAP2
2.36532e-62	2.06151	0.37	0.088	6.40174e-58	apCAF	FMNL1
7.00948e-62	2.14098	0.53	0.176	1.89712e-57	apCAF	PIK3IP1
7.09798e-62	2.2165	0.35	0.079	1.92107e-57	apCAF	AKNA
1.32759e-60	2.68945	0.31	0.066	3.59312e-56	apCAF	C1orf162
2.44379e-60	4.24404	0.34	0.082	6.61411e-56	apCAF	GZMK
5.13495e-60	2.48483	0.25	0.045	1.38977e-55	apCAF	LAT
6.14346e-59	3.10352	0.25	0.046	1.66273e-54	apCAF	RNASE6
5.94493e-58	3.65675	0.273	0.056	1.60899e-53	apCAF	MS4A6A
3.96969e-57	1.96607	0.26	0.049	1.0744e-52	apCAF	SORL1
2.82586e-56	4.49175	0.803	0.512	7.64818e-52	apCAF	HLA-DRA
5.54423e-55	1.16234	0.973	0.78	1.50055e-50	apCAF	TXNIP
6.98772e-55	2.08095	0.273	0.056	1.89123e-50	apCAF	CASP8
1.14376e-54	4.34978	0.513	0.188	3.09559e-50	apCAF	CCL4
1.93692e-54	2.21179	0.34	0.085	5.24227e-50	apCAF	APOBEC3G
2.94175e-52	3.09923	0.327	0.082	7.96185e-48	apCAF	LST1
7.16478e-52	1.92921	0.563	0.215	1.93915e-47	apCAF	STK4
8.47035e-52	1.52311	0.56	0.206	2.2925e-47	apCAF	CELF2
2.42134e-50	2.04256	0.25	0.051	6.55336e-46	apCAF	RASSF5
6.01503e-50	1.57257	0.577	0.221	1.62797e-45	apCAF	LSP1
4.93524e-46	2.79145	0.557	0.242	1.33572e-41	apCAF	CTSS
1.50459e-44	2.1905	0.307	0.08	4.07216e-40	apCAF	TUBA4A
1.58335e-44	1.90991	0.303	0.079	4.28534e-40	apCAF	SLC38A1
1.96551e-44	3.88361	0.517	0.227	5.31966e-40	apCAF	TYROBP
2.65004e-44	1.93688	0.45	0.161	7.17235e-40	apCAF	KIAA1551
3.29702e-44	2.36441	0.667	0.332	8.92338e-40	apCAF	COTL1
2.94691e-43	1.9931	0.463	0.172	7.97582e-39	apCAF	LIMD2
7.9479e-43	0.968237	0.963	0.793	2.1511e-38	apCAF	HLA-E
9.54654e-43	1.73925	0.427	0.147	2.58377e-38	apCAF	FAM49B
4.4296e-42	1.72435	0.68	0.341	1.19887e-37	apCAF	EVL
5.12778e-42	1.44328	0.93	0.778	1.38783e-37	apCAF	CYBA
6.61707e-42	1.58629	0.29	0.075	1.79091e-37	apCAF	FERMT3
1.74871e-41	2.38657	0.433	0.155	4.7329e-37	apCAF	ICAM3
4.0926e-41	1.9084	0.327	0.092	1.10766e-36	apCAF	ARHGAP15
1.19327e-40	1.62443	0.327	0.094	3.22958e-36	apCAF	EMB
6.07568e-40	-0.991739	0.64	0.307	1.64438e-35	apCAF	IGLL5
1.72485e-39	0.777739	0.997	0.982	4.6683e-35	apCAF	RPS29
6.5045e-39	2.24434	0.253	0.063	1.76044e-34	apCAF	STXBP2
1.25163e-38	2.11089	0.393	0.135	3.38753e-34	apCAF	BIRC3
9.36006e-36	2.93538	0.477	0.219	2.5333e-31	apCAF	FCER1G
1.9452e-35	1.52581	0.35	0.115	5.26468e-31	apCAF	EVI2A
3.57541e-35	0.726194	1	0.994	9.67686e-31	apCAF	MALAT1
7.64753e-34	1.54566	0.373	0.134	2.0698e-29	apCAF	SOCS1
3.14545e-33	0.698377	0.993	0.964	8.51316e-29	apCAF	HLA-A
7.00421e-33	3.92402	0.307	0.106	1.89569e-28	apCAF	AIF1
1.50436e-32	0.614569	1	0.998	4.07156e-28	apCAF	B2M
1.39054e-31	1.53554	0.28	0.085	3.76349e-27	apCAF	CD4
2.88071e-31	1.39213	0.527	0.241	7.79664e-27	apCAF	CARD16
1.70495e-30	1.33089	0.613	0.321	4.61445e-26	apCAF	STK17B
5.46993e-30	1.59415	0.373	0.143	1.48044e-25	apCAF	CDC42SE2
6.09966e-30	1.429	0.347	0.125	1.65087e-25	apCAF	DCK
9.57549e-30	1.29979	0.297	0.096	2.59161e-25	apCAF	IL16
8.43831e-29	-1.25498	0.987	0.969	2.28383e-24	apCAF	LUM
1.91301e-27	0.421184	1	0.991	5.17756e-23	apCAF	MT-CO1
2.12936e-27	1.49547	0.507	0.251	5.76311e-23	apCAF	ETS1
2.65271e-27	0.704062	0.943	0.796	7.17957e-23	apCAF	ZFP36L2
4.43933e-27	0.787516	0.967	0.846	1.2015e-22	apCAF	SH3BGRL3
4.93194e-27	1.18846	0.533	0.27	1.33483e-22	apCAF	PPP2R5C
5.00882e-27	-0.756026	0.97	0.984	1.35564e-22	apCAF	IFITM3
1.11365e-26	1.33116	0.377	0.149	3.0141e-22	apCAF	TSTD1
1.12121e-26	0.79327	0.733	0.441	3.03456e-22	apCAF	CD44
1.23136e-26	-1.28926	0.93	0.962	3.33267e-22	apCAF	HSPB1
6.46163e-26	1.20567	0.633	0.359	1.74884e-21	apCAF	RNF213
1.30792e-25	0.547053	1	0.997	3.53988e-21	apCAF	TMSB4X
1.37222e-25	0.988391	0.76	0.478	3.71391e-21	apCAF	HMGB2
1.44977e-25	1.09688	0.367	0.145	3.92381e-21	apCAF	MBP
2.35402e-25	0.499675	0.537	0.257	6.37115e-21	apCAF	CRIP1
2.73246e-25	1.65565	0.27	0.093	7.39541e-21	apCAF	RP11-347P5.1
3.52874e-25	1.41207	0.487	0.235	9.55053e-21	apCAF	2024-09-06
3.82354e-25	0.930053	0.44	0.202	1.03484e-20	apCAF	TNFAIP3
2.78412e-24	0.906298	0.743	0.454	7.53521e-20	apCAF	PSMB9
3.31053e-24	1.26053	0.513	0.272	8.95994e-20	apCAF	RGS10
5.69601e-24	0.984163	0.503	0.248	1.54163e-19	apCAF	REL
2.11343e-23	1.35642	0.583	0.335	5.71999e-19	apCAF	RNASET2
4.02426e-23	1.11325	0.393	0.174	1.08917e-18	apCAF	ITSN2
1.55982e-22	-0.611706	0.967	0.985	4.22165e-18	apCAF	CD63
2.98456e-22	-0.797884	0.933	0.952	8.07771e-18	apCAF	LAPTM4A
5.18482e-22	-0.929112	0.983	0.991	1.40327e-17	apCAF	LGALS1
6.25484e-22	1.14845	0.537	0.288	1.69287e-17	apCAF	HLA-F
6.43564e-22	1.01432	0.85	0.677	1.74181e-17	apCAF	TMEM66
7.15093e-22	3.86452	0.317	0.139	1.9354e-17	apCAF	C1QA
7.81704e-22	1.15202	0.33	0.135	2.11568e-17	apCAF	CASP1
8.46905e-22	1.79454	0.523	0.3	2.29215e-17	apCAF	CAPG
8.89315e-22	0.996501	0.553	0.298	2.40693e-17	apCAF	PDCD4
9.1791e-22	0.551522	0.99	0.941	2.48432e-17	apCAF	HLA-C
1.9217e-21	1.24175	0.387	0.174	5.20108e-17	apCAF	ARHGEF1
2.06362e-21	0.885819	0.623	0.379	5.5852e-17	apCAF	FKBP5
2.85283e-21	0.636086	0.723	0.441	7.72119e-17	apCAF	PRPF38B
3.24623e-21	-0.953762	0.82	0.871	8.78593e-17	apCAF	CNN3
3.85531e-21	0.295951	1	0.991	1.04344e-16	apCAF	MT-CO3
3.88313e-21	1.52643	0.267	0.098	1.05097e-16	apCAF	CD97
4.99637e-21	0.628636	0.95	0.831	1.35227e-16	apCAF	TSC22D3
9.62846e-21	-1.02385	0.823	0.864	2.60594e-16	apCAF	CD59
1.45681e-20	1.28839	0.337	0.14	3.94287e-16	apCAF	ACP5
3.24963e-20	0.870913	0.487	0.25	8.79513e-16	apCAF	SH3KBP1
3.54509e-20	1.35597	0.263	0.099	9.59478e-16	apCAF	FAM129A
3.83411e-20	0.996983	0.337	0.141	1.0377e-15	apCAF	IQGAP2
5.50315e-20	2.97703	0.257	0.102	1.48943e-15	apCAF	CD14
6.64089e-20	1.13156	0.25	0.091	1.79736e-15	apCAF	MALT1
9.56253e-20	-1.04137	0.77	0.831	2.5881e-15	apCAF	ARF4
1.07654e-19	1.00874	0.267	0.102	2.91366e-15	apCAF	RNF166
1.11408e-19	0.852741	0.497	0.256	3.01525e-15	apCAF	SAMHD1
1.51996e-19	1.15865	0.453	0.23	4.11376e-15	apCAF	SMCHD1
2.09535e-19	1.19413	0.473	0.244	5.67106e-15	apCAF	ATM
3.55769e-19	0.277814	1	0.989	9.6289e-15	apCAF	MT-CO2
5.56514e-19	-1.1545	0.9	0.92	1.50621e-14	apCAF	MYL9
5.73846e-19	1.30826	0.3	0.125	1.55311e-14	apCAF	ADRBK1
6.13777e-19	1.39741	0.283	0.115	1.66119e-14	apCAF	CSK
6.60447e-19	0.837948	0.583	0.344	1.7875e-14	apCAF	ABRACL
7.19804e-19	-1.1039	0.913	0.918	1.94815e-14	apCAF	RARRES2
7.68561e-19	1.02498	0.257	0.097	2.08011e-14	apCAF	GCHFR
1.51131e-18	0.437912	1	0.996	4.09036e-14	apCAF	RPS27
1.60084e-18	1.39739	0.273	0.111	4.33266e-14	apCAF	TSPAN14
2.51069e-18	-0.786849	0.9	0.929	6.79518e-14	apCAF	DSTN
5.73251e-18	0.53517	0.643	0.411	1.5515e-13	apCAF	ANKRD11
8.70155e-18	0.398358	1	0.949	2.35507e-13	apCAF	HLA-B
1.2569e-17	0.900873	0.703	0.491	3.40181e-13	apCAF	ANKRD12
1.53495e-17	1.01044	0.893	0.746	4.15433e-13	apCAF	IL32
1.71471e-17	0.961063	0.477	0.263	4.64087e-13	apCAF	FYN
2.35913e-17	1.1338	0.317	0.142	6.38498e-13	apCAF	PARP8
3.46635e-17	0.916392	0.34	0.156	9.38167e-13	apCAF	LYST
4.03767e-17	-0.991025	0.917	0.916	1.0928e-12	apCAF	NNMT
4.80629e-17	0.660136	0.35	0.162	1.30082e-12	apCAF	PAG1
5.66158e-17	-0.756127	0.893	0.905	1.53231e-12	apCAF	SELM
7.52628e-17	0.85398	0.65	0.423	2.03699e-12	apCAF	CFLAR
8.87408e-17	0.811005	0.333	0.155	2.40177e-12	apCAF	SYNRG
9.05008e-17	0.837124	0.577	0.347	2.4494e-12	apCAF	WIPF1
1.17796e-16	-1.24818	0.89	0.919	3.18814e-12	apCAF	TPM2
1.2144e-16	0.504599	0.9	0.763	3.28678e-12	apCAF	PNISR
1.45938e-16	0.795094	0.323	0.148	3.94982e-12	apCAF	RP11-640M9.1
1.75909e-16	0.842864	0.303	0.134	4.76097e-12	apCAF	GNG2
1.77946e-16	1.1269	0.35	0.167	4.81611e-12	apCAF	SYNGR2
2.21925e-16	0.880055	0.26	0.106	6.00639e-12	apCAF	PTGER4
2.4658e-16	0.546988	0.66	0.436	6.67368e-12	apCAF	LRRFIP1
3.06163e-16	-1.04132	0.74	0.826	8.2863e-12	apCAF	S100A13
3.31849e-16	0.876883	0.393	0.201	8.98149e-12	apCAF	CDKN1B
3.5193e-16	0.954534	0.337	0.159	9.52499e-12	apCAF	CNOT6L
4.63662e-16	1.02957	0.513	0.306	1.2549e-11	apCAF	CCND3
5.25541e-16	0.843372	0.363	0.179	1.42238e-11	apCAF	2024-09-01
1.03131e-15	0.939031	0.58	0.376	2.79125e-11	apCAF	LEPROTL1
1.47058e-15	0.868644	0.263	0.113	3.98012e-11	apCAF	DGKZ
2.52845e-15	0.945218	0.3	0.137	6.84326e-11	apCAF	GGA2
4.19649e-15	1.23902	0.35	0.177	1.13578e-10	apCAF	SLFN5
5.03308e-15	0.602223	0.443	0.238	1.3622e-10	apCAF	EZR
5.1663e-15	-0.914247	0.9	0.924	1.39826e-10	apCAF	ANXA2
5.40649e-15	1.12572	0.413	0.23	1.46327e-10	apCAF	C10orf54
8.09156e-15	0.536543	0.72	0.496	2.18998e-10	apCAF	C1orf63
8.12081e-15	0.583078	0.537	0.319	2.1979e-10	apCAF	TRIM22
1.05172e-14	-0.694129	0.913	0.927	2.84647e-10	apCAF	DYNLL1
1.08547e-14	0.813889	0.463	0.275	2.93783e-10	apCAF	AAK1
1.31839e-14	0.579452	0.293	0.133	3.56821e-10	apCAF	PARP4
1.68063e-14	0.712653	0.327	0.157	4.54862e-10	apCAF	PCNX
2.03411e-14	0.868797	0.453	0.258	5.50532e-10	apCAF	FNBP1
2.24028e-14	1.12279	0.313	0.153	6.06333e-10	apCAF	SAP30
2.33036e-14	0.534628	0.697	0.485	6.30712e-10	apCAF	NKTR
2.47518e-14	-0.779255	0.99	0.981	6.69908e-10	apCAF	CALD1
2.62359e-14	0.776174	0.553	0.346	7.10075e-10	apCAF	ELF1
2.89835e-14	-0.845739	0.723	0.802	7.84439e-10	apCAF	VKORC1
3.25651e-14	0.747867	0.367	0.186	8.81374e-10	apCAF	NBPF15
3.45678e-14	-0.644803	0.973	0.966	9.35578e-10	apCAF	CALM2
5.05117e-14	0.79094	0.313	0.153	1.3671e-09	apCAF	ANKRD49
5.32035e-14	-0.813844	0.997	0.972	1.43995e-09	apCAF	DCN
7.18874e-14	0.71289	0.347	0.176	1.94563e-09	apCAF	PIP4K2A
9.0404e-14	1.28227	0.297	0.144	2.44678e-09	apCAF	PTPRE
9.5077e-14	0.60863	0.653	0.45	2.57326e-09	apCAF	TNRC6B
9.82181e-14	0.842718	0.457	0.264	2.65827e-09	apCAF	KLF13
1.11307e-13	0.739884	0.687	0.5	3.01252e-09	apCAF	TPM3
1.2509e-13	0.852593	0.377	0.202	3.38555e-09	apCAF	MBD2
1.36375e-13	0.573355	0.683	0.498	3.69098e-09	apCAF	MSN
1.48414e-13	0.524476	0.533	0.326	4.01682e-09	apCAF	FNBP4
1.55776e-13	0.533937	0.903	0.735	4.21607e-09	apCAF	N4BP2L2
1.69704e-13	3.39717	0.263	0.13	4.59303e-09	apCAF	C1QB
1.7324e-13	1.13868	0.317	0.157	4.68875e-09	apCAF	CXCL16
1.88462e-13	0.847487	0.413	0.231	5.10073e-09	apCAF	SP110
2.11081e-13	0.564303	0.387	0.206	5.7129e-09	apCAF	PRDM1
2.31737e-13	0.423586	0.337	0.166	6.27196e-09	apCAF	MKNK2
3.44159e-13	0.820064	0.333	0.172	9.31467e-09	apCAF	GIT2
3.59486e-13	-0.88162	0.773	0.806	9.72948e-09	apCAF	MORF4L2
3.93925e-13	0.572446	0.717	0.529	1.06616e-08	apCAF	GNAI2
4.43948e-13	0.770547	0.28	0.134	1.20154e-08	apCAF	LINC-PINT
4.80845e-13	-0.868333	0.797	0.824	1.30141e-08	apCAF	KDELR2
5.42468e-13	0.442283	0.457	0.266	1.46819e-08	apCAF	BAZ1A
5.53385e-13	0.825549	0.44	0.256	1.49774e-08	apCAF	VPS13C
5.87055e-13	0.496962	0.443	0.256	1.58887e-08	apCAF	CWF19L2
5.97534e-13	0.930705	0.43	0.258	1.61723e-08	apCAF	GRB2
6.05162e-13	0.82675	0.393	0.22	1.63787e-08	apCAF	RNF19A
6.7797e-13	0.588008	0.363	0.193	1.83493e-08	apCAF	EFHD2
8.31583e-13	0.257778	0.997	0.974	2.25068e-08	apCAF	RPS7
8.83835e-13	0.990459	0.273	0.129	2.3921e-08	apCAF	GALM
9.03731e-13	0.965303	0.483	0.302	2.44595e-08	apCAF	STK17A
9.13555e-13	0.592861	0.28	0.133	2.47254e-08	apCAF	SIRT7
9.15785e-13	-0.886331	0.987	0.99	2.47857e-08	apCAF	IGFBP7
1.00614e-12	0.486503	0.797	0.668	2.72312e-08	apCAF	GLUL
1.03115e-12	0.999172	0.27	0.129	2.7908e-08	apCAF	CYTH1
1.05182e-12	0.736716	0.377	0.205	2.84674e-08	apCAF	RABGAP1L
1.41415e-12	0.435537	0.583	0.374	3.82739e-08	apCAF	PIK3R1
1.51501e-12	0.378672	0.993	0.962	4.10037e-08	apCAF	RPS21
1.88652e-12	0.571769	0.647	0.433	5.10587e-08	apCAF	RARRES3
2.07378e-12	0.550452	0.707	0.492	5.61268e-08	apCAF	CAPZA1
2.23158e-12	0.27541	0.46	0.26	6.03977e-08	apCAF	ITM2A
2.25654e-12	0.559797	0.253	0.117	6.10733e-08	apCAF	ZNF430
2.60165e-12	0.674801	0.473	0.288	7.04137e-08	apCAF	EML4
2.96337e-12	0.69821	0.35	0.188	8.02035e-08	apCAF	TRIM38
3.2388e-12	-0.560706	0.933	0.921	8.76581e-08	apCAF	SKP1
3.92477e-12	0.73166	0.483	0.311	1.06224e-07	apCAF	TAOK3
4.41267e-12	1.49263	0.453	0.282	1.19429e-07	apCAF	CMC1
4.51667e-12	0.72731	0.277	0.134	1.22244e-07	apCAF	TRMT1
5.09176e-12	0.570277	0.393	0.218	1.37808e-07	apCAF	TNFRSF14
5.30992e-12	0.604732	0.343	0.181	1.43713e-07	apCAF	GGA1
5.51296e-12	0.766697	0.41	0.24	1.49208e-07	apCAF	OCIAD2
5.89663e-12	0.654703	0.33	0.172	1.59592e-07	apCAF	LDLRAD4
6.12978e-12	-0.80732	0.783	0.814	1.65903e-07	apCAF	NGFRAP1
6.67385e-12	0.558349	0.793	0.619	1.80628e-07	apCAF	AKAP13
7.89028e-12	0.668955	0.323	0.172	2.1355e-07	apCAF	METRNL
9.88162e-12	0.463105	0.48	0.304	2.67446e-07	apCAF	BOD1L1
1.00181e-11	0.459401	0.417	0.238	2.71141e-07	apCAF	SETX
1.03461e-11	0.718351	0.26	0.124	2.80018e-07	apCAF	PSMD5-AS1
1.05244e-11	0.601703	0.41	0.24	2.84842e-07	apCAF	CNDP2
1.28412e-11	0.566129	0.357	0.196	3.47546e-07	apCAF	SNORD3A
1.4459e-11	0.58457	0.25	0.117	3.91334e-07	apCAF	OGFRL1
1.5444e-11	0.331167	0.853	0.693	4.17992e-07	apCAF	DDX17
1.57925e-11	0.376506	1	0.994	4.27424e-07	apCAF	TPT1
1.74652e-11	0.701243	0.387	0.219	4.72695e-07	apCAF	PARP1
1.88495e-11	-0.801742	0.85	0.866	5.10163e-07	apCAF	PTMS
2.11568e-11	0.668454	0.25	0.12	5.72609e-07	apCAF	SIPA1
2.14552e-11	0.470103	0.29	0.145	5.80685e-07	apCAF	RASA2
2.14608e-11	0.887887	0.623	0.456	5.80836e-07	apCAF	CKLF
2.33098e-11	0.640955	0.36	0.203	6.3088e-07	apCAF	LGALS9
2.61544e-11	0.57742	0.497	0.318	7.0787e-07	apCAF	KMT2A
2.74234e-11	0.513312	0.667	0.473	7.42214e-07	apCAF	PNN
3.00004e-11	-0.738229	0.887	0.927	8.1196e-07	apCAF	SERPINF1
3.7395e-11	0.813227	0.447	0.269	1.0121e-06	apCAF	NCK1
3.7793e-11	0.348055	0.997	0.986	1.02287e-06	apCAF	RPL30
4.03687e-11	0.449062	0.397	0.229	1.09258e-06	apCAF	ZC3HAV1
4.52503e-11	-0.85663	0.773	0.801	1.2247e-06	apCAF	PTRF
4.90596e-11	4.58677	0.473	0.339	1.3278e-06	apCAF	LYZ
5.10304e-11	-0.716818	0.863	0.874	1.38114e-06	apCAF	POLR2L
5.18734e-11	0.482302	0.71	0.542	1.40395e-06	apCAF	KMT2E
5.32277e-11	0.821194	0.29	0.152	1.44061e-06	apCAF	SESN1
5.58779e-11	-1.1514	0.893	0.889	1.51234e-06	apCAF	TAGLN
6.48311e-11	0.624547	0.267	0.131	1.75466e-06	apCAF	RAB30-AS1
6.82259e-11	0.620419	0.67	0.499	1.84653e-06	apCAF	MBNL1
7.05367e-11	-0.719078	0.85	0.857	1.90908e-06	apCAF	SEC61G
7.38521e-11	0.384674	0.583	0.373	1.99881e-06	apCAF	ZEB2
8.0794e-11	0.621127	0.297	0.154	2.18669e-06	apCAF	MTERFD2
8.47841e-11	0.503382	0.653	0.47	2.29468e-06	apCAF	PSMB8
8.94615e-11	0.595398	0.713	0.52	2.42127e-06	apCAF	GYPC
9.00178e-11	0.825234	0.263	0.132	2.43633e-06	apCAF	CMTM7
9.19878e-11	0.602062	0.65	0.473	2.48965e-06	apCAF	GCC2
9.41864e-11	0.68849	0.37	0.216	2.54916e-06	apCAF	FAM107B
9.95438e-11	4.53303	0.323	0.179	2.69415e-06	apCAF	IGJ
1.0507e-10	0.629012	0.387	0.228	2.84373e-06	apCAF	USP15
1.05535e-10	-0.860158	0.593	0.683	2.85631e-06	apCAF	TAX1BP3
1.07819e-10	0.508043	0.42	0.248	2.91812e-06	apCAF	PTPN2
1.37963e-10	0.496289	0.643	0.475	3.73396e-06	apCAF	ROCK1
1.44305e-10	0.56257	0.253	0.125	3.90561e-06	apCAF	RP11-138A9.1
1.46745e-10	0.697905	0.33	0.184	3.97165e-06	apCAF	KANSL1
1.57691e-10	0.560102	0.34	0.186	4.26791e-06	apCAF	MIS18BP1
1.63564e-10	0.471374	0.907	0.805	4.42686e-06	apCAF	ARPC3
1.67074e-10	0.382872	0.947	0.853	4.52186e-06	apCAF	PABPC1
1.77297e-10	-0.528927	0.923	0.905	4.79856e-06	apCAF	GSTP1
1.85975e-10	0.644953	0.333	0.186	5.03342e-06	apCAF	BIN1
1.90496e-10	0.672735	0.523	0.357	5.15578e-06	apCAF	PAK2
1.99256e-10	-0.935404	0.877	0.886	5.39287e-06	apCAF	TPM1
2.01791e-10	0.517175	0.483	0.305	5.46147e-06	apCAF	IRF3
2.09717e-10	0.510877	0.38	0.222	5.67598e-06	apCAF	ANKRD36
2.35503e-10	0.533786	0.413	0.255	6.37388e-06	apCAF	KDM5A
2.41133e-10	0.744649	0.3	0.161	6.52626e-06	apCAF	ST3GAL1
3.39814e-10	0.322336	0.33	0.181	9.19706e-06	apCAF	DNM2
3.64758e-10	0.80191	0.47	0.306	9.87218e-06	apCAF	OSTF1
3.71854e-10	0.570693	0.34	0.19	1.00642e-05	apCAF	CYLD
3.71989e-10	-0.993698	0.643	0.697	1.00679e-05	apCAF	CD151
4.25461e-10	0.66631	0.407	0.25	1.15151e-05	apCAF	PTBP3
4.38772e-10	0.348787	0.337	0.187	1.18754e-05	apCAF	HIST1H1C
4.52451e-10	-0.72331	0.987	0.978	1.22456e-05	apCAF	UBC
4.77836e-10	0.524529	0.577	0.396	1.29326e-05	apCAF	MGEA5
4.8133e-10	0.478269	0.847	0.717	1.30272e-05	apCAF	PSME1
5.25342e-10	0.415286	0.867	0.703	1.42184e-05	apCAF	IFI16
5.4137e-10	0.80773	0.307	0.166	1.46522e-05	apCAF	FGL2
5.49947e-10	0.800494	0.35	0.2	1.48843e-05	apCAF	RAB27A
5.50656e-10	0.589345	0.44	0.272	1.49035e-05	apCAF	NIPBL
5.87654e-10	0.460508	0.6	0.443	1.59048e-05	apCAF	ARID4B
5.91077e-10	0.582628	0.27	0.138	1.59975e-05	apCAF	RAB7L1
5.94603e-10	0.490485	0.65	0.487	1.60929e-05	apCAF	IQGAP1
6.2288e-10	0.382856	0.557	0.376	1.68582e-05	apCAF	BPTF
6.24551e-10	0.327327	0.993	0.949	1.69035e-05	apCAF	RPS10
6.58829e-10	0.780427	0.77	0.657	1.78312e-05	apCAF	TYMP
7.52124e-10	0.286586	0.35	0.198	2.03562e-05	apCAF	PCF11
7.89838e-10	-0.831714	0.92	0.883	2.1377e-05	apCAF	LDHA
8.10898e-10	-0.718882	0.95	0.918	2.1947e-05	apCAF	BGN
8.19998e-10	0.666219	0.59	0.417	2.21932e-05	apCAF	MOB1A
8.61304e-10	0.601626	0.277	0.145	2.33112e-05	apCAF	RPRD2
9.30555e-10	0.360765	0.68	0.513	2.51855e-05	apCAF	JAK1
9.43624e-10	-0.612693	1	0.983	2.55392e-05	apCAF	MYL6
9.53429e-10	0.635187	0.303	0.166	2.58046e-05	apCAF	RNPEPL1
9.77416e-10	0.460191	0.42	0.261	2.64538e-05	apCAF	PARP14
9.93504e-10	0.637312	0.387	0.233	2.68892e-05	apCAF	TRABD
1.07691e-09	0.657043	0.403	0.247	2.91467e-05	apCAF	TAF10
1.11121e-09	0.443403	0.39	0.231	3.0075e-05	apCAF	ZCCHC11
1.20518e-09	0.70312	0.29	0.159	3.26183e-05	apCAF	FAM102A
1.26032e-09	0.771806	0.25	0.13	3.41107e-05	apCAF	ZNF33A
1.32526e-09	0.783355	0.353	0.208	3.58683e-05	apCAF	AP1S2
1.35214e-09	0.586994	0.66	0.513	3.65957e-05	apCAF	ACTR2
1.42458e-09	0.364765	0.313	0.172	3.85562e-05	apCAF	HERC1
1.55074e-09	0.679414	0.303	0.168	4.19709e-05	apCAF	SETD2
1.59392e-09	-0.662575	0.777	0.798	4.31395e-05	apCAF	TMED2
1.98684e-09	0.599239	0.38	0.229	5.37737e-05	apCAF	ARID5A
2.10302e-09	5.66302	0.25	0.136	5.69183e-05	apCAF	S100A8
2.21329e-09	0.765393	0.34	0.21	5.99028e-05	apCAF	ARHGAP18
2.23447e-09	-0.777212	0.7	0.737	6.04759e-05	apCAF	EFEMP2
2.25056e-09	0.697398	0.527	0.35	6.09115e-05	apCAF	RORA
2.29582e-09	0.376551	0.41	0.246	6.21363e-05	apCAF	ARID4A
2.31521e-09	-1.11042	0.553	0.63	6.2661e-05	apCAF	S100A16
2.49489e-09	0.783223	0.44	0.275	6.75241e-05	apCAF	SHOC2
2.62188e-09	3.24345	0.457	0.307	7.09612e-05	apCAF	APOC1
2.67e-09	0.632461	0.29	0.159	7.22635e-05	apCAF	WDR70
2.76598e-09	0.425141	0.427	0.266	7.48613e-05	apCAF	TIA1
2.94985e-09	-0.487109	0.94	0.938	7.98377e-05	apCAF	PPIB
3.01367e-09	0.377052	0.357	0.208	8.15651e-05	apCAF	CHST11
3.18471e-09	0.555645	0.467	0.305	8.61943e-05	apCAF	ZNF292
3.35745e-09	0.423627	0.677	0.472	9.08695e-05	apCAF	SP100
3.45956e-09	0.27761	0.987	0.93	9.36329e-05	apCAF	TMA7
3.80474e-09	0.57563	0.343	0.198	0.000102975	apCAF	XRN1
3.84756e-09	-0.742339	0.823	0.849	0.000104134	apCAF	LGALS3BP
4.01464e-09	0.536026	0.283	0.153	0.000108656	apCAF	DUS1L
4.09333e-09	-0.529413	0.91	0.898	0.000110786	apCAF	MORF4L1
4.19286e-09	-0.689927	0.803	0.824	0.00011348	apCAF	OSTC
4.49937e-09	-0.581355	0.31	0.17	0.000121775	apCAF	HMGA1
4.68718e-09	0.88215	0.31	0.178	0.000126858	apCAF	CPEB4
4.97671e-09	0.309631	0.443	0.278	0.000134695	apCAF	MAPK1
5.14516e-09	0.586518	0.63	0.463	0.000139254	apCAF	NCOR1
5.58109e-09	0.298775	0.333	0.189	0.000151052	apCAF	SPEN
6.46899e-09	0.748956	0.283	0.156	0.000175083	apCAF	SPG11
6.65822e-09	-1.57819	0.48	0.588	0.000180205	apCAF	CAV1
6.86297e-09	0.464601	0.583	0.412	0.000185746	apCAF	WHSC1L1
7.06581e-09	0.52855	0.32	0.183	0.000191236	apCAF	RPS6KA3
7.31291e-09	0.53415	0.537	0.371	0.000197924	apCAF	GLRX
8.31738e-09	0.580058	0.307	0.174	0.00022511	apCAF	NCOA3
8.82806e-09	0.391721	0.29	0.161	0.000238931	apCAF	SIAH2
9.20786e-09	0.32246	0.383	0.236	0.000249211	apCAF	IVNS1ABP
9.39386e-09	0.440037	0.323	0.187	0.000254245	apCAF	KAT6A
9.56575e-09	0.569943	0.357	0.215	0.000258897	apCAF	PPM1K
9.67967e-09	-0.660671	0.85	0.853	0.00026198	apCAF	PCOLCE
9.74824e-09	0.655341	0.333	0.195	0.000263836	apCAF	STK38
1.00648e-08	-1.10598	0.903	0.855	0.000272405	apCAF	CTHRC1
1.03519e-08	-0.973711	0.71	0.759	0.000280173	apCAF	EGR1
1.10424e-08	0.413349	0.333	0.193	0.000298862	apCAF	SF3A1
1.10455e-08	0.584034	0.483	0.33	0.000298946	apCAF	RHOG
1.10985e-08	1.07685	0.31	0.178	0.000300381	apCAF	IFNAR2
1.14394e-08	0.415232	0.327	0.192	0.000309606	apCAF	NABP1
1.15455e-08	0.472268	0.287	0.16	0.000312478	apCAF	DENND4C
1.15983e-08	0.415205	0.69	0.529	0.000313909	apCAF	AES
1.24469e-08	0.79907	0.25	0.136	0.000336875	apCAF	TTC39C
1.32095e-08	0.62563	0.37	0.225	0.000357516	apCAF	RBM26
1.41945e-08	-1.05635	0.613	0.667	0.000384173	apCAF	SDC2
1.43884e-08	0.312241	0.473	0.305	0.000389421	apCAF	EPS15
1.47481e-08	0.490071	0.333	0.194	0.000399158	apCAF	MSI2
1.50324e-08	0.539973	0.373	0.232	0.000406852	apCAF	CEP170
1.63835e-08	0.660666	0.37	0.231	0.00044342	apCAF	RBL2
1.63869e-08	-0.530291	0.953	0.956	0.000443512	apCAF	UBB
1.77688e-08	0.523549	0.543	0.392	0.000480912	apCAF	ARL4C
1.77887e-08	0.487146	0.28	0.157	0.000481451	apCAF	TMPO
1.79026e-08	0.536157	0.27	0.149	0.000484533	apCAF	PRKACB
1.8355e-08	0.553407	0.39	0.246	0.000496777	apCAF	SYNE2
2.22623e-08	-0.701511	0.783	0.804	0.000602528	apCAF	PPIC
2.25456e-08	0.392655	0.317	0.183	0.000610197	apCAF	LBR
2.25955e-08	0.55033	0.293	0.168	0.000611548	apCAF	SHPRH
2.47062e-08	0.514153	0.37	0.228	0.000668674	apCAF	BTN3A2
2.51919e-08	0.892184	0.487	0.334	0.000681819	apCAF	NAP1L4
2.65664e-08	0.509048	0.303	0.171	0.000719019	apCAF	PITPNA
2.69689e-08	0.552494	0.27	0.152	0.000729913	apCAF	MKNK1
2.74768e-08	0.566907	0.387	0.245	0.000743659	apCAF	PTPN1
2.75743e-08	0.513748	0.383	0.24	0.000746297	apCAF	MAT2B
2.78665e-08	0.937984	0.307	0.186	0.000754207	apCAF	LYAR
2.81134e-08	0.382347	0.447	0.291	0.000760889	apCAF	RAB8A
2.86756e-08	0.976	0.627	0.503	0.000776104	apCAF	CTSZ
3.05363e-08	0.62918	0.41	0.269	0.000826466	apCAF	PLEKHO1
3.1479e-08	-0.781875	0.777	0.799	0.000851979	apCAF	PRDX6
3.16933e-08	1.38896	0.397	0.272	0.00085778	apCAF	CD68
3.23405e-08	-0.612457	0.833	0.853	0.000875296	apCAF	C4orf3
3.26324e-08	0.50177	0.333	0.202	0.000883195	apCAF	GPATCH2L
3.28034e-08	0.301058	0.65	0.489	0.000887824	apCAF	GTF3A
3.44019e-08	0.694819	0.347	0.214	0.000931086	apCAF	CCDC88A
3.44204e-08	0.532796	0.317	0.185	0.000931588	apCAF	APOL6
3.66695e-08	0.259006	0.4	0.251	0.000992459	apCAF	KIAA0247
3.71352e-08	0.637009	0.333	0.202	0.00100507	apCAF	NDNL2
3.78179e-08	-0.919344	0.763	0.775	0.00102354	apCAF	TUBA1A
3.78966e-08	-0.698294	0.793	0.794	0.00102567	apCAF	CLEC11A
3.97539e-08	0.602234	0.457	0.311	0.00107594	apCAF	ZNF638
4.10411e-08	0.518403	0.3	0.174	0.00111078	apCAF	UPP1
4.13363e-08	0.465	0.56	0.396	0.00111877	apCAF	C9orf142
4.18547e-08	-0.606723	0.917	0.911	0.0011328	apCAF	NDUFA4
4.23439e-08	0.345931	0.49	0.332	0.00114604	apCAF	ATXN1
4.27211e-08	0.365103	0.71	0.538	0.00115625	apCAF	GSTK1
4.43646e-08	0.515062	0.297	0.171	0.00120073	apCAF	CD58
4.53879e-08	1.38474	0.293	0.178	0.00122842	apCAF	C15orf48
4.60525e-08	0.336	0.607	0.443	0.00124641	apCAF	ADAR
4.82926e-08	0.70166	0.467	0.318	0.00130704	apCAF	PPP1R18
4.86869e-08	0.564499	0.273	0.155	0.00131771	apCAF	FURIN
5.02353e-08	0.365834	0.497	0.34	0.00135962	apCAF	MYCBP2
5.4908e-08	0.352475	0.443	0.293	0.00148608	apCAF	POGZ
5.74066e-08	0.509429	0.41	0.264	0.00155371	apCAF	SNRNP200
5.7483e-08	0.867596	0.41	0.285	0.00155578	apCAF	PYCARD
5.94715e-08	0.513994	0.347	0.214	0.0016096	apCAF	ZBTB1
6.23893e-08	0.522833	0.31	0.185	0.00168857	apCAF	CNOT1
6.29106e-08	0.668501	0.363	0.224	0.00170267	apCAF	SP3
6.37793e-08	0.526626	0.317	0.191	0.00172619	apCAF	DDX6
6.44058e-08	-0.766933	0.61	0.676	0.00174314	apCAF	REXO2
6.44265e-08	0.499642	0.267	0.149	0.0017437	apCAF	EHMT1
6.57891e-08	-0.925334	0.71	0.748	0.00178058	apCAF	MFGE8
6.83523e-08	0.453193	0.373	0.232	0.00184995	apCAF	POLK
6.91354e-08	0.322947	0.377	0.234	0.00187115	apCAF	KLHL24
6.96279e-08	0.51684	0.26	0.145	0.00188448	apCAF	MSL3
7.1274e-08	0.484825	0.503	0.349	0.00192903	apCAF	FAM118A
7.61299e-08	-0.521049	0.887	0.874	0.00206045	apCAF	UQCRQ
7.67572e-08	0.411715	0.35	0.213	0.00207743	apCAF	SNX27
7.76169e-08	0.409059	0.34	0.205	0.0021007	apCAF	SMG1
8.02448e-08	0.640542	0.467	0.307	0.00217182	apCAF	CRBN
8.14955e-08	0.331002	0.587	0.403	0.00220568	apCAF	TBL1XR1
8.34579e-08	0.427461	0.507	0.361	0.00225879	apCAF	HN1
8.9971e-08	0.581101	0.263	0.15	0.00243507	apCAF	NIN
9.19204e-08	0.393006	0.427	0.275	0.00248783	apCAF	PDS5B
9.6264e-08	-1.00394	0.49	0.584	0.00260539	apCAF	TGFB1I1
1.04628e-07	0.268999	0.353	0.216	0.00283177	apCAF	CREBZF
1.05891e-07	-0.80865	0.887	0.85	0.00286593	apCAF	TUBB
1.08386e-07	0.612963	0.36	0.226	0.00293347	apCAF	BAZ2A
1.15335e-07	-0.9984	0.52	0.6	0.00312154	apCAF	TMEM45A
1.18178e-07	0.454146	0.273	0.157	0.00319849	apCAF	PRR4
1.18434e-07	0.324192	0.503	0.344	0.00320541	apCAF	CCNDBP1
1.19913e-07	0.653541	0.453	0.306	0.00324544	apCAF	2024-09-09
1.21644e-07	0.574655	0.273	0.157	0.0032923	apCAF	ARHGAP24
1.23093e-07	-0.602501	0.88	0.862	0.00333151	apCAF	RABAC1
1.3357e-07	0.387414	0.613	0.455	0.00361507	apCAF	EIF3A
1.37971e-07	0.400349	0.437	0.294	0.00373417	apCAF	WDR82
1.40309e-07	0.411708	0.623	0.476	0.00379746	apCAF	ENSA
1.40511e-07	0.464168	0.34	0.211	0.00380294	apCAF	FAM96A
1.41617e-07	0.550782	0.377	0.245	0.00383287	apCAF	POLR2B
1.43865e-07	0.609372	0.35	0.217	0.00389369	apCAF	ARID1A
1.4489e-07	0.597527	0.44	0.298	0.00392145	apCAF	XPO1
1.49564e-07	0.757574	0.33	0.204	0.00404795	apCAF	OFD1
1.5003e-07	0.448313	0.32	0.192	0.00406056	apCAF	LPIN2
1.52158e-07	-1.54871	0.497	0.569	0.00411815	apCAF	TNFRSF12A
1.53893e-07	0.374975	0.26	0.147	0.00416511	apCAF	POLR3K
1.55118e-07	0.419775	0.263	0.148	0.00419828	apCAF	SERTAD2
1.57251e-07	0.462946	0.56	0.399	0.004256	apCAF	CASP4
1.60635e-07	-0.547315	0.9	0.91	0.00434759	apCAF	PPDPF
1.60882e-07	-0.811782	0.607	0.689	0.00435427	apCAF	TSPAN4
1.61178e-07	0.265355	0.567	0.411	0.00436228	apCAF	PCSK7
1.61572e-07	-0.802062	0.627	0.691	0.00437295	apCAF	COX7A1
1.75068e-07	0.686391	0.29	0.171	0.00473821	apCAF	PLXNC1
1.81351e-07	-0.524036	0.867	0.862	0.00490827	apCAF	PRDX5
1.84309e-07	0.326115	0.373	0.234	0.00498833	apCAF	CREB1
1.84872e-07	0.473022	0.457	0.305	0.00500356	apCAF	MDM4
1.85133e-07	0.509561	0.443	0.299	0.00501063	apCAF	ACAP2
1.89996e-07	0.320112	0.623	0.47	0.00514224	apCAF	HIF1A
1.91291e-07	0.549697	0.317	0.192	0.0051773	apCAF	HELZ
1.94731e-07	0.513366	0.28	0.166	0.00527041	apCAF	GPCPD1
2.01163e-07	0.510878	0.577	0.416	0.00544448	apCAF	GGNBP2
2.0416e-07	1.03322	0.443	0.31	0.00552558	apCAF	CREM
2.11357e-07	0.344417	0.59	0.437	0.00572038	apCAF	GOLGA4
2.12329e-07	0.536004	0.313	0.189	0.0057467	apCAF	CREBL2
2.20789e-07	0.502606	0.29	0.171	0.00597566	apCAF	SHKBP1
2.22202e-07	0.451147	0.4	0.263	0.0060139	apCAF	MEF2C
2.28733e-07	0.487929	0.45	0.309	0.00619066	apCAF	VOPP1
2.38528e-07	-0.559	0.997	0.992	0.00645576	apCAF	S100A6
2.41815e-07	0.310701	0.457	0.308	0.00654473	apCAF	NHLRC3
2.46751e-07	0.503491	0.393	0.252	0.00667833	apCAF	BIRC6
2.52059e-07	0.629608	0.353	0.228	0.00682198	apCAF	PKN1
2.57585e-07	0.608231	0.363	0.229	0.00697153	apCAF	CRTC3
2.64695e-07	0.315229	0.42	0.278	0.00716398	apCAF	STAG2
2.69515e-07	0.8105	0.32	0.199	0.00729442	apCAF	SLC4A7
2.75933e-07	0.493272	0.287	0.167	0.00746814	apCAF	ATXN2L
2.86591e-07	-0.812854	0.907	0.889	0.00775658	apCAF	MIF
2.88971e-07	0.3986	0.373	0.236	0.007821	apCAF	TAF15
2.9131e-07	0.372623	0.327	0.197	0.00788431	apCAF	EIF1AY
3.08002e-07	0.448179	0.383	0.247	0.00833607	apCAF	MXD4
3.29251e-07	0.34392	0.343	0.211	0.00891117	apCAF	LNPEP
3.34859e-07	0.656968	0.27	0.16	0.00906295	apCAF	ESYT1
3.41537e-07	0.31226	0.957	0.849	0.00924371	apCAF	GLTSCR2
3.46663e-07	0.552528	0.26	0.15	0.00938243	apCAF	COX19
3.51081e-07	0.476884	0.253	0.145	0.009502	apCAF	MRPL39
3.5474e-07	-0.407441	0.907	0.9	0.00960103	apCAF	NDUFS5
3.59021e-07	0.362021	0.253	0.143	0.00971689	apCAF	KLF12
3.70559e-07	0.254489	0.39	0.249	0.0100292	apCAF	AL592183.1
3.74867e-07	-0.875856	0.627	0.659	0.0101458	apCAF	PSMB5
3.87122e-07	0.507995	0.31	0.187	0.0104774	apCAF	IREB2
3.93006e-07	0.450516	0.447	0.306	0.0106367	apCAF	PRKDC
4.08162e-07	-0.722637	0.72	0.77	0.0110469	apCAF	MDK
4.13445e-07	-0.638068	0.827	0.818	0.0111899	apCAF	THY1
4.41664e-07	0.514091	0.25	0.146	0.0119536	apCAF	N4BP1
4.61547e-07	0.351446	0.377	0.245	0.0124918	apCAF	CHD6
4.65683e-07	0.273038	0.727	0.567	0.0126037	apCAF	SF1
4.7369e-07	0.765261	0.26	0.153	0.0128204	apCAF	TRAF5
4.98578e-07	0.561296	0.57	0.425	0.013494	apCAF	CHMP4A
5.01829e-07	0.257146	0.66	0.502	0.013582	apCAF	IRF2BP2
5.04673e-07	-1.00784	0.65	0.698	0.013659	apCAF	PRSS23
5.05421e-07	0.387523	0.443	0.304	0.0136792	apCAF	M6PR
5.05459e-07	0.311656	0.32	0.198	0.0136802	apCAF	SEC14L1
5.14186e-07	0.46716	0.4	0.266	0.0139165	apCAF	XAF1
5.31914e-07	0.634337	0.26	0.15	0.0143963	apCAF	ACYP2
5.44163e-07	0.420028	0.33	0.206	0.0147278	apCAF	TRIM33
5.56634e-07	0.403656	0.26	0.151	0.0150653	apCAF	DLGAP1-AS1
5.63168e-07	0.354494	0.293	0.176	0.0152421	apCAF	PAPD4
5.77181e-07	0.349565	0.733	0.595	0.0156214	apCAF	PSME2
5.77397e-07	0.294099	0.32	0.195	0.0156272	apCAF	KDM2A
5.84084e-07	-0.708524	0.597	0.657	0.0158082	apCAF	PRDX4
5.84791e-07	0.275006	0.413	0.268	0.0158274	apCAF	NOTCH2NL
5.95229e-07	0.36123	0.507	0.354	0.0161099	apCAF	TTC14
6.0186e-07	0.448187	0.43	0.288	0.0162893	apCAF	MITD1
6.102e-07	0.406404	0.32	0.201	0.0165151	apCAF	COMMD8
6.11894e-07	-0.474689	0.88	0.88	0.0165609	apCAF	RTN4
6.1537e-07	-1.06412	0.4	0.497	0.016655	apCAF	PFN2
6.15997e-07	0.254909	0.54	0.384	0.016672	apCAF	RNF149
6.16053e-07	0.536138	0.33	0.21	0.0166735	apCAF	ADPGK
6.22197e-07	0.285848	0.507	0.355	0.0168398	apCAF	PRPF4B
6.33602e-07	-0.488871	0.913	0.883	0.0171484	apCAF	PRDX1
6.33858e-07	0.335649	0.25	0.143	0.0171554	apCAF	FAM60A
6.35237e-07	0.477264	0.5	0.365	0.0171927	apCAF	ANP32A
6.37226e-07	-0.930215	0.873	0.864	0.0172465	apCAF	TUBA1B
6.49156e-07	0.254334	0.92	0.813	0.0175694	apCAF	SON
6.60078e-07	0.381421	0.72	0.573	0.017865	apCAF	AKAP9
6.60373e-07	0.311318	0.313	0.191	0.017873	apCAF	CENPC
6.62281e-07	0.583105	0.307	0.188	0.0179246	apCAF	NCK2
6.78331e-07	0.375936	0.5	0.345	0.018359	apCAF	SNORA76
7.01906e-07	0.916539	0.28	0.173	0.0189971	apCAF	C5orf56
7.25581e-07	0.517654	0.3	0.179	0.0196379	apCAF	CD82
7.262e-07	0.334961	0.39	0.254	0.0196546	apCAF	TAP1
7.8163e-07	0.376543	0.357	0.228	0.0211548	apCAF	RAB8B
7.86273e-07	0.490127	0.34	0.211	0.0212805	apCAF	APOBEC3C
7.98465e-07	0.33251	0.263	0.153	0.0216104	apCAF	KLHL5
8.31843e-07	-1.04014	0.657	0.71	0.0225138	apCAF	EMP1
8.44751e-07	0.650449	0.293	0.177	0.0228632	apCAF	HERPUD2
8.80365e-07	0.80327	0.877	0.795	0.0238271	apCAF	GPX1
8.80467e-07	0.317086	0.577	0.425	0.0238298	apCAF	PSIP1
9.46154e-07	0.451974	0.6	0.476	0.0256077	apCAF	TGOLN2
9.60559e-07	-0.697664	0.673	0.696	0.0259975	apCAF	PDLIM2
9.69325e-07	-0.733724	0.783	0.78	0.0262348	apCAF	RHOC
9.86771e-07	0.302995	0.297	0.181	0.0267069	apCAF	WAC-AS1
9.94605e-07	0.267741	0.293	0.177	0.026919	apCAF	PSEN1
9.971e-07	0.325193	0.45	0.309	0.0269865	apCAF	CCAR1
1.01299e-06	0.272295	0.42	0.281	0.0274165	apCAF	VPS36
1.03363e-06	-0.51267	0.997	0.982	0.0279752	apCAF	RPLP0
1.04393e-06	0.510591	0.337	0.214	0.028254	apCAF	UBALD2
1.06923e-06	0.368619	0.51	0.369	0.0289386	apCAF	PDCD6IP
1.10671e-06	0.506196	0.35	0.222	0.0299531	apCAF	FAM172A
1.14564e-06	0.354031	0.467	0.321	0.0310067	apCAF	UPF2
1.17852e-06	0.308644	0.27	0.157	0.0318966	apCAF	ZNF91
1.20194e-06	0.561552	0.307	0.188	0.0325305	apCAF	CDK11A
1.20921e-06	-0.793221	0.563	0.626	0.0327273	apCAF	RAB34
1.24244e-06	0.372096	0.937	0.874	0.0336267	apCAF	EEF1B2
1.24512e-06	-0.717775	0.863	0.864	0.0336991	apCAF	TPI1
1.27272e-06	0.418508	0.523	0.389	0.0344461	apCAF	AP2B1
1.27295e-06	0.273696	0.3	0.183	0.0344524	apCAF	NFATC2IP
1.27947e-06	0.368446	0.28	0.169	0.0346288	apCAF	ZNF770
1.28083e-06	0.381538	0.673	0.551	0.0346657	apCAF	SF3B1
1.28606e-06	0.339907	0.5	0.353	0.0348073	apCAF	C19orf66
1.30406e-06	0.337993	0.26	0.152	0.0352945	apCAF	UBR2
1.42743e-06	0.828859	0.28	0.169	0.0386333	apCAF	SAMD9
1.43018e-06	0.401759	0.32	0.202	0.0387077	apCAF	NOL8
1.45243e-06	0.326136	0.377	0.248	0.0393101	apCAF	DICER1
1.50586e-06	0.332083	0.25	0.147	0.0407562	apCAF	ANKRD13D
1.50686e-06	0.313045	0.447	0.308	0.0407831	apCAF	G3BP2
1.52093e-06	0.294982	0.503	0.35	0.041164	apCAF	CELF1
1.6603e-06	-0.533169	0.837	0.839	0.0449361	apCAF	NDUFA11
1.67546e-06	0.283211	0.437	0.301	0.0453462	apCAF	CREBRF
1.70858e-06	0.284775	0.367	0.243	0.0462428	apCAF	ABHD17A
1.74921e-06	-0.775702	0.563	0.631	0.0473423	apCAF	TMEM98
1.76579e-06	0.349926	0.457	0.319	0.0477912	apCAF	RSBN1L
1.78405e-06	-0.408461	0.943	0.918	0.0482853	apCAF	EID1
1.7907e-06	0.408087	0.267	0.159	0.0484653	apCAF	EXOC4
1.90059e-06	0.464682	0.487	0.357	0.0514394	apCAF	FOXN3
1.91998e-06	0.330294	0.27	0.16	0.0519641	apCAF	ZMYM5
1.97594e-06	0.372965	0.5	0.349	0.0534789	apCAF	ZC3H11A
1.99057e-06	-0.478307	0.817	0.856	0.0538747	apCAF	MGST3
2.05532e-06	0.395434	0.44	0.31	0.0556272	apCAF	RB1CC1
2.08754e-06	0.595101	0.263	0.158	0.0564993	apCAF	CDK13
2.09255e-06	0.337359	0.39	0.257	0.0566349	apCAF	VPS4B
2.12428e-06	0.286935	0.593	0.444	0.0574935	apCAF	BCLAF1
2.13857e-06	0.435362	0.277	0.169	0.0578804	apCAF	RCC2
2.13947e-06	0.738852	0.337	0.219	0.0579048	apCAF	MAN2A1
2.30038e-06	0.301245	0.327	0.206	0.0622599	apCAF	WWC3
2.50902e-06	0.399237	0.29	0.18	0.0679067	apCAF	DUSP22
2.51493e-06	-0.841598	0.877	0.872	0.0680665	apCAF	LMNA
2.5514e-06	0.304924	0.323	0.204	0.0690535	apCAF	CDK12
2.65822e-06	0.347093	0.547	0.397	0.0719448	apCAF	TPP1
2.68381e-06	0.456413	0.407	0.283	0.0726373	apCAF	EFCAB14
2.8019e-06	0.371319	0.777	0.651	0.0758334	apCAF	CAST
2.83341e-06	0.636994	0.437	0.308	0.0766864	apCAF	SRPR
2.9146e-06	-0.500629	0.93	0.918	0.0788836	apCAF	RPS27L
2.98577e-06	0.266523	0.34	0.222	0.0808097	apCAF	TBC1D2B
3.01996e-06	0.277431	0.51	0.368	0.0817353	apCAF	SMC3
3.10531e-06	-1.11096	0.513	0.605	0.0840451	apCAF	FOSB
3.11449e-06	0.318655	0.33	0.215	0.0842937	apCAF	MRPS31
3.14059e-06	-0.74915	0.72	0.739	0.0850001	apCAF	HCFC1R1
3.15224e-06	-0.547782	0.757	0.776	0.0853152	apCAF	CALU
3.18302e-06	-0.586591	0.92	0.93	0.0861483	apCAF	HSP90AB1
3.21793e-06	0.326426	0.423	0.292	0.0870932	apCAF	RNF167
3.22541e-06	0.354211	0.433	0.305	0.0872956	apCAF	VASP
3.38991e-06	0.280194	0.883	0.808	0.0917478	apCAF	GNAS
3.4221e-06	0.422559	0.477	0.349	0.0926192	apCAF	CDV3
3.43999e-06	-0.682071	0.7	0.719	0.0931032	apCAF	RAB1A
3.4744e-06	0.549134	0.327	0.212	0.0940347	apCAF	ZNF655
3.49101e-06	0.53301	0.3	0.191	0.0944842	apCAF	FBXW11
3.63177e-06	0.275692	0.257	0.154	0.0982937	apCAF	CDS2
3.77193e-06	0.462657	0.317	0.2	0.102087	apCAF	CMIP
3.81484e-06	0.28894	0.27	0.164	0.103249	apCAF	ATXN7
3.83623e-06	0.557589	0.267	0.166	0.103828	apCAF	ZFAND2B
4.05572e-06	-0.982573	0.543	0.588	0.109768	apCAF	CYB5A
4.06075e-06	0.639789	0.323	0.209	0.109904	apCAF	TSC22D4
4.10485e-06	0.387921	0.48	0.339	0.111098	apCAF	KLF2
4.2548e-06	0.318993	0.64	0.504	0.115156	apCAF	PTP4A2
4.27285e-06	0.297992	0.337	0.219	0.115645	apCAF	PACS1
4.30563e-06	0.517265	0.41	0.285	0.116532	apCAF	PBXIP1
4.46403e-06	0.253013	0.623	0.472	0.120819	apCAF	TPR
4.48218e-06	0.392417	0.36	0.234	0.12131	apCAF	IRF2
4.55249e-06	-1.24749	0.813	0.793	0.123213	apCAF	MT1E
4.59799e-06	-0.430379	0.923	0.89	0.124445	apCAF	TMEM258
4.69495e-06	1.05714	0.253	0.156	0.127069	apCAF	RB1
4.7278e-06	0.276872	0.33	0.216	0.127958	apCAF	GNPTAB
4.85254e-06	0.4383	0.343	0.226	0.131334	apCAF	DNTTIP2
4.91564e-06	0.455648	0.427	0.3	0.133042	apCAF	CHD2
5.0465e-06	-0.664793	0.913	0.93	0.136583	apCAF	C1R
5.07694e-06	-0.47364	0.837	0.849	0.137407	apCAF	DAD1
5.24121e-06	0.549073	0.477	0.345	0.141853	apCAF	PCM1
5.33437e-06	0.355439	0.45	0.315	0.144375	apCAF	CDC42SE1
5.3653e-06	0.315389	0.27	0.166	0.145212	apCAF	NELFB
5.41116e-06	0.383054	0.453	0.322	0.146453	apCAF	EPC1
5.58931e-06	0.2656	0.65	0.51	0.151275	apCAF	TAPBP
5.7199e-06	0.277494	0.45	0.313	0.154809	apCAF	USP8
5.94301e-06	-1.11243	0.593	0.673	0.160848	apCAF	IGFBP6
6.28054e-06	0.338947	0.787	0.638	0.169983	apCAF	ANAPC16
6.45135e-06	0.335412	0.26	0.16	0.174606	apCAF	TTYH3
6.45994e-06	0.390767	0.477	0.347	0.174838	apCAF	GNAQ
6.58513e-06	0.401928	0.283	0.179	0.178227	apCAF	E2F4
6.59233e-06	0.360975	0.487	0.356	0.178421	apCAF	GSDMD
6.64377e-06	0.345057	0.303	0.195	0.179814	apCAF	SUGP2
6.71762e-06	-1.16941	0.957	0.945	0.181812	apCAF	MT2A
6.91305e-06	0.423302	0.263	0.159	0.187102	apCAF	RIT1
6.9322e-06	0.300388	0.43	0.29	0.18762	apCAF	HECTD1
7.1794e-06	0.27263	0.423	0.292	0.194311	apCAF	PRPF8
7.22217e-06	0.271137	0.26	0.159	0.195468	apCAF	ACYP1
7.38932e-06	-0.623862	0.633	0.676	0.199992	apCAF	RCN1
7.48898e-06	0.439787	0.26	0.158	0.202689	apCAF	IL4R
7.57098e-06	0.430968	0.537	0.407	0.204909	apCAF	VPS35
7.89648e-06	-0.831713	0.613	0.65	0.213718	apCAF	PDLIM7
7.93165e-06	0.266378	0.31	0.199	0.21467	apCAF	C19orf25
8.12448e-06	0.535534	0.25	0.154	0.219889	apCAF	TMEM107
8.15414e-06	0.43059	0.257	0.157	0.220692	apCAF	NUP50
8.22877e-06	0.372399	0.307	0.196	0.222712	apCAF	LGALS8
8.24539e-06	0.438378	0.29	0.183	0.223161	apCAF	C10orf118
8.77226e-06	0.485278	0.323	0.216	0.237421	apCAF	TRIM27
8.92535e-06	0.342726	0.34	0.228	0.241565	apCAF	NRIP1
9.10399e-06	0.554406	0.303	0.192	0.2464	apCAF	MTF2
9.13316e-06	0.409942	0.597	0.469	0.247189	apCAF	IFNGR1
9.19425e-06	0.377545	0.48	0.355	0.248842	apCAF	NUDT3
9.63715e-06	-0.488237	0.883	0.872	0.26083	apCAF	TMEM59
9.68577e-06	0.307051	0.273	0.171	0.262145	apCAF	KDM1A
9.79785e-06	0.339761	0.287	0.18	0.265179	apCAF	F8A1
1.02877e-05	-0.56493	0.92	0.896	0.278436	apCAF	ANXA5
1.05041e-05	0.316067	0.613	0.473	0.284294	apCAF	GPBP1
1.0668e-05	0.457424	0.383	0.259	0.28873	apCAF	ABI1
1.1333e-05	-2.27268	0.317	0.4	0.306728	apCAF	KRT18
1.18982e-05	-0.770256	0.713	0.779	0.322024	apCAF	CYR61
1.21706e-05	-1.10325	0.267	0.377	0.329397	apCAF	SPHK1
1.22666e-05	0.287954	0.257	0.159	0.331995	apCAF	EHBP1L1
1.23351e-05	0.391292	0.457	0.33	0.33385	apCAF	MARK3
1.26847e-05	0.410559	0.273	0.173	0.343312	apCAF	PIAS1
1.32689e-05	0.298942	0.34	0.224	0.359124	apCAF	SMARCC2
1.34315e-05	0.260408	0.427	0.299	0.363522	apCAF	PHF3
1.47953e-05	0.37896	0.393	0.276	0.400435	apCAF	MBD4
1.49528e-05	0.326927	0.483	0.355	0.404698	apCAF	IRS2
1.52859e-05	0.459475	0.317	0.209	0.413712	apCAF	MDM2
1.53325e-05	-0.862909	0.52	0.584	0.414973	apCAF	PDLIM1
1.55301e-05	0.306576	0.313	0.21	0.420321	apCAF	SWAP70
1.55525e-05	0.399069	0.3	0.198	0.42093	apCAF	CLPTM1L
1.62079e-05	-0.399974	0.873	0.862	0.438667	apCAF	SNX3
1.64641e-05	-0.553826	0.94	0.918	0.445601	apCAF	EIF4A1
1.66943e-05	0.547938	0.257	0.162	0.451832	apCAF	TAF3
1.69594e-05	0.375169	0.497	0.364	0.459006	apCAF	ARF6
1.74465e-05	-0.486655	0.817	0.815	0.472191	apCAF	WBP5
1.82549e-05	0.251417	1	0.992	0.49407	apCAF	RPLP2
1.85636e-05	0.53056	0.263	0.167	0.502423	apCAF	PLEKHF1
1.95884e-05	0.462545	0.303	0.197	0.53016	apCAF	RP11-343N15.5
1.98698e-05	0.330891	0.35	0.239	0.537777	apCAF	RSBN1
2.03515e-05	-0.569027	0.73	0.756	0.550813	apCAF	HSBP1
2.0413e-05	-0.557523	0.807	0.823	0.552478	apCAF	P4HB
2.12151e-05	0.319317	0.3	0.198	0.574186	apCAF	RASSF1
2.15749e-05	0.510521	0.513	0.402	0.583924	apCAF	ZBTB38
2.15805e-05	-0.88487	0.863	0.854	0.584077	apCAF	DUSP1
2.18279e-05	0.438307	0.287	0.181	0.590772	apCAF	CTCF
2.21628e-05	0.264646	0.38	0.262	0.599836	apCAF	ZNF24
2.23294e-05	0.346502	0.27	0.171	0.604346	apCAF	TOPORS-AS1
2.32068e-05	0.253258	0.327	0.218	0.628092	apCAF	AP2A2
2.36996e-05	-1.20255	0.39	0.478	0.641429	apCAF	RND3
2.39626e-05	0.425284	0.383	0.27	0.648547	apCAF	SSBP4
2.43698e-05	0.470653	0.313	0.208	0.659568	apCAF	TES
2.44101e-05	0.26586	0.333	0.223	0.66066	apCAF	FAM168A
2.45663e-05	-0.471815	0.663	0.722	0.664887	apCAF	AP3S1
2.58947e-05	-0.509519	0.733	0.755	0.700839	apCAF	MRFAP1
2.64486e-05	-1.15957	0.987	0.987	0.715831	apCAF	TIMP1
2.673e-05	0.400787	0.257	0.161	0.723448	apCAF	MAPK14
2.67758e-05	0.28457	0.627	0.499	0.724688	apCAF	GNB1
2.713e-05	0.358503	0.51	0.376	0.734273	apCAF	THOC2
2.77897e-05	-2.09359	0.29	0.378	0.752127	apCAF	RGS16
2.79205e-05	0.345013	0.28	0.18	0.755668	apCAF	TANC2
2.82076e-05	0.300401	0.42	0.301	0.763439	apCAF	GLIPR2
2.84705e-05	-0.746079	0.673	0.701	0.770554	apCAF	MRPL51
2.86673e-05	-0.559009	0.99	0.968	0.775879	apCAF	SPARC
2.86686e-05	-0.565854	0.74	0.738	0.775915	apCAF	ANAPC11
2.86918e-05	0.54734	0.267	0.172	0.776544	apCAF	ERAP1
2.88392e-05	0.259567	0.32	0.211	0.780532	apCAF	TBC1D9B
2.90255e-05	0.520679	0.287	0.187	0.785576	apCAF	CCDC6
2.92405e-05	0.482561	0.36	0.253	0.791393	apCAF	LTA4H
2.95941e-05	0.310116	0.637	0.495	0.800963	apCAF	PPP1R12A
2.96289e-05	0.322672	0.433	0.312	0.801906	apCAF	DNAJB14
2.98028e-05	0.540271	0.353	0.242	0.806614	apCAF	IFI44
3.00003e-05	0.381813	0.333	0.222	0.811958	apCAF	ZFYVE16
3.00534e-05	-0.564903	0.73	0.764	0.813396	apCAF	NENF
3.06363e-05	0.531914	0.293	0.193	0.82917	apCAF	ZNF331
3.10829e-05	-1.22718	0.41	0.469	0.841259	apCAF	ECM1
3.17672e-05	0.424822	0.53	0.419	0.859779	apCAF	GOLGB1
3.19253e-05	0.343702	0.297	0.194	0.864059	apCAF	CEP290
3.20005e-05	0.533183	0.277	0.179	0.866093	apCAF	WAPAL
3.22711e-05	0.451401	0.35	0.238	0.873418	apCAF	URI1
3.27626e-05	0.263023	0.617	0.481	0.88672	apCAF	KPNB1
3.2935e-05	0.577597	0.34	0.234	0.891386	apCAF	TLK1
3.32382e-05	0.339208	0.91	0.872	0.899592	apCAF	SAT1
3.33722e-05	0.316107	0.32	0.215	0.903218	apCAF	ELK4
3.35742e-05	0.418305	0.303	0.203	0.908685	apCAF	GMCL1
3.43514e-05	-0.864877	0.643	0.683	0.929721	apCAF	GAS6
3.5285e-05	0.270919	0.447	0.325	0.954987	apCAF	TMEM243
3.62509e-05	0.737092	0.273	0.176	0.98113	apCAF	RILPL2
3.69901e-05	0.336323	0.723	0.62	1	apCAF	ERP29
3.73455e-05	0.332894	0.833	0.728	1	apCAF	YWHAB
3.75888e-05	-0.668917	0.593	0.654	1	apCAF	LHFP
3.91899e-05	0.716449	0.283	0.185	1	apCAF	SMEK2
3.93486e-05	-0.532736	0.83	0.834	1	apCAF	SERPINH1
3.94031e-05	-0.66014	0.627	0.7	1	apCAF	IFI27
3.98875e-05	0.329831	0.253	0.16	1	apCAF	PTPN18
4.04513e-05	0.307782	0.277	0.18	1	apCAF	THAP5
4.17329e-05	0.288668	0.307	0.206	1	apCAF	UBAP2L
4.23258e-05	-0.468301	0.847	0.836	1	apCAF	PHPT1
4.23325e-05	0.250909	0.98	0.936	1	apCAF	OAZ1
4.29031e-05	-0.585815	0.883	0.865	1	apCAF	TPM4
4.3862e-05	0.258471	0.62	0.477	1	apCAF	TAX1BP1
4.59119e-05	0.385794	0.287	0.188	1	apCAF	KIAA0907
4.71824e-05	0.361893	0.27	0.174	1	apCAF	ZCCHC14
4.72627e-05	-0.266038	0.26	0.167	1	apCAF	MT-ATP8
4.86578e-05	-0.455125	0.97	0.978	1	apCAF	CST3
4.91021e-05	-1.68331	0.33	0.413	1	apCAF	TNFAIP6
4.95426e-05	0.274873	0.277	0.18	1	apCAF	ISCA2
5.03819e-05	0.481851	0.297	0.198	1	apCAF	KIAA1715
5.16604e-05	-1.65442	0.37	0.458	1	apCAF	SPINK1
5.19369e-05	-0.531368	0.777	0.797	1	apCAF	PMP22
5.22719e-05	-1.64808	0.41	0.484	1	apCAF	TM4SF1
5.31558e-05	0.310853	0.523	0.406	1	apCAF	SLTM
5.43844e-05	0.501159	0.343	0.235	1	apCAF	KRIT1
5.4498e-05	0.258227	0.41	0.292	1	apCAF	TRIP11
5.56071e-05	0.316383	0.33	0.227	1	apCAF	ADNP
5.71313e-05	0.260585	0.367	0.254	1	apCAF	SESN3
5.71566e-05	0.406703	0.307	0.208	1	apCAF	SPTY2D1
5.86996e-05	-0.406952	0.877	0.87	1	apCAF	C12orf57
6.02485e-05	0.347064	0.29	0.191	1	apCAF	CACUL1
6.17095e-05	0.259319	0.293	0.196	1	apCAF	SFSWAP
6.48383e-05	0.405441	0.267	0.175	1	apCAF	HPCAL1
6.49123e-05	0.433106	0.45	0.335	1	apCAF	WNK1
6.54955e-05	0.544578	0.293	0.196	1	apCAF	CUL3
6.56346e-05	0.275355	0.353	0.245	1	apCAF	HNRNPUL2
6.66018e-05	0.354838	0.677	0.564	1	apCAF	NSA2
7.21604e-05	0.33563	0.453	0.337	1	apCAF	PURA
7.30105e-05	0.435382	0.36	0.258	1	apCAF	ETS2
7.31954e-05	0.569222	0.28	0.188	1	apCAF	ACSL4
7.50343e-05	-0.837719	0.867	0.867	1	apCAF	FOS
7.60331e-05	0.340854	0.27	0.176	1	apCAF	ZBED5
7.91964e-05	-2.02112	0.16	0.252	1	apCAF	SLPI
8.11076e-05	0.265411	0.393	0.28	1	apCAF	WASH4P
8.3029e-05	0.251225	0.44	0.33	1	apCAF	MBTPS1
8.40418e-05	-1.06847	0.247	0.333	1	apCAF	FAM229B
8.55193e-05	0.293622	0.327	0.219	1	apCAF	TRPC4AP
8.555e-05	-0.713379	0.823	0.807	1	apCAF	MXRA8
8.57707e-05	0.313645	0.407	0.29	1	apCAF	SFT2D2
8.71161e-05	-0.837965	0.893	0.881	1	apCAF	JUNB
8.72398e-05	0.327334	0.427	0.318	1	apCAF	USP34
8.76117e-05	-0.466152	0.817	0.82	1	apCAF	POMP
8.82363e-05	-0.319236	0.917	0.912	1	apCAF	RAC1
8.93556e-05	-0.75651	0.53	0.574	1	apCAF	CERCAM
9.34889e-05	0.481983	0.5	0.392	1	apCAF	SERPINB1
9.38144e-05	0.423846	0.44	0.327	1	apCAF	IDH2
9.56762e-05	0.479846	0.437	0.329	1	apCAF	MAP2K2
9.59346e-05	1.09529	0.357	0.256	1	apCAF	SEC11C
9.72041e-05	0.363006	0.557	0.439	1	apCAF	IK
9.83224e-05	0.265291	0.343	0.241	1	apCAF	ILF3-AS1
9.99024e-05	-0.464775	0.843	0.841	1	apCAF	LY6E
0.000100522	1.54361	0.77	0.747	1	apCAF	CTSD
0.000100944	0.395661	0.473	0.362	1	apCAF	POLR3GL
0.000101459	-0.667185	0.657	0.679	1	apCAF	FAM3C
0.000102607	0.25319	0.38	0.273	1	apCAF	PSMB10
0.000107127	0.321383	0.297	0.198	1	apCAF	GALNT10
0.000107779	-0.865772	0.653	0.694	1	apCAF	DNAJA1
0.000108868	4.93331	0.263	0.19	1	apCAF	S100A9
0.000110832	-1.07025	0.443	0.493	1	apCAF	TUBB6
0.000111435	0.395464	0.4	0.288	1	apCAF	XIAP
0.000112892	-0.445247	0.927	0.903	1	apCAF	IFITM2
0.000114306	0.361929	0.313	0.213	1	apCAF	RAP2B
0.000115009	0.260086	0.387	0.274	1	apCAF	SNX1
0.000116644	-0.413365	0.89	0.861	1	apCAF	SSR2
0.000116677	0.437434	0.37	0.269	1	apCAF	NECAP2
0.000117079	0.438838	0.35	0.242	1	apCAF	DNAJC21
0.000118972	-0.425972	0.837	0.838	1	apCAF	PARK7
0.000120282	0.265147	0.437	0.323	1	apCAF	CHD3
0.00012279	0.535811	0.273	0.185	1	apCAF	PHKB
0.00012541	-0.781638	0.54	0.585	1	apCAF	MAP1LC3A
0.00013052	0.671348	0.277	0.188	1	apCAF	DIDO1
0.000130935	0.324387	0.563	0.431	1	apCAF	SELT
0.000131015	-0.42796	0.87	0.856	1	apCAF	BSG
0.000131512	-0.446031	0.95	0.916	1	apCAF	CD99
0.000133873	0.395936	0.283	0.19	1	apCAF	SYS1
0.000135646	-0.461884	0.767	0.8	1	apCAF	APP
0.000137485	-0.666233	0.617	0.64	1	apCAF	POLR2F
0.000138136	0.539884	0.257	0.168	1	apCAF	TMEM127
0.00014476	-0.456862	0.773	0.765	1	apCAF	YWHAQ
0.000147319	-1.21396	0.273	0.367	1	apCAF	FSTL3
0.000148396	-0.508812	0.963	0.938	1	apCAF	C1S
0.000150946	-0.360749	0.873	0.886	1	apCAF	NUPR1
0.000152567	-0.36056	1	0.997	1	apCAF	FTH1
0.000160645	0.250356	0.43	0.319	1	apCAF	LENG8
0.000169504	-0.308023	0.97	0.927	1	apCAF	SUMO2
0.000172657	-1.26461	0.69	0.714	1	apCAF	GADD45B
0.000174899	-0.530273	0.63	0.673	1	apCAF	TCEAL8
0.000176127	0.479891	0.277	0.185	1	apCAF	CLK3
0.000177018	-0.629689	0.677	0.695	1	apCAF	RHEB
0.00017708	-0.562579	0.61	0.645	1	apCAF	CHMP5
0.000185209	-0.629225	0.68	0.685	1	apCAF	RCN3
0.000190517	-0.471558	0.673	0.708	1	apCAF	KRT10
0.000192913	0.301651	0.253	0.167	1	apCAF	HECA
0.000192928	-0.574569	0.7	0.698	1	apCAF	ATOX1
0.000200729	0.261231	0.373	0.263	1	apCAF	LMBRD1
0.000204557	-0.847298	0.513	0.556	1	apCAF	PDLIM4
0.000205816	0.403034	0.297	0.201	1	apCAF	KIAA1109
0.000208606	0.383315	0.283	0.193	1	apCAF	BTBD7
0.000212313	0.350258	0.423	0.308	1	apCAF	MKRN1
0.000214109	-0.834565	0.51	0.556	1	apCAF	COPS8
0.000218192	-0.362796	0.877	0.87	1	apCAF	GUK1
0.000218403	0.364574	0.527	0.406	1	apCAF	ZMAT2
0.000221904	0.270799	0.45	0.343	1	apCAF	ATF6B
0.000223391	-0.532047	0.637	0.654	1	apCAF	FKBP10
0.000224036	-0.501428	0.75	0.746	1	apCAF	CYB5R3
0.000225208	0.475181	0.257	0.169	1	apCAF	COIL
0.000230929	-0.765997	0.543	0.598	1	apCAF	FHL2
0.000235096	-0.515833	0.937	0.909	1	apCAF	SERPING1
0.000235518	-1.10595	0.163	0.252	1	apCAF	TSPAN8
0.000237261	-0.299567	0.997	0.985	1	apCAF	EIF1
0.000238405	0.351639	0.297	0.202	1	apCAF	HTATIP2
0.000238733	0.544551	0.79	0.703	1	apCAF	HERPUD1
0.00023931	0.284079	0.297	0.205	1	apCAF	RABEP1
0.000242792	-1.5609	0.373	0.441	1	apCAF	UGDH
0.000249422	0.399907	0.267	0.179	1	apCAF	PPIP5K2
0.000252074	0.418035	0.433	0.326	1	apCAF	ATG3
0.000254122	-0.627697	0.597	0.644	1	apCAF	MRPL41
0.000254584	-0.833949	0.607	0.641	1	apCAF	DKK3
0.000261793	0.436994	0.417	0.308	1	apCAF	KCTD20
0.000266794	0.371211	0.257	0.174	1	apCAF	ORAI2
0.000279688	0.329906	0.37	0.269	1	apCAF	UBTF
0.000281457	0.331032	0.493	0.384	1	apCAF	ODF2L
0.000283586	0.661577	0.257	0.172	1	apCAF	MAPKAPK5-AS1
0.000290525	-1.62526	0.393	0.445	1	apCAF	KRT8
0.000290739	-0.614302	0.583	0.622	1	apCAF	MTCH1
0.000294435	0.267925	0.253	0.167	1	apCAF	MTHFS
0.00029483	-0.518432	0.783	0.768	1	apCAF	WDR83OS
0.00030767	0.269241	0.807	0.686	1	apCAF	C9orf16
0.000323773	0.344813	0.373	0.274	1	apCAF	BHLHE41
0.000325665	0.281591	0.293	0.198	1	apCAF	FAM104A
0.000343522	-0.707446	0.47	0.527	1	apCAF	HNMT
0.000348965	0.2877	0.31	0.215	1	apCAF	R3HDM4
0.000352342	-0.441694	0.76	0.766	1	apCAF	SSR3
0.000355189	-1.82999	0.227	0.312	1	apCAF	RPS17
0.000359973	0.437971	0.267	0.183	1	apCAF	CLOCK
0.000363686	0.33667	0.373	0.28	1	apCAF	GNS
0.00037593	-0.660396	0.763	0.776	1	apCAF	SQSTM1
0.000382224	0.255753	0.41	0.311	1	apCAF	CUX1
0.00039234	-0.265778	0.997	0.987	1	apCAF	SERF2
0.000392891	-0.917304	0.433	0.491	1	apCAF	NME1
0.000409679	-0.804597	0.67	0.686	1	apCAF	MYADM
0.000422386	0.434027	0.667	0.577	1	apCAF	APOE
0.000438804	0.317139	0.35	0.253	1	apCAF	SDCCAG8
0.000459443	0.377985	0.38	0.278	1	apCAF	FNDC3A
0.00046067	0.316748	0.253	0.175	1	apCAF	TBCC
0.000463534	0.514397	0.327	0.236	1	apCAF	BROX
0.000473339	0.263398	0.35	0.253	1	apCAF	ACIN1
0.000474797	-1.13648	0.583	0.595	1	apCAF	EFEMP1
0.000476872	0.250874	0.263	0.182	1	apCAF	PARN
0.000478426	0.261173	0.31	0.216	1	apCAF	ATG4B
0.000484381	0.464787	0.363	0.268	1	apCAF	DAZAP1
0.00049713	0.404645	0.29	0.2	1	apCAF	ANAPC15
0.000510798	-0.694744	0.567	0.597	1	apCAF	NDUFA6
0.00051113	0.29515	0.273	0.188	1	apCAF	HIATL1
0.000517928	0.546475	0.573	0.459	1	apCAF	CMTM6
0.00052675	0.314136	0.277	0.193	1	apCAF	EXOSC3
0.000531978	0.347991	0.317	0.224	1	apCAF	TYW3
0.000540084	0.454787	0.25	0.168	1	apCAF	ZYG11B
0.000547578	-1.35592	0.323	0.39	1	apCAF	ATF3
0.000550359	0.44285	0.3	0.216	1	apCAF	MED6
0.000553379	0.2766	0.433	0.33	1	apCAF	CCDC109B
0.000560669	-0.714013	0.587	0.627	1	apCAF	CYSTM1
0.000567683	-0.806646	0.577	0.626	1	apCAF	CSRP1
0.000578334	-0.533729	0.883	0.853	1	apCAF	NBL1
0.000595178	-0.927588	0.26	0.347	1	apCAF	ID1
0.000596795	-0.762558	0.4	0.468	1	apCAF	CAV2
0.000603169	3.15044	0.577	0.481	1	apCAF	SPP1
0.000629958	0.258523	0.683	0.614	1	apCAF	DDX24
0.00063359	-0.440954	0.857	0.867	1	apCAF	TXN
0.000652186	0.422057	0.61	0.525	1	apCAF	SCAF11
0.000652584	0.290503	0.323	0.234	1	apCAF	RBM27
0.000663354	0.37461	0.257	0.176	1	apCAF	DPYD
0.000667067	0.270895	0.313	0.227	1	apCAF	RAB3GAP1
0.000675278	0.293893	0.283	0.195	1	apCAF	MAST4
0.00068381	-1.14216	0.197	0.272	1	apCAF	LARP6
0.000699945	-0.603138	0.63	0.639	1	apCAF	MAGED2
0.000708027	0.26401	0.25	0.17	1	apCAF	PGD
0.000729405	0.36457	0.313	0.227	1	apCAF	FBXO11
0.000738071	0.337401	0.337	0.242	1	apCAF	COPS3
0.000739574	0.448678	0.4	0.302	1	apCAF	NCOA7
0.000752104	0.475809	0.28	0.196	1	apCAF	GIGYF2
0.000759307	-0.818049	0.473	0.523	1	apCAF	CRIP2
0.000778329	-2.11729	0.273	0.35	1	apCAF	CCL2
0.000781342	0.345908	0.477	0.372	1	apCAF	CORO1B
0.000782309	0.267705	0.29	0.205	1	apCAF	MAEA
0.000786149	-0.490925	0.757	0.751	1	apCAF	NDUFB11
0.000853479	0.40894	0.27	0.189	1	apCAF	APIP
0.000856637	-0.971269	0.55	0.605	1	apCAF	PPP1R15A
0.00085909	-0.543844	0.433	0.49	1	apCAF	CETN2
0.000883628	0.320494	0.52	0.429	1	apCAF	SPCS3
0.000894886	0.288899	0.323	0.235	1	apCAF	STX16
0.000897555	-0.693137	0.89	0.842	1	apCAF	PKM
0.000914281	0.262709	0.287	0.202	1	apCAF	UBE2Q1
0.000922622	-0.321285	0.937	0.914	1	apCAF	EDF1
0.000925865	0.299597	0.71	0.615	1	apCAF	ACTR3
0.000931997	0.412811	0.25	0.171	1	apCAF	RC3H2
0.00096212	-0.821936	0.503	0.535	1	apCAF	NME4
0.000965086	-0.832611	0.51	0.548	1	apCAF	TFPI
0.000973314	-0.794089	0.597	0.589	1	apCAF	YIF1A
0.00097768	0.439866	0.363	0.265	1	apCAF	MIA3
0.00100537	-0.380974	0.773	0.773	1	apCAF	VAPA
0.00102119	-0.546328	0.71	0.701	1	apCAF	SLIRP
0.0010219	0.381322	0.317	0.233	1	apCAF	BRD7
0.00103059	-0.761793	0.47	0.505	1	apCAF	STRAP
0.00103874	-0.800855	0.647	0.66	1	apCAF	THBS1
0.00105118	-0.71994	0.3	0.37	1	apCAF	PRKRA
0.00105248	-0.471563	0.843	0.816	1	apCAF	SEPW1
0.00107773	-0.506602	0.71	0.717	1	apCAF	LEPROT
0.00107842	-0.375185	0.803	0.804	1	apCAF	PSMB1
0.00108011	0.43788	0.267	0.189	1	apCAF	SRGAP2
0.00108203	0.353124	0.39	0.299	1	apCAF	SIK1
0.00117154	-1.28349	0.83	0.805	1	apCAF	ACTA2
0.00117766	0.252978	0.257	0.18	1	apCAF	UBA6
0.00118504	-0.94111	0.49	0.522	1	apCAF	GSTM3
0.00118506	-0.382377	0.723	0.743	1	apCAF	TMED10
0.00120952	-0.562363	0.843	0.807	1	apCAF	CTSK
0.00121437	0.307172	0.41	0.321	1	apCAF	CYB5B
0.00121619	-0.537148	0.73	0.726	1	apCAF	AP2S1
0.00125283	-0.685646	0.6	0.632	1	apCAF	PPP1CC
0.00125328	-1.15999	0.383	0.45	1	apCAF	ERRFI1
0.00131678	-0.366052	0.827	0.815	1	apCAF	ERH
0.00132446	-0.664687	0.58	0.588	1	apCAF	GPX8
0.00132651	-0.674274	0.79	0.77	1	apCAF	BST2
0.00136101	0.252764	0.52	0.439	1	apCAF	TKT
0.0013671	0.299348	0.423	0.325	1	apCAF	NAMPT
0.00137695	-1.07411	0.483	0.54	1	apCAF	RHOB
0.00138989	0.379352	0.353	0.268	1	apCAF	REST
0.0013987	0.40961	0.303	0.22	1	apCAF	GRPEL1
0.0014237	-1.62713	0.367	0.414	1	apCAF	MFAP5
0.00142737	0.512858	0.28	0.2	1	apCAF	AMFR
0.00147071	-0.739558	0.367	0.419	1	apCAF	AAMDC
0.0014954	0.350699	0.563	0.453	1	apCAF	YPEL5
0.00150074	-1.2074	0.23	0.298	1	apCAF	RNASE4
0.00152129	0.379954	0.253	0.179	1	apCAF	COL4A3BP
0.00152337	-0.881206	0.837	0.825	1	apCAF	JUN
0.00152845	0.303521	0.433	0.331	1	apCAF	STT3B
0.00153161	-0.88759	0.187	0.26	1	apCAF	ARMCX2
0.00162417	0.295767	0.37	0.277	1	apCAF	BRD3
0.00162485	0.601372	0.273	0.197	1	apCAF	ARMC8
0.00167794	-0.71592	0.497	0.526	1	apCAF	SPTSSA
0.00171994	0.473316	0.277	0.2	1	apCAF	FAM208B
0.00172448	-1.13358	0.357	0.407	1	apCAF	SERTAD1
0.0017274	0.38043	0.3	0.22	1	apCAF	ARFGAP2
0.00173524	-1.05427	0.31	0.367	1	apCAF	GOLT1B
0.00181089	0.273172	0.47	0.377	1	apCAF	PAFAH1B1
0.00182947	-0.371822	0.523	0.566	1	apCAF	RCN2
0.00188604	-0.522742	0.623	0.661	1	apCAF	NUCB1
0.0019005	-0.884554	0.773	0.766	1	apCAF	SPON2
0.00195948	-2.32139	0.31	0.369	1	apCAF	DPT
0.00200349	0.250077	0.307	0.227	1	apCAF	PLEKHB2
0.00212025	0.309857	0.45	0.355	1	apCAF	UBE2K
0.00220162	-0.284443	0.997	0.979	1	apCAF	RPL7
0.00223042	0.266184	0.25	0.176	1	apCAF	PANK2
0.00224841	0.492358	0.537	0.425	1	apCAF	MTIF3
0.00226781	0.377108	0.483	0.375	1	apCAF	EIF2AK2
0.00227401	0.397042	0.317	0.236	1	apCAF	MDFIC
0.00230881	0.448483	0.57	0.467	1	apCAF	FKBP11
0.00230991	-0.692628	0.503	0.537	1	apCAF	C5orf15
0.00235094	-1.57791	0.347	0.396	1	apCAF	UAP1
0.00241946	-0.400517	0.263	0.185	1	apCAF	KCNMB1
0.00248183	-0.690322	0.577	0.589	1	apCAF	TIMM13
0.00261072	0.310576	0.253	0.181	1	apCAF	PUS7L
0.0026623	-0.938893	0.463	0.508	1	apCAF	FGF7
0.00271957	0.366128	0.337	0.25	1	apCAF	TWIST1
0.00272811	0.361	0.287	0.205	1	apCAF	ABCD4
0.00277119	0.443222	0.257	0.184	1	apCAF	XRRA1
0.00287459	-0.592998	0.633	0.638	1	apCAF	ERGIC3
0.00293398	-1.49391	0.23	0.299	1	apCAF	CST1
0.00298711	-0.389988	0.79	0.793	1	apCAF	NDUFB2
0.00299621	0.311353	0.25	0.179	1	apCAF	NEK1
0.00311562	-1.16833	0.38	0.432	1	apCAF	CRYAB
0.00311709	0.270802	0.3	0.218	1	apCAF	PARP9
0.00316803	0.290514	0.257	0.187	1	apCAF	TRNAU1AP
0.0031705	-1.00477	0.563	0.598	1	apCAF	GEM
0.00320019	-0.541703	0.6	0.613	1	apCAF	AURKAIP1
0.0032608	-0.992709	0.223	0.283	1	apCAF	PODNL1
0.00327147	-0.442169	0.79	0.762	1	apCAF	NDUFB7
0.00327966	0.321601	0.29	0.207	1	apCAF	SNX18
0.00333433	0.262612	0.54	0.456	1	apCAF	THRAP3
0.00342035	-0.510991	0.637	0.662	1	apCAF	ARL2
0.00345112	-0.601098	0.553	0.586	1	apCAF	MANF
0.00345687	-1.06882	0.197	0.257	1	apCAF	DPCD
0.00346392	-0.860665	0.483	0.512	1	apCAF	AXL
0.00350494	-0.657446	0.533	0.551	1	apCAF	PGRMC1
0.00350999	-0.733585	0.647	0.644	1	apCAF	OLFML3
0.00359295	0.388917	0.307	0.234	1	apCAF	IBTK
0.00363004	-0.377291	0.79	0.792	1	apCAF	CUTA
0.00367738	-0.346518	0.803	0.797	1	apCAF	ATP5J
0.00375154	-1.06406	0.68	0.685	1	apCAF	IER2
0.00379086	-0.269423	0.66	0.684	1	apCAF	KDELR1
0.00385181	0.479899	0.283	0.214	1	apCAF	IRF7
0.00386772	-0.282194	0.887	0.859	1	apCAF	SEC61B
0.00389387	0.260451	0.253	0.181	1	apCAF	CENPB
0.00391794	-0.83986	0.513	0.541	1	apCAF	MAP1B
0.0040105	-1.31556	0.357	0.41	1	apCAF	HES1
0.00402934	-2.50073	0.197	0.263	1	apCAF	KRT7
0.00409384	-0.829721	0.477	0.504	1	apCAF	CTSF
0.00413634	-0.305326	0.923	0.881	1	apCAF	EIF3E
0.00415727	-0.876231	0.363	0.409	1	apCAF	PLOD1
0.00423123	-0.434666	0.8	0.773	1	apCAF	GABARAPL2
0.0042927	-0.369319	0.83	0.805	1	apCAF	FKBP1A
0.0042977	0.325888	0.37	0.289	1	apCAF	LIX1L
0.00439539	-0.713877	0.563	0.587	1	apCAF	FAM162A
0.00442904	-0.562702	0.7	0.704	1	apCAF	ATF4
0.00443875	-0.358611	0.667	0.69	1	apCAF	COX7A2L
0.00443948	-0.341907	0.923	0.866	1	apCAF	SNRPD2
0.00465462	-0.964856	0.377	0.429	1	apCAF	RAMP1
0.00474307	-1.01274	0.393	0.439	1	apCAF	FXYD6
0.00482618	-0.582425	0.54	0.556	1	apCAF	NDN
0.00488726	0.75697	0.317	0.243	1	apCAF	LIPA
0.00530014	-0.848374	0.733	0.717	1	apCAF	ID3
0.00532672	-0.612677	0.683	0.69	1	apCAF	CPE
0.00535942	-0.632119	0.517	0.535	1	apCAF	FKBP7
0.00542357	-0.382116	0.88	0.838	1	apCAF	COX6A1
0.00544471	-0.601903	0.517	0.541	1	apCAF	TFG
0.00548875	-0.693128	0.593	0.58	1	apCAF	GTF2H5
0.00549223	-0.402042	0.707	0.693	1	apCAF	PSMA4
0.00549906	-0.57786	0.72	0.748	1	apCAF	TCEAL4
0.00566056	-0.534142	0.707	0.713	1	apCAF	GNG11
0.00567145	-0.346965	0.873	0.872	1	apCAF	GPX4
0.00571309	-0.744206	0.417	0.451	1	apCAF	STOML2
0.00577436	-0.824376	0.583	0.614	1	apCAF	PHLDA1
0.005807	-0.745412	0.473	0.498	1	apCAF	SGCE
0.00585304	-1.35109	0.463	0.495	1	apCAF	SERPINE1
0.0059953	-0.310094	0.273	0.197	1	apCAF	ATP6V0A1
0.00601163	-0.317456	0.883	0.871	1	apCAF	COX7A2
0.00607667	-0.839572	0.343	0.385	1	apCAF	CDC42EP1
0.00621151	-1.02008	0.203	0.264	1	apCAF	MAFF
0.00625185	-0.864465	0.297	0.35	1	apCAF	KLC1
0.00626707	-0.691336	0.753	0.737	1	apCAF	MEG3
0.00635725	-0.502957	0.647	0.668	1	apCAF	PSMD8
0.00651131	-0.838658	0.347	0.385	1	apCAF	TPST1
0.00652148	-0.879637	0.5	0.521	1	apCAF	MYLK
0.00655553	0.256826	0.287	0.217	1	apCAF	DVL3
0.00664843	-0.464119	0.717	0.704	1	apCAF	ESD
0.00664945	-1.21513	0.27	0.323	1	apCAF	CRABP2
0.00667436	-0.357774	0.543	0.566	1	apCAF	EMC4
0.00683134	-0.31421	0.977	0.951	1	apCAF	EEF2
0.00694173	0.343534	0.26	0.195	1	apCAF	NUDT16L1
0.00702581	-0.568037	0.56	0.599	1	apCAF	RAB13
0.00707715	-0.52863	0.407	0.476	1	apCAF	IER3
0.0073252	-0.351736	0.753	0.75	1	apCAF	RSL24D1
0.00732789	-0.653323	0.373	0.416	1	apCAF	PRAF2
0.00751012	-0.337862	0.957	0.916	1	apCAF	SLC25A6
0.00765523	-0.954333	0.403	0.442	1	apCAF	FHL1
0.0077825	-1.0476	0.253	0.303	1	apCAF	GSTT1
0.00781213	0.286718	0.537	0.441	1	apCAF	ESF1
0.00783118	0.559157	0.457	0.383	1	apCAF	RNF130
0.00790748	-0.318278	0.813	0.806	1	apCAF	BRK1
0.00821209	-0.948008	0.267	0.323	1	apCAF	CCND1
0.00834179	-0.323985	0.88	0.873	1	apCAF	PEBP1
0.00842702	0.280766	0.31	0.233	1	apCAF	SMIM11
0.00871818	-0.685623	0.497	0.522	1	apCAF	PLOD2
0.0088854	0.401848	0.273	0.207	1	apCAF	ATG5
0.00888987	-0.463076	0.79	0.751	1	apCAF	ATP6AP2
0.00896463	-1.2782	0.27	0.319	1	apCAF	BAG3
0.00898942	-0.766493	0.397	0.426	1	apCAF	LRRC59
0.00899678	-0.950187	0.2	0.253	1	apCAF	IFT52
0.00910426	0.308295	0.4	0.313	1	apCAF	SNX5
0.00910695	-0.553053	0.637	0.662	1	apCAF	H2AFJ
0.00921177	-0.787446	0.35	0.389	1	apCAF	TRIP6
0.00931893	-0.837788	0.267	0.319	1	apCAF	CREB3
0.00932221	-0.781771	0.47	0.487	1	apCAF	CISD1
0.00939015	-0.437173	0.737	0.729	1	apCAF	PRKCDBP
0.00943379	-0.85531	0.243	0.29	1	apCAF	SRPX2
0.00948026	-0.283203	0.95	0.89	1	apCAF	TCEB2
0.00964364	-0.365657	0.727	0.706	1	apCAF	TMEM230
0.00965571	-0.879243	0.19	0.252	1	apCAF	ELF3
0.00973678	-0.478307	0.433	0.475	1	apCAF	TMEM261
0.00981499	0.250017	0.277	0.209	1	apCAF	BECN1
0.00985482	-1.13491	0.42	0.448	1	apCAF	SMOC2
0.00985953	-0.558169	0.61	0.598	1	apCAF	PLS3
0.00999048	-1.05635	0.247	0.296	1	apCAF	VASN
0	3.94927	0.807	0.221	0	Classical myCAF	COL11A1
0	3.93098	0.612	0.167	0	Classical myCAF	C1QTNF3
0	3.5662	0.722	0.152	0	Classical myCAF	SDC1
0	3.08882	0.362	0.05	0	Classical myCAF	LRRC15
0	2.87641	0.875	0.463	0	Classical myCAF	COL12A1
0	2.86747	0.678	0.209	0	Classical myCAF	GJB2
0	2.84026	0.316	0.062	0	Classical myCAF	F13A1
0	2.6498	0.466	0.123	0	Classical myCAF	IGFL2
0	2.61387	0.893	0.441	0	Classical myCAF	MMP11
0	2.60804	0.342	0.073	0	Classical myCAF	C5orf46
0	2.52553	0.426	0.129	0	Classical myCAF	ITGA11
0	2.27035	0.507	0.197	0	Classical myCAF	SUGCT
0	2.15142	0.49	0.159	0	Classical myCAF	PPAPDC1A
0	2.13228	0.589	0.234	0	Classical myCAF	FNDC1
0	2.06446	0.527	0.19	0	Classical myCAF	RUNX2
0	2.04829	0.963	0.712	0	Classical myCAF	COL5A2
0	2.04437	0.975	0.793	0	Classical myCAF	CTHRC1
0	2.01139	0.921	0.514	0	Classical myCAF	COL10A1
0	1.91588	0.905	0.674	0	Classical myCAF	MMP14
0	1.89121	0.62	0.278	0	Classical myCAF	ARL4C
0	1.85887	0.998	0.924	0	Classical myCAF	COL1A1
0	1.83512	0.986	0.844	0	Classical myCAF	FN1
0	1.81442	0.791	0.493	0	Classical myCAF	CD55
0	1.81396	0.998	0.975	0	Classical myCAF	COL1A2
0	1.78555	0.741	0.403	0	Classical myCAF	PLAU
0	1.78494	0.953	0.669	0	Classical myCAF	THBS2
0	1.76024	0.66	0.225	0	Classical myCAF	GREM1
0	1.75872	0.844	0.553	0	Classical myCAF	ANTXR1
0	1.68985	0.81	0.52	0	Classical myCAF	COL8A1
0	1.66769	0.973	0.842	0	Classical myCAF	AEBP1
0	1.6624	0.884	0.701	0	Classical myCAF	HTRA1
0	1.64433	0.778	0.493	0	Classical myCAF	MXRA5
0	1.57457	0.9	0.563	0	Classical myCAF	INHBA
0	1.54801	0.923	0.617	0	Classical myCAF	COL5A1
0	1.54547	0.833	0.502	0	Classical myCAF	MFAP2
0	1.49973	0.867	0.508	0	Classical myCAF	POSTN
0	1.48951	0.935	0.811	0	Classical myCAF	NBL1
0	1.44382	0.958	0.848	0	Classical myCAF	TPM1
0	1.42504	0.904	0.758	0	Classical myCAF	CTSK
0	1.40635	0.828	0.529	0	Classical myCAF	SULF1
0	1.29789	0.997	0.927	0	Classical myCAF	COL3A1
0	1.29744	0.951	0.899	0	Classical myCAF	CD99
0	1.23256	0.827	0.552	0	Classical myCAF	CDH11
0	1.19467	0.991	0.957	0	Classical myCAF	SPARC
0	1.19231	0.888	0.675	0	Classical myCAF	MARCKS
0	1.15949	0.927	0.785	0	Classical myCAF	SERPINH1
0	1.14462	0.884	0.718	0	Classical myCAF	CALU
0	1.07679	0.95	0.772	0	Classical myCAF	VCAN
0	1.06658	0.988	0.992	0	Classical myCAF	LGALS1
0	0.7819	0.997	0.998	0	Classical myCAF	TMSB10
0	0.459926	0.648	0.29	0	Classical myCAF	MFAP5
0	-1.38007	0.967	0.984	0	Classical myCAF	CST3
0	-2.05716	0.916	0.961	0	Classical myCAF	MT2A
0	-2.39581	0.173	0.529	0	Classical myCAF	NFIA
0	-2.42976	0.9	0.928	0	Classical myCAF	MGP
0	-2.55693	0.507	0.745	0	Classical myCAF	SEPP1
0	-2.59604	0.975	0.993	0	Classical myCAF	TIMP1
0	-2.82288	0.171	0.515	0	Classical myCAF	FXYD1
0	-2.94554	0.397	0.719	0	Classical myCAF	SOD3
0	-3.14488	0.862	0.917	0	Classical myCAF	GSN
0	-5.2621	0.175	0.666	0	Classical myCAF	C7
1.01801e-307	0.809745	0.959	0.917	2.75524e-303	Classical myCAF	ATP5E
3.25019e-304	1.01213	0.895	0.802	8.79663e-300	Classical myCAF	CAPZB
1.59707e-302	0.937261	0.994	0.974	4.32247e-298	Classical myCAF	CALD1
2.30145e-300	1.13305	0.953	0.902	6.22889e-296	Classical myCAF	MYL9
1.29179e-299	-5.58558	0.02	0.306	3.49622e-295	Classical myCAF	ADH1B
4.9817e-298	0.997506	0.993	0.996	1.3483e-293	Classical myCAF	ACTB
9.34647e-298	2.09722	0.455	0.158	2.52962e-293	Classical myCAF	ADAM12
3.41068e-296	-2.04376	0.696	0.827	9.231e-292	Classical myCAF	SPARCL1
2.77582e-294	1.60199	0.544	0.231	7.51277e-290	Classical myCAF	LOXL2
1.22142e-287	-2.66041	0.22	0.525	3.30577e-283	Classical myCAF	COL14A1
9.78108e-286	-3.55716	0.117	0.421	2.64725e-281	Classical myCAF	GPC3
1.82099e-283	0.996299	0.981	0.903	4.92851e-279	Classical myCAF	COL6A3
2.81463e-281	1.44276	0.836	0.624	7.61778e-277	Classical myCAF	PRSS23
5.86832e-274	-3.14306	0.332	0.593	1.58826e-269	Classical myCAF	SRPX
3.07333e-260	-3.43943	0.091	0.378	8.31798e-256	Classical myCAF	ABCA8
3.58875e-260	1.1268	0.946	0.903	9.71294e-256	Classical myCAF	RARRES2
3.8767e-259	-2.37307	0.605	0.761	1.04923e-254	Classical myCAF	MFAP4
9.49124e-259	1.13276	0.89	0.722	2.5688e-254	Classical myCAF	PALLD
8.50343e-258	1.50133	0.684	0.406	2.30145e-253	Classical myCAF	PTK7
3.20625e-255	1.35245	0.711	0.439	8.67772e-251	Classical myCAF	ITGB5
5.36069e-253	-4.16032	0.128	0.408	1.45087e-248	Classical myCAF	GPX3
1.52633e-252	1.60965	0.59	0.306	4.131e-248	Classical myCAF	GJA1
1.90872e-252	1.46747	0.583	0.289	5.16596e-248	Classical myCAF	EDIL3
2.19624e-251	0.940962	0.928	0.832	5.94413e-247	Classical myCAF	TPM4
5.94413e-251	1.29712	0.952	0.856	1.60878e-246	Classical myCAF	TAGLN
1.2658e-250	-4.02577	0.084	0.358	3.42588e-246	Classical myCAF	COLEC11
2.27497e-247	-4.24487	0.755	0.851	6.15721e-243	Classical myCAF	APOD
7.01637e-246	-4.54797	0.077	0.346	1.89898e-241	Classical myCAF	PDK4
5.61675e-244	0.746868	0.977	0.986	1.52017e-239	Classical myCAF	MYL6
8.51282e-244	-2.65131	0.332	0.572	2.30399e-239	Classical myCAF	FBLN5
1.19227e-239	1.34205	0.705	0.456	3.22688e-235	Classical myCAF	CMTM3
1.21204e-239	1.3418	0.702	0.433	3.28038e-235	Classical myCAF	DPYSL3
4.31023e-237	1.37159	0.61	0.323	1.16656e-232	Classical myCAF	KIAA1217
1.75349e-235	1.20471	0.804	0.594	4.74583e-231	Classical myCAF	RAB31
1.16174e-234	1.2674	0.653	0.356	3.14425e-230	Classical myCAF	NTM
2.28697e-232	-2.98021	0.191	0.469	6.18968e-228	Classical myCAF	MYC
3.58258e-232	1.02773	0.553	0.262	9.69625e-228	Classical myCAF	MATN3
2.223e-228	-0.703866	0.955	0.988	6.01656e-224	Classical myCAF	RPL6
4.2758e-227	-2.47515	0.183	0.454	1.15725e-222	Classical myCAF	HSPB6
2.37431e-226	2.22101	0.27	0.064	6.42606e-222	Classical myCAF	HSD17B6
6.99293e-226	1.07017	0.846	0.649	1.89264e-221	Classical myCAF	ID3
1.11299e-222	-2.74483	0.152	0.418	3.01231e-218	Classical myCAF	OGN
1.65568e-220	0.991865	0.852	0.679	4.4811e-216	Classical myCAF	HCFC1R1
2.32046e-219	-4.05095	0.426	0.636	6.28032e-215	Classical myCAF	PTGDS
3.20758e-217	1.30493	0.893	0.759	8.68131e-213	Classical myCAF	ACTA2
1.18112e-216	-2.17921	0.559	0.724	3.19671e-212	Classical myCAF	CTSC
5.58716e-216	1.01155	0.87	0.704	1.51216e-211	Classical myCAF	MYH9
1.01931e-215	1.56419	0.561	0.297	2.75876e-211	Classical myCAF	ENAH
2.57614e-214	1.22552	0.78	0.55	6.97232e-210	Classical myCAF	IGFBP3
4.13376e-214	2.05773	0.431	0.184	1.1188e-209	Classical myCAF	NUAK1
2.77281e-213	-1.48809	0.374	0.628	7.5046e-209	Classical myCAF	MAP1B
5.04803e-212	-1.86431	0.501	0.712	1.36625e-207	Classical myCAF	A2M
6.68834e-211	1.86165	0.406	0.163	1.8102e-206	Classical myCAF	COL8A2
1.33208e-210	2.05688	0.333	0.112	3.60529e-206	Classical myCAF	KIF26B
4.25945e-207	-6.72522	0.238	0.479	1.15282e-202	Classical myCAF	CFD
1.66667e-205	-2.65308	0.363	0.584	4.51083e-201	Classical myCAF	RARRES1
2.93991e-205	-1.40339	0.992	0.989	7.95687e-201	Classical myCAF	IGFBP7
1.04292e-203	1.1411	0.753	0.532	2.82267e-199	Classical myCAF	CHPF
1.37178e-203	-2.13039	0.274	0.517	3.71272e-199	Classical myCAF	NFIB
4.50152e-203	-1.66901	0.394	0.627	1.21834e-198	Classical myCAF	TFPI
2.59258e-201	-1.67442	0.286	0.545	7.01683e-197	Classical myCAF	CYGB
8.59957e-201	1.25877	0.728	0.504	2.32747e-196	Classical myCAF	PDLIM5
4.20873e-199	-2.01336	0.394	0.608	1.13909e-194	Classical myCAF	ENG
1.05825e-198	1.13082	0.734	0.518	2.86416e-194	Classical myCAF	LOXL1
3.5874e-198	1.79491	0.503	0.256	9.70929e-194	Classical myCAF	FZD1
5.77552e-198	1.09688	0.75	0.512	1.56315e-193	Classical myCAF	PDLIM3
1.23794e-197	-2.59181	0.085	0.324	3.35048e-193	Classical myCAF	ABI3BP
2.28827e-196	-1.03291	0.802	0.899	6.19321e-192	Classical myCAF	NPC2
4.17903e-195	1.0373	0.754	0.531	1.13105e-190	Classical myCAF	CNN2
7.6328e-195	1.10905	0.88	0.723	2.06582e-190	Classical myCAF	FLNA
5.21637e-191	1.93393	0.534	0.293	1.41181e-186	Classical myCAF	RGS16
4.1878e-190	-1.07702	0.575	0.757	1.13343e-185	Classical myCAF	TSHZ2
6.80398e-190	1.71582	0.457	0.213	1.8415e-185	Classical myCAF	SGIP1
2.57793e-189	-2.99869	0.048	0.265	6.97717e-185	Classical myCAF	NTRK2
1.27647e-188	-2.97137	0.112	0.346	3.45476e-184	Classical myCAF	ITM2A
1.10295e-187	0.871524	0.934	0.834	2.98513e-183	Classical myCAF	TIMP2
7.80362e-187	0.730718	0.943	0.85	2.11205e-182	Classical myCAF	MMP2
7.91225e-186	-2.56701	0.103	0.337	2.14145e-181	Classical myCAF	HSD11B1
2.62418e-183	0.674245	0.96	0.97	7.10234e-179	Classical myCAF	CALM2
1.17918e-180	0.799234	0.948	0.903	3.19145e-176	Classical myCAF	TPM2
6.54805e-179	1.66503	0.491	0.26	1.77223e-174	Classical myCAF	PXDN
1.14995e-178	-2.33005	0.157	0.394	3.11235e-174	Classical myCAF	NDRG2
5.72049e-178	0.907592	0.827	0.678	1.54825e-173	Classical myCAF	PRKCDBP
1.0537e-177	-1.26278	0.931	0.929	2.85184e-173	Classical myCAF	C1R
1.69771e-176	1.73127	0.366	0.15	4.59484e-172	Classical myCAF	LRRC17
3.69059e-176	1.03542	0.5	0.247	9.98857e-172	Classical myCAF	SLC16A3
5.31975e-176	0.79442	0.858	0.692	1.43979e-171	Classical myCAF	IL32
2.82594e-175	1.50166	0.335	0.124	7.64842e-171	Classical myCAF	DSG2
1.14533e-174	1.02817	0.598	0.338	3.09984e-170	Classical myCAF	PDGFC
1.78718e-174	-0.669748	0.953	0.985	4.83699e-170	Classical myCAF	RPS7
3.65843e-174	0.844738	0.862	0.723	9.90153e-170	Classical myCAF	SPATS2L
3.52554e-171	1.38292	0.349	0.136	9.54188e-167	Classical myCAF	BCAT1
6.14027e-171	0.88666	0.775	0.565	1.66186e-166	Classical myCAF	C4orf48
8.13781e-171	0.710946	0.889	0.788	2.2025e-166	Classical myCAF	P4HB
1.96365e-168	-2.14455	0.361	0.586	5.31462e-164	Classical myCAF	ADIRF
2.27459e-168	-2.48953	0.062	0.269	6.15617e-164	Classical myCAF	SCN7A
2.50887e-166	1.05563	0.73	0.528	6.79027e-162	Classical myCAF	SLC44A1
4.13136e-166	1.53273	0.405	0.184	1.11815e-161	Classical myCAF	NOX4
6.00275e-166	1.26382	0.555	0.319	1.62464e-161	Classical myCAF	GAS1
2.20997e-163	1.48733	0.334	0.132	5.98128e-159	Classical myCAF	WNT2
1.51495e-162	1.73056	0.437	0.214	4.10023e-158	Classical myCAF	DIO2
2.81019e-162	0.431206	0.906	0.811	7.60578e-158	Classical myCAF	PKM
1.45909e-161	1.03348	0.697	0.497	3.94902e-157	Classical myCAF	VGLL4
2.712e-161	0.846358	0.75	0.565	7.34003e-157	Classical myCAF	S100A16
7.73566e-161	0.540515	0.891	0.783	2.09366e-156	Classical myCAF	CTSB
2.43644e-160	0.903989	0.452	0.226	6.59422e-156	Classical myCAF	TMEM158
2.48662e-160	1.46952	0.477	0.252	6.73004e-156	Classical myCAF	SYTL2
3.34855e-160	-2.00467	0.409	0.616	9.06286e-156	Classical myCAF	ALDH1A1
1.88468e-159	1.62506	0.486	0.266	5.10089e-155	Classical myCAF	RIN2
2.55386e-159	0.838201	0.786	0.576	6.91202e-155	Classical myCAF	SOX4
4.98996e-159	-0.764916	0.967	0.979	1.35053e-154	Classical myCAF	ITM2B
8.15528e-158	0.415567	0.962	0.834	2.20723e-153	Classical myCAF	SFRP2
2.22743e-157	-0.977216	0.734	0.833	6.02854e-153	Classical myCAF	PRDX6
2.40326e-157	1.25987	0.532	0.302	6.50443e-153	Classical myCAF	SULF2
3.71815e-156	1.27418	0.482	0.264	1.00632e-151	Classical myCAF	RAI14
4.34126e-156	1.25705	0.453	0.229	1.17496e-151	Classical myCAF	ADAMTS12
3.26921e-155	0.540989	0.953	0.943	8.84812e-151	Classical myCAF	CFL1
7.49674e-155	1.68495	0.292	0.105	2.02899e-150	Classical myCAF	CADM1
5.36084e-153	-2.84386	0.122	0.33	1.45091e-148	Classical myCAF	MGST1
7.54051e-152	1.2586	0.718	0.54	2.04084e-147	Classical myCAF	LPP
3.42722e-151	0.799975	0.635	0.393	9.27577e-147	Classical myCAF	NREP
3.14213e-150	1.68809	0.364	0.164	8.50417e-146	Classical myCAF	NET1
5.74893e-150	0.563926	0.936	0.932	1.55595e-145	Classical myCAF	OST4
1.00598e-149	1.537	0.501	0.299	2.72268e-145	Classical myCAF	GALNT1
1.40902e-149	-1.69522	0.229	0.448	3.81352e-145	Classical myCAF	METTL7A
1.19288e-148	0.876335	0.669	0.439	3.22854e-144	Classical myCAF	FBXO32
7.1065e-148	0.828571	0.571	0.339	1.92337e-143	Classical myCAF	FIBIN
2.76355e-147	0.899061	0.734	0.541	7.47955e-143	Classical myCAF	PRRX1
3.03812e-146	0.763674	0.869	0.8	8.22267e-142	Classical myCAF	OSTC
8.73237e-143	-1.37856	0.415	0.618	2.36341e-138	Classical myCAF	F2R
1.6427e-142	-2.36101	0.576	0.721	4.44597e-138	Classical myCAF	IGFBP6
1.33095e-141	1.47791	0.369	0.171	3.60222e-137	Classical myCAF	CHN1
1.6402e-141	0.943296	0.824	0.683	4.43919e-137	Classical myCAF	ACTN1
1.7729e-141	1.33473	0.46	0.251	4.79836e-137	Classical myCAF	PCDH7
5.2515e-141	-1.32565	0.414	0.595	1.42132e-136	Classical myCAF	IL6ST
2.79994e-140	0.661308	0.934	0.922	7.57804e-136	Classical myCAF	MYL12A
3.06753e-140	-1.96276	0.547	0.665	8.30226e-136	Classical myCAF	C3
4.1792e-140	0.852343	0.856	0.723	1.1311e-135	Classical myCAF	MDK
5.56896e-140	1.20936	0.524	0.315	1.50724e-135	Classical myCAF	FAM63B
1.29673e-139	-2.92041	0.175	0.374	3.50959e-135	Classical myCAF	IGF1
2.29821e-139	0.61332	0.951	0.904	6.22011e-135	Classical myCAF	ITGB1
2.39087e-138	-1.576	0.251	0.458	6.47089e-134	Classical myCAF	OAF
4.22831e-138	-1.48558	0.607	0.736	1.14439e-133	Classical myCAF	CEBPD
1.23341e-137	1.29811	0.478	0.277	3.33823e-133	Classical myCAF	GOLM1
1.49177e-137	0.85926	0.989	0.968	4.03746e-133	Classical myCAF	NEAT1
1.62656e-137	-1.16212	0.437	0.616	4.40228e-133	Classical myCAF	SPTBN1
6.94734e-137	0.809753	0.631	0.42	1.8803e-132	Classical myCAF	PERP
1.68228e-134	1.2708	0.413	0.213	4.55308e-130	Classical myCAF	PODNL1
4.6889e-133	-1.62908	0.246	0.446	1.26905e-128	Classical myCAF	CD302
1.4537e-132	-1.54104	0.416	0.595	3.93444e-128	Classical myCAF	GADD45A
3.70399e-131	0.849234	0.755	0.584	1.00249e-126	Classical myCAF	FAP
2.72965e-128	-1.73389	0.504	0.642	7.3878e-124	Classical myCAF	EFEMP1
5.74521e-128	-0.473584	0.98	0.996	1.55494e-123	Classical myCAF	RPS8
6.76199e-127	1.9871	0.423	0.241	1.83013e-122	Classical myCAF	MMP7
7.53963e-127	0.704931	0.887	0.765	2.0406e-122	Classical myCAF	MXRA8
9.85451e-127	0.49564	0.598	0.366	2.66712e-122	Classical myCAF	TGFBI
2.12242e-126	-2.15862	0.166	0.357	5.74434e-122	Classical myCAF	ADAMTS1
7.43828e-124	-0.981653	0.949	0.933	2.01317e-119	Classical myCAF	C1S
1.05836e-123	0.903011	0.693	0.523	2.86444e-119	Classical myCAF	TGFB1I1
1.86351e-123	0.388859	0.915	0.767	5.04358e-119	Classical myCAF	THY1
2.27889e-123	-1.74404	0.375	0.54	6.16781e-119	Classical myCAF	PLAC9
3.1068e-123	-1.86868	0.251	0.439	8.40855e-119	Classical myCAF	TGM2
8.03497e-123	0.888603	0.687	0.503	2.17467e-118	Classical myCAF	CLIC4
1.27085e-122	0.371754	0.948	0.911	3.43955e-118	Classical myCAF	ANXA2
1.93618e-121	1.44393	0.328	0.153	5.24027e-117	Classical myCAF	C1QTNF6
2.41483e-121	-1.08516	0.682	0.784	6.53573e-117	Classical myCAF	BTG1
9.61504e-121	0.68173	0.786	0.649	2.60231e-116	Classical myCAF	PDLIM2
3.61117e-119	-2.79256	0.213	0.396	9.77363e-115	Classical myCAF	PTN
6.2186e-119	-1.04669	0.524	0.675	1.68306e-114	Classical myCAF	GGT5
9.15458e-119	0.734766	0.787	0.631	2.47769e-114	Classical myCAF	RCN3
2.6883e-118	0.374608	0.97	0.971	7.27588e-114	Classical myCAF	S100A11
2.69159e-118	-1.33306	0.43	0.603	7.28479e-114	Classical myCAF	LTBP4
3.05518e-117	1.25937	0.348	0.168	8.26885e-113	Classical myCAF	NKD2
7.01307e-117	0.68138	0.809	0.694	1.89809e-112	Classical myCAF	TMED9
7.57116e-117	1.07033	0.447	0.259	2.04914e-112	Classical myCAF	FSCN1
1.36816e-115	-1.91698	0.152	0.338	3.70292e-111	Classical myCAF	INMT
1.54778e-115	-1.828	0.082	0.251	4.18906e-111	Classical myCAF	ITIH5
4.15374e-115	1.12211	0.502	0.304	1.12421e-110	Classical myCAF	SLC6A6
4.61252e-115	-0.454033	0.986	0.997	1.24838e-110	Classical myCAF	RPL32
7.24793e-115	0.610072	0.817	0.645	1.96165e-110	Classical myCAF	FBN1
3.88869e-114	0.34859	0.726	0.503	1.05247e-109	Classical myCAF	FBLN2
1.60278e-113	1.0675	0.647	0.453	4.33793e-109	Classical myCAF	MYLK
3.29358e-113	-5.08253	0.116	0.282	8.91406e-109	Classical myCAF	PRSS1
8.46179e-113	0.754248	0.855	0.711	2.29018e-108	Classical myCAF	ISLR
1.20487e-112	-0.487647	0.976	0.994	3.26099e-108	Classical myCAF	RPS4X
1.65575e-112	-1.62412	0.419	0.564	4.4813e-108	Classical myCAF	FRZB
4.22864e-112	1.25771	0.37	0.191	1.14448e-107	Classical myCAF	TWIST1
2.18445e-111	-1.14919	0.51	0.644	5.91223e-107	Classical myCAF	SCPEP1
8.15198e-111	0.858635	0.686	0.514	2.20633e-106	Classical myCAF	CERCAM
1.02118e-110	-2.5942	0.319	0.491	2.76384e-106	Classical myCAF	SERPINE2
3.6357e-110	-2.07989	0.31	0.487	9.84003e-106	Classical myCAF	CXCL12
5.71773e-110	0.39108	0.976	0.993	1.5475e-105	Classical myCAF	SERF2
1.17839e-109	-1.17062	0.387	0.558	3.18931e-105	Classical myCAF	APLP2
5.40528e-109	-0.502904	0.965	0.989	1.46294e-104	Classical myCAF	RPL5
9.68941e-109	-1.43893	0.117	0.29	2.62244e-104	Classical myCAF	ZBTB16
3.33916e-108	0.589311	0.883	0.801	9.03743e-104	Classical myCAF	ARF4
5.16081e-108	1.19627	0.416	0.238	1.39677e-103	Classical myCAF	LEPREL4
5.94491e-108	-1.06846	0.474	0.631	1.60899e-103	Classical myCAF	SNHG8
4.38083e-107	-2.48694	0.501	0.625	1.18567e-102	Classical myCAF	CLU
1.96978e-106	1.24085	0.407	0.227	5.33121e-102	Classical myCAF	DCBLD1
2.56663e-106	1.57487	0.273	0.121	6.94659e-102	Classical myCAF	ENPP1
4.49889e-106	-0.703585	0.873	0.925	1.21762e-101	Classical myCAF	CIRBP
4.58967e-106	0.831046	0.66	0.484	1.24219e-101	Classical myCAF	CARHSP1
5.36313e-106	0.809733	0.737	0.599	1.45153e-101	Classical myCAF	PTTG1IP
4.74042e-104	1.5034	0.302	0.147	1.28299e-99	Classical myCAF	ALDH1B1
1.20436e-103	0.784213	0.916	0.822	3.25959e-99	Classical myCAF	VMP1
3.09771e-102	1.08902	0.453	0.274	8.38395e-98	Classical myCAF	ATXN1
6.2803e-102	0.565606	0.928	0.929	1.69976e-97	Classical myCAF	DSTN
7.32385e-102	1.30541	0.414	0.24	1.9822e-97	Classical myCAF	MAF
8.94202e-102	-0.444298	0.979	0.997	2.42016e-97	Classical myCAF	RPL3
1.33133e-101	0.816908	0.727	0.575	3.60324e-97	Classical myCAF	PAM
1.66799e-101	0.863067	0.789	0.65	4.51442e-97	Classical myCAF	IFI27
5.31177e-101	-0.432123	0.975	0.993	1.43763e-96	Classical myCAF	RPS9
5.5779e-101	-1.61361	0.155	0.327	1.50966e-96	Classical myCAF	PTGIS
6.02734e-101	0.995982	0.581	0.407	1.6313e-96	Classical myCAF	PPFIBP1
1.57945e-100	-1.36094	0.196	0.37	4.27477e-96	Classical myCAF	PLBD1
2.32527e-100	-1.35274	0.244	0.417	6.29335e-96	Classical myCAF	PROS1
1.11786e-99	-1.63421	0.151	0.32	3.02549e-95	Classical myCAF	SAMHD1
2.14151e-98	-1.85424	0.103	0.259	5.796e-94	Classical myCAF	EPHA3
2.20993e-98	-0.55179	0.961	0.99	5.98119e-94	Classical myCAF	RPL7
3.06243e-98	1.01631	0.497	0.323	8.28847e-94	Classical myCAF	MARVELD1
1.06448e-96	1.19511	0.448	0.279	2.88103e-92	Classical myCAF	BMP1
1.9794e-96	0.67426	0.751	0.586	5.35726e-92	Classical myCAF	LINC00657
2.6272e-96	-0.851793	0.681	0.791	7.11051e-92	Classical myCAF	NFKBIA
3.21417e-96	-1.095	0.756	0.839	8.69916e-92	Classical myCAF	ZFP36
5.84356e-96	0.330548	0.838	0.679	1.58156e-91	Classical myCAF	KLF6
7.34722e-96	0.799018	0.638	0.473	1.98852e-91	Classical myCAF	CKAP4
8.18183e-96	0.426394	0.877	0.765	2.21441e-91	Classical myCAF	PPIC
9.06741e-96	0.822553	0.736	0.604	2.4541e-91	Classical myCAF	PDLIM7
9.09652e-96	0.396897	0.922	0.876	2.46197e-91	Classical myCAF	TCEB2
6.48053e-94	-2.73901	0.148	0.303	1.75395e-89	Classical myCAF	CTRB2
2.68656e-93	1.14294	0.443	0.273	7.27117e-89	Classical myCAF	UNC5B
4.38957e-93	0.715936	0.866	0.766	1.18804e-88	Classical myCAF	PTRF
6.11771e-93	-3.40724	0.522	0.609	1.65576e-88	Classical myCAF	APOE
1.05634e-92	-1.0713	0.416	0.567	2.85898e-88	Classical myCAF	KLF9
1.36656e-92	0.905476	0.589	0.412	3.69859e-88	Classical myCAF	MAGED1
3.48139e-92	1.023	0.465	0.293	9.42238e-88	Classical myCAF	WIPF1
8.87587e-92	1.05115	0.252	0.11	2.40225e-87	Classical myCAF	SHISA2
1.26199e-91	1.02051	0.31	0.159	3.41557e-87	Classical myCAF	TES
2.86461e-91	-1.54883	0.137	0.295	7.75307e-87	Classical myCAF	JADE1
4.71957e-91	1.14762	0.59	0.41	1.27735e-86	Classical myCAF	KCNQ1OT1
8.58029e-91	0.913064	0.611	0.442	2.32225e-86	Classical myCAF	PLEC
1.51253e-90	1.24765	0.323	0.172	4.09365e-86	Classical myCAF	PTPN14
2.45403e-90	1.03687	0.428	0.264	6.64183e-86	Classical myCAF	TCF12
3.4266e-90	0.986026	0.548	0.375	9.27409e-86	Classical myCAF	FAM198B
3.06276e-89	0.915619	0.48	0.309	8.28936e-85	Classical myCAF	LMO7
4.8038e-89	-0.434182	0.976	0.995	1.30015e-84	Classical myCAF	RPL26
6.52536e-89	1.04564	0.436	0.273	1.76609e-84	Classical myCAF	SMCO4
1.66311e-88	-2.07098	0.66	0.724	4.5012e-84	Classical myCAF	MT1X
2.52127e-88	-0.391541	0.965	0.993	6.82382e-84	Classical myCAF	RPS13
1.27423e-87	0.949906	0.548	0.381	3.4487e-83	Classical myCAF	SH3PXD2A
3.79e-87	-1.28453	0.443	0.58	1.02576e-82	Classical myCAF	PLTP
5.20411e-87	1.21106	0.298	0.153	1.40849e-82	Classical myCAF	MBOAT2
1.16851e-86	-1.14907	0.293	0.455	3.16257e-82	Classical myCAF	C1orf21
5.38791e-86	-3.15896	0.145	0.288	1.45824e-81	Classical myCAF	FXYD2
1.48577e-85	1.08971	0.361	0.208	4.02123e-81	Classical myCAF	ZBED1
2.54955e-85	-1.8234	0.279	0.423	6.90035e-81	Classical myCAF	TCF21
5.36741e-85	-0.484004	0.98	0.996	1.45269e-80	Classical myCAF	RPL21
7.3109e-85	0.526579	0.847	0.751	1.97869e-80	Classical myCAF	MINOS1
1.12428e-84	0.805298	0.655	0.487	3.04288e-80	Classical myCAF	RUNX1
1.12711e-84	-1.72621	0.135	0.286	3.05053e-80	Classical myCAF	GSTM5
1.52903e-84	-1.13882	0.403	0.548	4.13831e-80	Classical myCAF	STOM
3.43798e-84	-1.51723	0.12	0.269	9.30489e-80	Classical myCAF	EBF1
5.42308e-84	0.79283	0.739	0.626	1.46776e-79	Classical myCAF	SDC2
8.75625e-84	0.798339	0.565	0.407	2.36988e-79	Classical myCAF	MSRB3
1.37146e-83	-1.26572	0.752	0.803	3.71187e-79	Classical myCAF	TXNIP
2.35852e-83	0.598809	0.975	0.903	6.38333e-79	Classical myCAF	COL6A2
3.48653e-83	1.19881	0.306	0.16	9.43629e-79	Classical myCAF	PRDM1
3.51175e-83	1.09288	0.435	0.281	9.50455e-79	Classical myCAF	LEPRE1
5.55736e-83	-3.07098	0.224	0.37	1.5041e-78	Classical myCAF	MT1M
1.07976e-82	0.874949	0.497	0.325	2.92237e-78	Classical myCAF	EDNRA
1.65966e-82	-0.693628	0.907	0.924	4.49187e-78	Classical myCAF	EIF4A1
3.36513e-82	0.621915	0.617	0.439	9.10773e-78	Classical myCAF	BASP1
6.17683e-82	0.64069	0.834	0.777	1.67176e-77	Classical myCAF	NDUFC2
1.06132e-81	-1.41832	0.205	0.361	2.87247e-77	Classical myCAF	SLIT2
1.5389e-81	-1.02962	0.292	0.458	4.16504e-77	Classical myCAF	NR2F1
1.77467e-81	-1.67454	0.184	0.337	4.80313e-77	Classical myCAF	SVEP1
2.2999e-81	0.760093	0.719	0.571	6.22469e-77	Classical myCAF	SEC31A
2.63837e-81	0.609227	0.586	0.417	7.14074e-77	Classical myCAF	PDPN
4.4264e-81	-0.419423	0.971	0.994	1.198e-76	Classical myCAF	RPS25
4.84063e-81	1.02866	0.444	0.286	1.31012e-76	Classical myCAF	NRP2
5.56837e-81	-1.11419	0.404	0.547	1.50708e-76	Classical myCAF	SGCE
1.14811e-80	-0.578286	0.909	0.952	3.10736e-76	Classical myCAF	NPM1
1.48694e-80	1.11187	0.465	0.31	4.02442e-76	Classical myCAF	PAWR
2.85591e-80	1.18835	0.291	0.149	7.72953e-76	Classical myCAF	IGF2
4.74623e-80	0.937994	0.506	0.347	1.28457e-75	Classical myCAF	FRMD6
4.7955e-80	-0.458786	0.949	0.98	1.2979e-75	Classical myCAF	NACA
7.67518e-80	0.444109	0.881	0.844	2.07729e-75	Classical myCAF	SEC61G
9.19838e-80	-0.384466	0.975	0.993	2.48954e-75	Classical myCAF	RPL30
2.49587e-79	-1.16933	0.328	0.479	6.75508e-75	Classical myCAF	F3
3.51859e-79	0.28171	0.491	0.319	9.52306e-75	Classical myCAF	COMP
3.65752e-79	-1.09016	0.461	0.591	9.89908e-75	Classical myCAF	RBP1
3.78378e-79	0.779577	0.563	0.403	1.02408e-74	Classical myCAF	FOSL2
1.05851e-78	-1.23852	0.259	0.41	2.86486e-74	Classical myCAF	BOC
1.23507e-78	-0.380293	0.984	0.997	3.34273e-74	Classical myCAF	RPL11
5.58393e-78	-2.00464	0.114	0.25	1.51129e-73	Classical myCAF	SLC19A2
6.84266e-78	0.605381	0.411	0.25	1.85197e-73	Classical myCAF	CAPG
6.92927e-78	0.938888	0.481	0.327	1.87541e-73	Classical myCAF	MYOF
7.49868e-78	0.584605	0.628	0.465	2.02952e-73	Classical myCAF	PLOD2
1.37282e-77	-1.65962	0.644	0.691	3.71553e-73	Classical myCAF	CFH
1.42576e-77	0.666545	0.692	0.549	3.85883e-73	Classical myCAF	PLS3
2.20531e-77	0.783372	0.599	0.447	5.96868e-73	Classical myCAF	VCL
2.56842e-77	-0.925654	0.562	0.657	6.95142e-73	Classical myCAF	CRISPLD2
6.54971e-77	0.782441	0.574	0.419	1.77268e-72	Classical myCAF	FKBP9
7.66726e-77	0.782509	0.605	0.46	2.07514e-72	Classical myCAF	PARVA
3.66844e-76	-1.37535	0.206	0.356	9.92864e-72	Classical myCAF	PLXDC1
3.72142e-76	-0.600511	0.844	0.892	1.0072e-71	Classical myCAF	EEF1B2
4.18802e-76	-3.15444	0.126	0.259	1.13349e-71	Classical myCAF	THBS4
4.87186e-76	-1.82927	0.2	0.345	1.31857e-71	Classical myCAF	KLF4
6.08351e-76	0.87145	0.35	0.198	1.6465e-71	Classical myCAF	LEF1
7.21553e-76	0.675729	0.607	0.448	1.95288e-71	Classical myCAF	C9orf3
1.60841e-75	-1.33999	0.245	0.389	4.35317e-71	Classical myCAF	LAMA2
3.00158e-75	0.394673	0.932	0.891	8.12379e-71	Classical myCAF	SELM
9.07932e-75	1.17614	0.477	0.333	2.45732e-70	Classical myCAF	MRPS6
9.38908e-75	-1.08986	0.345	0.487	2.54115e-70	Classical myCAF	RARRES3
1.20062e-74	0.867398	0.435	0.285	3.24948e-70	Classical myCAF	MICU1
1.47331e-74	0.799202	0.521	0.37	3.98752e-70	Classical myCAF	PTS
1.90994e-74	-1.64457	0.129	0.265	5.16925e-70	Classical myCAF	PID1
3.1231e-74	0.594426	0.729	0.584	8.45266e-70	Classical myCAF	CTNNB1
7.3364e-74	0.875405	0.563	0.416	1.9856e-69	Classical myCAF	ANKH
1.00865e-73	-0.852977	0.51	0.621	2.7299e-69	Classical myCAF	PDLIM1
1.11441e-73	-0.803613	0.797	0.838	3.01614e-69	Classical myCAF	S100A13
1.61724e-73	0.382431	0.91	0.804	4.37707e-69	Classical myCAF	FSTL1
2.06387e-73	-0.871456	0.844	0.907	5.58586e-69	Classical myCAF	RPL17
3.6582e-73	0.525975	0.909	0.912	9.90092e-69	Classical myCAF	NDUFA4
6.75476e-73	-1.22949	0.155	0.297	1.82817e-68	Classical myCAF	HAND2-AS1
2.20885e-72	0.696739	0.606	0.454	5.97825e-68	Classical myCAF	CTSZ
2.23119e-72	0.315991	0.973	0.939	6.03871e-68	Classical myCAF	HLA-B
5.20476e-72	-1.12992	0.146	0.287	1.40867e-67	Classical myCAF	ABCA6
8.23313e-72	-0.865494	0.662	0.739	2.2283e-67	Classical myCAF	GNG11
1.10741e-71	0.79253	0.407	0.253	2.99721e-67	Classical myCAF	ETV1
2.49949e-71	-0.643492	0.968	0.989	6.76487e-67	Classical myCAF	RPLP0
3.05539e-71	-0.93219	0.92	0.93	8.26941e-67	Classical myCAF	SERPINF1
3.92452e-71	0.920119	0.252	0.125	1.06217e-66	Classical myCAF	SCUBE2
4.76157e-71	0.471794	0.99	0.958	1.28872e-66	Classical myCAF	LUM
4.84847e-71	-0.431844	0.92	0.965	1.31224e-66	Classical myCAF	BTF3
2.09357e-70	0.611434	0.744	0.606	5.66624e-66	Classical myCAF	FKBP10
5.77785e-70	1.15668	0.452	0.313	1.56378e-65	Classical myCAF	GPC1
6.92886e-70	0.539551	0.817	0.738	1.8753e-65	Classical myCAF	SSR3
1.99164e-69	-0.810364	0.61	0.719	5.39037e-65	Classical myCAF	GAS6
2.25392e-69	-0.952341	0.43	0.561	6.10025e-65	Classical myCAF	FOXO3
4.96667e-69	0.474683	0.797	0.696	1.34423e-64	Classical myCAF	TSPO
1.99546e-68	1.21435	0.274	0.148	5.40071e-64	Classical myCAF	TMEM2
3.95562e-68	0.339579	0.941	0.937	1.07059e-63	Classical myCAF	PPIB
4.14507e-68	0.955466	0.287	0.159	1.12186e-63	Classical myCAF	CMIP
4.86086e-68	-1.48038	0.322	0.461	1.31559e-63	Classical myCAF	BTG2
5.11906e-68	0.95937	0.47	0.325	1.38547e-63	Classical myCAF	SPHK1
6.52483e-68	0.592189	0.678	0.54	1.76594e-63	Classical myCAF	GPX8
7.5029e-68	0.753376	0.543	0.395	2.03066e-63	Classical myCAF	FNDC3B
8.27711e-68	-0.461235	0.963	0.991	2.2402e-63	Classical myCAF	RPL7A
1.1246e-67	-1.39499	0.366	0.503	3.04373e-63	Classical myCAF	CYP1B1
3.40939e-67	-3.7709	0.264	0.393	9.22752e-63	Classical myCAF	CCL2
6.39965e-67	-1.09403	0.386	0.524	1.73206e-62	Classical myCAF	RND3
7.82766e-67	0.403094	0.882	0.847	2.11855e-62	Classical myCAF	RHOA
8.04621e-67	-0.35351	0.98	0.996	2.17771e-62	Classical myCAF	RPS27A
1.07729e-66	-0.464049	0.972	0.992	2.91568e-62	Classical myCAF	EIF1
1.27235e-66	1.13766	0.259	0.137	3.44363e-62	Classical myCAF	FNBP1L
1.46377e-66	-1.10304	0.401	0.516	3.96168e-62	Classical myCAF	PODN
1.77206e-66	0.550417	0.833	0.744	4.79608e-62	Classical myCAF	TUBA1A
4.63635e-66	-0.350635	0.961	0.989	1.25483e-61	Classical myCAF	RPL24
7.34802e-66	1.21437	0.301	0.176	1.98874e-61	Classical myCAF	GNPTAB
8.54027e-66	-1.05906	0.444	0.562	2.31142e-61	Classical myCAF	GSTM3
1.15517e-65	0.912452	0.428	0.281	3.12648e-61	Classical myCAF	MITF
2.02293e-65	1.29383	0.257	0.137	5.47506e-61	Classical myCAF	ISM1
3.13473e-65	0.536815	0.607	0.454	8.48414e-61	Classical myCAF	LMCD1
3.28927e-65	0.795029	0.399	0.258	8.90241e-61	Classical myCAF	STK17A
3.81456e-65	0.719371	0.629	0.498	1.03241e-60	Classical myCAF	WDR1
4.52664e-65	-0.898603	0.221	0.363	1.22514e-60	Classical myCAF	GPR124
6.07599e-65	0.637054	0.568	0.424	1.64447e-60	Classical myCAF	SEC23A
7.29984e-65	1.11338	0.28	0.155	1.9757e-60	Classical myCAF	CNTN1
2.69483e-64	-1.20283	0.15	0.282	7.29356e-60	Classical myCAF	CPED1
2.9491e-64	0.553359	0.764	0.664	7.98173e-60	Classical myCAF	ATOX1
3.11191e-64	-0.703159	0.802	0.855	8.42237e-60	Classical myCAF	LGALS3
3.23146e-64	-1.15309	0.917	0.901	8.74596e-60	Classical myCAF	IGFBP4
3.77325e-64	0.5429	0.274	0.149	1.02123e-59	Classical myCAF	AHNAK2
4.1333e-64	0.991483	0.394	0.252	1.11868e-59	Classical myCAF	SIK1
9.77287e-64	1.35637	0.251	0.134	2.64503e-59	Classical myCAF	PLXNC1
1.28235e-63	-0.850391	0.339	0.476	3.47069e-59	Classical myCAF	EPS8
1.62578e-63	0.580106	0.758	0.671	4.40017e-59	Classical myCAF	CAP1
2.32365e-63	0.718973	0.559	0.423	6.28895e-59	Classical myCAF	DAP
3.85538e-63	-0.35194	0.965	0.992	1.04346e-58	Classical myCAF	RPL9
5.84971e-63	0.363812	0.9	0.842	1.58322e-58	Classical myCAF	CALR
8.46915e-63	0.577089	0.692	0.556	2.29218e-58	Classical myCAF	FOXP1
1.07011e-62	-0.891492	0.765	0.818	2.89625e-58	Classical myCAF	ZFP36L2
1.18792e-62	0.453326	0.868	0.8	3.21511e-58	Classical myCAF	KDELR2
1.47875e-62	0.934681	0.371	0.238	4.00224e-58	Classical myCAF	MICAL2
2.983e-62	-0.777252	0.92	0.905	8.07349e-58	Classical myCAF	SERPING1
5.14685e-62	0.831969	0.401	0.265	1.393e-57	Classical myCAF	VOPP1
9.40995e-62	-1.29783	0.362	0.488	2.5468e-57	Classical myCAF	EPHX1
9.51383e-62	0.686914	0.555	0.416	2.57492e-57	Classical myCAF	UBE2E2
1.00043e-61	0.328629	0.878	0.837	2.70767e-57	Classical myCAF	TUBB
3.07157e-61	0.636685	0.505	0.357	8.3132e-57	Classical myCAF	PLOD1
3.73843e-61	-0.953633	0.51	0.603	1.01181e-56	Classical myCAF	PDGFRA
9.91129e-61	-0.41126	0.931	0.967	2.68249e-56	Classical myCAF	EEF1D
1.36959e-60	-0.359662	0.996	0.999	3.7068e-56	Classical myCAF	RPL13
5.35765e-60	-0.363332	0.959	0.989	1.45005e-55	Classical myCAF	RPL10A
9.1815e-60	0.901185	0.408	0.275	2.48497e-55	Classical myCAF	CORO1C
1.65302e-59	-1.33402	0.182	0.309	4.4739e-55	Classical myCAF	NEGR1
2.06628e-59	-1.24777	0.186	0.316	5.59238e-55	Classical myCAF	MTHFD2
2.58681e-59	-0.885726	0.289	0.425	7.0012e-55	Classical myCAF	CBX6
4.56672e-59	0.956241	0.287	0.167	1.23598e-54	Classical myCAF	RNF144A
6.96465e-59	-0.468651	0.979	0.996	1.88498e-54	Classical myCAF	RPL12
6.98554e-59	-1.45485	0.372	0.479	1.89064e-54	Classical myCAF	LXN
7.14225e-59	-1.32758	0.14	0.265	1.93305e-54	Classical myCAF	CD320
1.58982e-58	1.22562	0.256	0.144	4.30285e-54	Classical myCAF	TANC2
1.98849e-58	-0.687571	0.733	0.805	5.38184e-54	Classical myCAF	TSC22D1
2.50122e-58	0.638165	0.576	0.44	6.76956e-54	Classical myCAF	LAMA4
2.54581e-58	0.496025	0.76	0.662	6.89024e-54	Classical myCAF	CD151
8.85468e-58	-0.732881	0.553	0.646	2.39652e-53	Classical myCAF	NFE2L2
1.05024e-57	0.718309	0.551	0.415	2.84247e-53	Classical myCAF	PMEPA1
1.26413e-57	-0.569137	0.553	0.66	3.42138e-53	Classical myCAF	RBMX
1.27867e-57	0.925922	0.403	0.27	3.46073e-53	Classical myCAF	VEZT
1.54645e-57	0.341037	0.909	0.892	4.18546e-53	Classical myCAF	MORF4L1
2.44441e-57	0.862621	0.375	0.251	6.61579e-53	Classical myCAF	PYCR1
4.13623e-57	0.324754	0.934	0.875	1.11947e-52	Classical myCAF	ZFP36L1
4.25021e-57	0.914058	0.372	0.244	1.15032e-52	Classical myCAF	ZNF281
7.25664e-57	0.919783	0.388	0.258	1.96401e-52	Classical myCAF	MYO6
1.29243e-56	-2.0532	0.184	0.306	3.49797e-52	Classical myCAF	CRIP1
1.65054e-56	-1.3016	0.245	0.371	4.46718e-52	Classical myCAF	NAMPT
3.12436e-56	-1.11296	0.162	0.285	8.45607e-52	Classical myCAF	PDE1A
3.67656e-56	0.539891	0.291	0.17	9.9506e-52	Classical myCAF	WNT5A
5.61969e-56	-0.634961	0.642	0.732	1.52097e-51	Classical myCAF	EIF3L
8.1197e-56	-0.420478	0.914	0.938	2.1976e-51	Classical myCAF	HSP90AB1
9.1828e-56	0.616275	0.475	0.342	2.48532e-51	Classical myCAF	RALA
2.06421e-55	0.39778	0.573	0.432	5.58678e-51	Classical myCAF	MIR4435-1HG
2.49195e-55	-1.96292	0.675	0.726	6.74447e-51	Classical myCAF	EMP1
2.52052e-55	-1.25234	0.399	0.523	6.82179e-51	Classical myCAF	SOCS3
6.79947e-55	0.751458	0.432	0.301	1.84028e-50	Classical myCAF	ARHGAP1
7.06726e-55	0.765193	0.443	0.312	1.91275e-50	Classical myCAF	CD276
7.37154e-55	-0.525969	0.979	0.995	1.99511e-50	Classical myCAF	RPS2
1.56021e-54	-1.01086	0.293	0.421	4.22271e-50	Classical myCAF	MAT2A
2.54324e-54	0.660288	0.595	0.475	6.88328e-50	Classical myCAF	ACTR2
2.87311e-54	0.583013	0.614	0.489	7.77607e-50	Classical myCAF	FAM114A1
4.14811e-54	0.699682	0.384	0.255	1.12269e-49	Classical myCAF	GPX7
6.66333e-54	0.43032	0.798	0.731	1.80343e-49	Classical myCAF	RAB2A
7.43356e-54	0.473224	0.831	0.771	2.01189e-49	Classical myCAF	CUTA
1.40789e-53	0.410073	0.896	0.856	3.81046e-49	Classical myCAF	CNN3
1.54439e-53	-0.338548	0.965	0.99	4.1799e-49	Classical myCAF	FAU
1.72039e-53	0.855775	0.273	0.161	4.65625e-49	Classical myCAF	NINJ2
1.9509e-53	0.527164	0.682	0.554	5.28012e-49	Classical myCAF	TMEM45A
2.34167e-53	0.40846	0.793	0.67	6.33772e-49	Classical myCAF	2024-09-11
3.08825e-53	0.761426	0.5	0.37	8.35836e-49	Classical myCAF	SEC24D
3.09713e-53	-0.501589	0.751	0.811	8.38239e-49	Classical myCAF	SRSF5
3.15246e-53	-0.375342	0.968	0.992	8.53214e-49	Classical myCAF	RPL14
3.89631e-53	-0.404087	0.954	0.983	1.05454e-48	Classical myCAF	RPS5
5.1882e-53	0.769865	0.343	0.217	1.40419e-48	Classical myCAF	ENTPD1
8.7323e-53	0.658771	0.527	0.399	2.3634e-48	Classical myCAF	SMARCB1
8.92535e-53	-1.43532	0.163	0.279	2.41565e-48	Classical myCAF	SELENBP1
2.49995e-52	-0.807037	0.411	0.523	6.76611e-48	Classical myCAF	QSOX1
2.55425e-52	-0.578049	0.716	0.772	6.91308e-48	Classical myCAF	YBX3
5.31072e-52	0.587627	0.537	0.402	1.43735e-47	Classical myCAF	PVRL2
5.85361e-52	0.965901	0.361	0.24	1.58428e-47	Classical myCAF	C1orf198
6.09563e-52	-0.469763	0.924	0.96	1.64978e-47	Classical myCAF	RPSA
1.08472e-51	0.847424	0.381	0.258	2.93581e-47	Classical myCAF	SCARF2
1.77802e-51	-1.17341	0.143	0.258	4.8122e-47	Classical myCAF	FAM213A
1.91165e-51	0.806189	0.461	0.34	5.17387e-47	Classical myCAF	GOPC
2.84498e-51	0.586564	0.55	0.429	7.69994e-47	Classical myCAF	TMEM160
4.7799e-51	-0.595748	0.983	0.995	1.29368e-46	Classical myCAF	RPS6
6.33846e-51	-0.289485	0.979	0.996	1.7155e-46	Classical myCAF	RPL19
6.88955e-51	-0.664452	0.394	0.247	1.86466e-46	Classical myCAF	CST1
7.1042e-51	-1.04629	0.357	0.468	1.92275e-46	Classical myCAF	ALDH2
9.63339e-51	0.609763	0.653	0.549	2.60728e-46	Classical myCAF	TMEM123
3.88537e-50	-0.348003	0.968	0.99	1.05158e-45	Classical myCAF	RPL18
4.10409e-50	0.527459	0.511	0.38	1.11077e-45	Classical myCAF	PDGFRL
6.4952e-50	0.666661	0.57	0.443	1.75793e-45	Classical myCAF	ITGAV
6.50622e-50	0.698488	0.435	0.312	1.76091e-45	Classical myCAF	SLC39A13
8.4982e-50	-1.54738	0.345	0.446	2.30004e-45	Classical myCAF	SRGN
1.35082e-49	-1.40658	0.188	0.302	3.656e-45	Classical myCAF	MAFF
1.88133e-49	-1.00917	0.31	0.424	5.09181e-45	Classical myCAF	FKBP5
2.75366e-49	0.958721	0.379	0.257	7.45277e-45	Classical myCAF	BNC2
4.81994e-49	0.633876	0.393	0.267	1.30452e-44	Classical myCAF	EPDR1
4.84672e-49	0.838636	0.305	0.195	1.31177e-44	Classical myCAF	SNX7
5.7098e-49	-0.880855	0.374	0.489	1.54536e-44	Classical myCAF	EPB41L4A-AS1
7.4904e-49	0.770404	0.455	0.329	2.02728e-44	Classical myCAF	CREB3L1
7.6741e-49	-0.345731	0.977	0.996	2.07699e-44	Classical myCAF	RPS3
9.8839e-49	0.960663	0.301	0.186	2.67508e-44	Classical myCAF	MRVI1
1.03931e-48	-0.68701	0.564	0.659	2.81289e-44	Classical myCAF	CYSTM1
1.12043e-48	-0.296793	0.971	0.994	3.03245e-44	Classical myCAF	RPL23A
1.24574e-48	-1.02459	0.446	0.548	3.37159e-44	Classical myCAF	DDX21
1.34809e-48	0.973335	0.397	0.28	3.6486e-44	Classical myCAF	MYH10
1.38299e-48	0.813637	0.295	0.185	3.74306e-44	Classical myCAF	NXN
1.78465e-48	-0.565205	0.841	0.857	4.83015e-44	Classical myCAF	GLTSCR2
2.5982e-48	-0.782063	0.463	0.557	7.03203e-44	Classical myCAF	GYPC
4.49943e-48	-1.25556	0.315	0.417	1.21777e-43	Classical myCAF	PPAP2A
7.05296e-48	0.713834	0.633	0.526	1.90888e-43	Classical myCAF	ACTN4
8.00521e-48	-0.945067	0.297	0.412	2.16661e-43	Classical myCAF	PPP1R14A
8.24355e-48	-1.8768	0.157	0.268	2.23112e-43	Classical myCAF	CST2
8.66997e-48	-1.24202	0.16	0.269	2.34653e-43	Classical myCAF	ACVRL1
1.38226e-47	0.979058	0.307	0.199	3.74109e-43	Classical myCAF	SMYD3
1.81416e-47	-0.60042	0.285	0.409	4.91002e-43	Classical myCAF	NFIX
2.36257e-47	-0.899641	0.226	0.343	6.39428e-43	Classical myCAF	ATP2B1
2.82889e-47	0.401564	0.838	0.78	7.65639e-43	Classical myCAF	VKORC1
4.25324e-47	0.543718	0.724	0.618	1.15114e-42	Classical myCAF	HDLBP
4.39034e-47	-0.572326	0.943	0.97	1.18825e-42	Classical myCAF	RPL4
5.75218e-47	0.408853	0.683	0.574	1.55683e-42	Classical myCAF	TRAPPC1
8.84696e-47	0.429729	0.448	0.32	2.39443e-42	Classical myCAF	HN1
1.80737e-46	-0.497272	0.827	0.861	4.89166e-42	Classical myCAF	TMBIM6
1.9064e-46	0.31078	0.887	0.868	5.15967e-42	Classical myCAF	UQCRQ
2.66781e-46	0.559962	0.775	0.677	7.22042e-42	Classical myCAF	RRBP1
3.6195e-46	0.696765	0.905	0.842	9.79617e-42	Classical myCAF	COL6A1
3.97086e-46	0.68332	0.419	0.296	1.07471e-41	Classical myCAF	ASAP1
4.28471e-46	0.49021	0.734	0.649	1.15966e-41	Classical myCAF	FAM3C
5.42692e-46	0.781513	0.348	0.237	1.4688e-41	Classical myCAF	SMPD1
5.49091e-46	0.500811	0.72	0.636	1.48611e-41	Classical myCAF	C19orf10
3.55558e-45	-0.548345	0.533	0.63	9.62318e-41	Classical myCAF	AKAP12
3.65801e-45	-1.59752	0.52	0.554	9.90039e-41	Classical myCAF	INS
5.72213e-45	-1.48218	0.88	0.835	1.5487e-40	Classical myCAF	FBLN1
5.91571e-45	0.518941	0.514	0.395	1.60109e-40	Classical myCAF	KDELR3
5.99837e-45	0.5647	0.452	0.325	1.62346e-40	Classical myCAF	COPZ2
9.96961e-45	-2.73444	0.315	0.396	2.69827e-40	Classical myCAF	DPT
1.34108e-44	-1.03096	0.154	0.261	3.62964e-40	Classical myCAF	PTGIR
1.83511e-44	0.495747	0.433	0.304	4.96674e-40	Classical myCAF	CDC42EP3
2.4985e-44	-0.986028	0.175	0.286	6.76218e-40	Classical myCAF	DHRS3
2.62098e-44	0.709274	0.686	0.592	7.09368e-40	Classical myCAF	CSRP1
3.03339e-44	0.4951	0.523	0.407	8.20988e-40	Classical myCAF	P4HA1
5.01523e-44	-0.904186	0.468	0.56	1.35737e-39	Classical myCAF	TUBB4B
6.07555e-44	0.422755	0.682	0.579	1.64435e-39	Classical myCAF	ANXA11
8.12098e-44	0.25596	0.884	0.852	2.19794e-39	Classical myCAF	RABAC1
9.78388e-44	-0.753455	0.262	0.375	2.64801e-39	Classical myCAF	ZNF106
1.31486e-43	0.976562	0.342	0.234	3.55867e-39	Classical myCAF	KIAA0930
1.49351e-43	0.555252	0.653	0.556	4.04218e-39	Classical myCAF	ILK
1.77893e-43	0.354412	0.802	0.755	4.81467e-39	Classical myCAF	UQCR11.1
2.41446e-43	0.596157	0.405	0.29	6.53474e-39	Classical myCAF	IDH2
2.45235e-43	-1.05477	0.316	0.421	6.63728e-39	Classical myCAF	ARHGDIB
3.07844e-43	-0.324633	0.959	0.944	8.33181e-39	Classical myCAF	GNB2L1
3.11792e-43	0.517126	0.815	0.725	8.43864e-39	Classical myCAF	TCF4
4.96141e-43	-0.914401	0.181	0.292	1.34281e-38	Classical myCAF	RERG
5.32492e-43	0.380062	0.609	0.487	1.44119e-38	Classical myCAF	ID2
5.71797e-43	-0.389642	0.407	0.513	1.54757e-38	Classical myCAF	PHLDB1
6.33988e-43	4.14135	0.382	0.28	1.71589e-38	Classical myCAF	IGLL5
6.6318e-43	-0.916604	0.716	0.764	1.7949e-38	Classical myCAF	PNRC1
8.94266e-43	0.527553	0.561	0.445	2.42033e-38	Classical myCAF	GLT8D2
1.22018e-42	0.338876	0.867	0.849	3.30242e-38	Classical myCAF	MGST3
1.34606e-42	-0.822239	0.309	0.419	3.6431e-38	Classical myCAF	NRP1
1.95746e-42	0.706879	0.558	0.443	5.29787e-38	Classical myCAF	MACF1
2.41461e-42	0.973458	0.263	0.165	6.53514e-38	Classical myCAF	NAAA
2.5566e-42	-0.620141	0.62	0.691	6.91943e-38	Classical myCAF	EIF1B
2.57596e-42	-0.411473	0.773	0.822	6.97183e-38	Classical myCAF	SLC25A3
2.58443e-42	-0.322742	0.972	0.993	6.99476e-38	Classical myCAF	RPL29
4.04383e-42	-0.533738	0.59	0.677	1.09446e-37	Classical myCAF	RSL1D1
4.20928e-42	-0.885597	0.559	0.642	1.13924e-37	Classical myCAF	PHLDA1
4.53504e-42	-1.43653	0.164	0.265	1.22741e-37	Classical myCAF	LSP1
4.90993e-42	-1.41073	0.337	0.221	1.32887e-37	Classical myCAF	KRT7
5.2012e-42	-0.655114	0.604	0.449	1.4077e-37	Classical myCAF	CXCL14
6.19749e-42	0.424046	0.66	0.55	1.67735e-37	Classical myCAF	ITM2C
7.59472e-42	0.585936	0.425	0.311	2.05551e-37	Classical myCAF	ABRACL
1.05302e-41	-0.755941	0.356	0.467	2.85e-37	Classical myCAF	PSIP1
1.20417e-41	0.372078	0.791	0.708	3.25909e-37	Classical myCAF	EFEMP2
2.28253e-41	0.839585	0.302	0.199	6.17766e-37	Classical myCAF	C1QTNF1
2.29758e-41	0.414644	0.772	0.702	6.21841e-37	Classical myCAF	AP2S1
2.61854e-41	0.556512	0.505	0.387	7.08708e-37	Classical myCAF	TWSG1
2.68387e-41	0.812136	0.36	0.254	7.26388e-37	Classical myCAF	COLGALT1
3.81336e-41	0.811128	0.306	0.202	1.03209e-36	Classical myCAF	ZNF532
4.2347e-41	0.43809	0.745	0.659	1.14612e-36	Classical myCAF	CD9
4.66963e-41	0.493515	0.667	0.583	1.26384e-36	Classical myCAF	NDUFA12
5.69439e-41	-0.62155	0.718	0.769	1.54119e-36	Classical myCAF	LDHB
7.94096e-41	0.629637	0.885	0.818	2.14922e-36	Classical myCAF	TIMP3
8.50502e-41	-0.590293	0.473	0.56	2.30188e-36	Classical myCAF	TACC1
8.72837e-41	-0.647961	0.574	0.434	2.36233e-36	Classical myCAF	TM4SF1
1.15675e-40	0.559314	0.453	0.339	3.13073e-36	Classical myCAF	ANGPTL2
1.3097e-40	-0.860822	0.545	0.619	3.5447e-36	Classical myCAF	C11orf96
1.43417e-40	0.785364	0.315	0.21	3.88158e-36	Classical myCAF	TOM1
2.20764e-40	0.799369	0.353	0.243	5.97497e-36	Classical myCAF	RCAN1
3.44534e-40	0.627092	0.33	0.222	9.32481e-36	Classical myCAF	SGCD
3.57658e-40	0.557759	0.532	0.423	9.68002e-36	Classical myCAF	CKLF
4.75869e-40	1.21068	0.94	0.898	1.28794e-35	Classical myCAF	MT-ND5
5.52042e-40	-0.68162	0.541	0.621	1.4941e-35	Classical myCAF	PA2G4
6.29484e-40	-0.427453	0.84	0.89	1.7037e-35	Classical myCAF	TMEM59
6.58714e-40	0.59708	0.271	0.172	1.78281e-35	Classical myCAF	TPST2
8.67298e-40	0.87912	0.262	0.167	2.34734e-35	Classical myCAF	RP11-343N15.5
9.23685e-40	0.723989	0.391	0.28	2.49995e-35	Classical myCAF	2024-09-08
1.50387e-39	-0.981318	0.627	0.665	4.07022e-35	Classical myCAF	LHFP
1.77757e-39	-0.890865	0.154	0.255	4.811e-35	Classical myCAF	PLEKHA4
2.52763e-39	0.617359	0.434	0.323	6.84102e-35	Classical myCAF	NCOR2
3.32399e-39	-0.483725	0.557	0.643	8.99637e-35	Classical myCAF	COL4A1
3.52048e-39	-0.784144	0.868	0.889	9.52817e-35	Classical myCAF	JUNB
3.90583e-39	0.906474	0.366	0.261	1.05711e-34	Classical myCAF	FAT1
3.98364e-39	0.773287	0.29	0.19	1.07817e-34	Classical myCAF	LINC01116
5.08643e-39	-0.733153	0.553	0.625	1.37664e-34	Classical myCAF	ATP1A1
5.93363e-39	-0.739451	0.526	0.606	1.60594e-34	Classical myCAF	PRNP
6.16657e-39	0.61685	0.57	0.466	1.66898e-34	Classical myCAF	GNB1
7.68273e-39	-0.662959	0.423	0.52	2.07933e-34	Classical myCAF	TOP1
1.0908e-38	0.460189	0.289	0.186	2.95224e-34	Classical myCAF	TACSTD2
1.23446e-38	-0.430985	0.89	0.931	3.34105e-34	Classical myCAF	SLC25A6
1.63199e-38	0.935636	0.403	0.304	4.41697e-34	Classical myCAF	WNK1
2.31453e-38	0.371095	0.66	0.551	6.26427e-34	Classical myCAF	PDIA4
2.47564e-38	0.482722	0.61	0.493	6.70032e-34	Classical myCAF	GNAI2
2.68157e-38	-0.472697	0.879	0.917	7.25767e-34	Classical myCAF	CHCHD2
3.06026e-38	0.559425	0.462	0.353	8.28259e-34	Classical myCAF	DCXR
3.22946e-38	-0.764495	0.358	0.459	8.74052e-34	Classical myCAF	NR3C1
3.88744e-38	-0.673844	0.473	0.554	1.05214e-33	Classical myCAF	ADD3
4.74967e-38	-0.306968	0.886	0.938	1.2855e-33	Classical myCAF	TOMM7
1.03913e-37	0.671921	0.323	0.218	2.81242e-33	Classical myCAF	SPECC1
1.22907e-37	-0.92749	0.363	0.462	3.32648e-33	Classical myCAF	NDRG1
1.39275e-37	0.422785	0.675	0.587	3.76947e-33	Classical myCAF	ACTR3
1.7701e-37	-0.993868	0.483	0.567	4.79077e-33	Classical myCAF	RHOB
1.82672e-37	0.641581	0.415	0.312	4.94402e-33	Classical myCAF	PAPSS1
2.31853e-37	-0.761465	0.422	0.519	6.27509e-33	Classical myCAF	HSD17B11
2.52929e-37	-0.523891	0.254	0.159	6.84553e-33	Classical myCAF	S100A9
2.53874e-37	-1.47708	0.177	0.271	6.87111e-33	Classical myCAF	FMO2
2.91707e-37	-0.510432	0.679	0.536	7.89506e-33	Classical myCAF	CAV1
3.09725e-37	0.419006	0.745	0.667	8.3827e-33	Classical myCAF	GRN
3.63711e-37	0.355343	0.686	0.578	9.84384e-33	Classical myCAF	BRI3
4.06377e-37	-1.14957	0.186	0.283	1.09986e-32	Classical myCAF	TNFSF13B
4.13753e-37	0.465209	0.648	0.545	1.11982e-32	Classical myCAF	TMEM167A
4.25607e-37	0.820016	0.276	0.184	1.1519e-32	Classical myCAF	ALDH18A1
4.84556e-37	-0.78069	0.25	0.353	1.31145e-32	Classical myCAF	AMD1
5.18545e-37	0.474381	0.565	0.452	1.40344e-32	Classical myCAF	IQGAP1
6.57899e-37	0.633926	0.326	0.224	1.7806e-32	Classical myCAF	FLNB
7.73037e-37	0.580519	0.436	0.328	2.09222e-32	Classical myCAF	NAGK
8.21129e-37	-0.357006	0.883	0.775	2.22239e-32	Classical myCAF	CTGF
9.41578e-37	-0.966232	0.323	0.421	2.54838e-32	Classical myCAF	PLIN2
9.94216e-37	-0.29616	0.972	0.995	2.69085e-32	Classical myCAF	RPL35A
1.14184e-36	0.84912	0.255	0.164	3.0904e-32	Classical myCAF	GLI3
1.26574e-36	0.798374	0.282	0.187	3.42572e-32	Classical myCAF	HMCN1
2.22058e-36	-1.12078	0.186	0.283	6.00999e-32	Classical myCAF	ABHD14A
2.75433e-36	0.963713	0.48	0.381	7.45458e-32	Classical myCAF	PCSK7
3.27383e-36	-1.03023	0.233	0.334	8.86061e-32	Classical myCAF	CKS1B
4.21826e-36	0.464601	0.553	0.447	1.14167e-31	Classical myCAF	ARL2BP
5.10871e-36	0.299236	0.867	0.815	1.38267e-31	Classical myCAF	ATP5I
5.33641e-36	0.910475	0.275	0.183	1.4443e-31	Classical myCAF	PCSK5
5.55972e-36	0.467748	0.624	0.502	1.50474e-31	Classical myCAF	MRC2
7.7929e-36	-0.827183	0.183	0.28	2.10915e-31	Classical myCAF	KDM6B
9.05882e-36	0.583881	0.343	0.242	2.45177e-31	Classical myCAF	BHLHE41
1.04312e-35	0.301224	0.862	0.79	2.82321e-31	Classical myCAF	WBP5
1.6322e-35	0.846429	0.269	0.179	4.41754e-31	Classical myCAF	CERS6
1.99629e-35	-0.787303	0.298	0.399	5.40296e-31	Classical myCAF	FSTL3
2.44659e-35	0.315785	0.812	0.742	6.6217e-31	Classical myCAF	ATP5J2
5.88677e-35	-0.709288	0.466	0.547	1.59325e-30	Classical myCAF	EPB41L2
1.26911e-34	0.382197	0.732	0.622	3.43486e-30	Classical myCAF	TYMP
1.5933e-34	0.802475	0.286	0.195	4.31228e-30	Classical myCAF	CDK14
1.74952e-34	0.808743	0.304	0.211	4.73508e-30	Classical myCAF	DYRK2
1.85778e-34	0.675309	0.441	0.34	5.02807e-30	Classical myCAF	MAP4K5
2.32024e-34	0.719302	0.326	0.23	6.27972e-30	Classical myCAF	KIFAP3
2.54304e-34	-1.08124	0.253	0.346	6.88274e-30	Classical myCAF	PIM3
2.58383e-34	-0.709211	0.741	0.759	6.99315e-30	Classical myCAF	MCL1
2.89835e-34	0.453912	0.547	0.435	7.84437e-30	Classical myCAF	LBH
3.74988e-34	0.304505	0.825	0.788	1.0149e-29	Classical myCAF	SH3BGRL
4.14392e-34	0.691764	0.288	0.195	1.12155e-29	Classical myCAF	HEPH
4.98543e-34	0.712157	0.424	0.322	1.34931e-29	Classical myCAF	UBE2H
8.25065e-34	-0.428109	0.767	0.82	2.23304e-29	Classical myCAF	CNBP
8.76441e-34	-0.597308	0.525	0.594	2.37209e-29	Classical myCAF	NR2F2
9.26224e-34	0.361622	0.802	0.747	2.50683e-29	Classical myCAF	YWHAQ
1.2458e-33	0.606784	0.277	0.183	3.37175e-29	Classical myCAF	IRF7
1.71575e-33	0.36832	0.533	0.417	4.64368e-29	Classical myCAF	MARCKSL1
2.71387e-33	0.651863	0.785	0.723	7.3451e-29	Classical myCAF	ASPN
2.83546e-33	0.472378	0.593	0.486	7.67417e-29	Classical myCAF	DDR2
2.98148e-33	0.707526	0.26	0.172	8.06936e-29	Classical myCAF	C16orf87
4.14369e-33	0.381258	0.601	0.499	1.12149e-28	Classical myCAF	NME4
4.44189e-33	0.688033	0.285	0.194	1.2022e-28	Classical myCAF	SLC44A2
5.75798e-33	0.706833	0.279	0.191	1.5584e-28	Classical myCAF	RHOD
6.14698e-33	0.3941	0.462	0.356	1.66368e-28	Classical myCAF	HOXB2
7.68283e-33	-0.689594	0.557	0.634	2.07936e-28	Classical myCAF	IFITM1
8.64927e-33	0.417409	0.602	0.503	2.34093e-28	Classical myCAF	MAP4
9.71496e-33	-0.573658	0.442	0.533	2.62935e-28	Classical myCAF	TECR
1.16993e-32	0.825975	0.266	0.179	3.16641e-28	Classical myCAF	RABGAP1L
1.23458e-32	0.701036	0.332	0.237	3.34139e-28	Classical myCAF	TRIO
1.30823e-32	1.45458	0.308	0.228	3.54072e-28	Classical myCAF	SERPINA1
1.5031e-32	-0.374522	0.84	0.904	4.06814e-28	Classical myCAF	EIF3E
2.00884e-32	0.754859	0.264	0.176	5.43693e-28	Classical myCAF	ANKS3
2.59324e-32	-0.54224	0.382	0.471	7.0186e-28	Classical myCAF	TKT
2.64166e-32	0.468939	0.608	0.52	7.14966e-28	Classical myCAF	ARF5
2.96353e-32	-0.432738	0.764	0.813	8.0208e-28	Classical myCAF	ST13
3.35201e-32	-0.667434	0.442	0.524	9.07221e-28	Classical myCAF	CD47
3.57234e-32	0.485294	0.595	0.503	9.66852e-28	Classical myCAF	FKBP7
3.59839e-32	0.475271	0.818	0.762	9.73905e-28	Classical myCAF	HSPA5
4.12467e-32	-0.853523	0.556	0.624	1.11634e-27	Classical myCAF	PRELP
5.64599e-32	0.506735	0.357	0.258	1.52809e-27	Classical myCAF	SH3PXD2B
6.02943e-32	-0.848222	0.211	0.302	1.63187e-27	Classical myCAF	LARP6
8.5922e-32	-1.15756	0.238	0.327	2.32548e-27	Classical myCAF	RNASE4
1.11121e-31	0.693071	0.46	0.356	3.00748e-27	Classical myCAF	STAT2
1.18027e-31	0.655289	0.384	0.288	3.1944e-27	Classical myCAF	ZFHX3
1.30598e-31	-0.636637	0.567	0.622	3.53462e-27	Classical myCAF	FOSB
1.67254e-31	0.809904	0.287	0.199	4.52672e-27	Classical myCAF	TGFBR1
1.7905e-31	-0.327177	0.982	0.997	4.846e-27	Classical myCAF	RPS15
1.84595e-31	0.591387	0.25	0.165	4.99607e-27	Classical myCAF	HOXB7
1.85767e-31	-0.856466	0.232	0.326	5.02777e-27	Classical myCAF	ALDH1A3
1.95905e-31	0.32764	0.759	0.698	5.30216e-27	Classical myCAF	RAB1A
2.2654e-31	0.416611	0.629	0.544	6.13131e-27	Classical myCAF	SUMO3
2.33817e-31	-0.503188	0.624	0.681	6.32827e-27	Classical myCAF	H2AFJ
2.98438e-31	0.661452	0.374	0.278	8.07722e-27	Classical myCAF	MAP4K4
3.11717e-31	0.724886	0.389	0.294	8.43662e-27	Classical myCAF	TEAD1
3.44795e-31	-0.58977	0.642	0.689	9.33187e-27	Classical myCAF	FCGRT
3.91683e-31	-0.653993	0.276	0.369	1.06009e-26	Classical myCAF	LSAMP
4.57287e-31	-0.431861	0.54	0.619	1.23765e-26	Classical myCAF	EIF5
4.59415e-31	-0.683583	0.334	0.424	1.24341e-26	Classical myCAF	RNF13
4.68363e-31	0.589068	0.307	0.217	1.26762e-26	Classical myCAF	SHISA4
4.70242e-31	0.561304	0.334	0.24	1.27271e-26	Classical myCAF	PLEKHO1
5.0809e-31	0.541772	0.303	0.213	1.37515e-26	Classical myCAF	CCDC167
5.64556e-31	-0.539353	0.598	0.664	1.52797e-26	Classical myCAF	SRSF7
6.91639e-31	-0.26549	0.978	0.995	1.87192e-26	Classical myCAF	RPL13A
9.88704e-31	0.374006	0.815	0.749	2.67593e-26	Classical myCAF	CDC42
1.01746e-30	0.620944	0.285	0.195	2.75376e-26	Classical myCAF	CNN1
1.24927e-30	0.348735	0.604	0.506	3.38115e-26	Classical myCAF	PFDN4
1.25741e-30	0.650721	0.298	0.206	3.40318e-26	Classical myCAF	SLC46A3
1.5721e-30	-0.5313	0.615	0.666	4.2549e-26	Classical myCAF	EIF1AX
2.2859e-30	-0.790979	0.182	0.272	6.18678e-26	Classical myCAF	SNHG15
2.43238e-30	0.380783	0.781	0.695	6.58324e-26	Classical myCAF	TTC3
3.02e-30	-0.453961	0.754	0.787	8.17364e-26	Classical myCAF	SQSTM1
3.07155e-30	0.862191	0.281	0.198	8.31314e-26	Classical myCAF	IGF1R
3.08362e-30	-0.62389	0.419	0.5	8.34583e-26	Classical myCAF	PLSCR1
3.866e-30	-0.418264	0.533	0.607	1.04633e-25	Classical myCAF	ACADVL
5.63294e-30	0.646905	0.291	0.2	1.52455e-25	Classical myCAF	APCDD1
5.65641e-30	0.650681	0.28	0.194	1.53091e-25	Classical myCAF	WDFY1
6.34362e-30	0.669069	0.307	0.22	1.7169e-25	Classical myCAF	APBB2
6.40133e-30	0.469374	0.469	0.372	1.73252e-25	Classical myCAF	EHD2
7.65866e-30	-0.64361	0.181	0.271	2.07282e-25	Classical myCAF	LINC00478
8.34576e-30	0.252465	0.9	0.869	2.25878e-25	Classical myCAF	RTN4
1.03984e-29	0.471194	0.46	0.364	2.81432e-25	Classical myCAF	SDF2L1
1.16924e-29	-0.31551	0.99	0.999	3.16455e-25	Classical myCAF	RPS27
1.17751e-29	0.458621	0.553	0.453	3.18692e-25	Classical myCAF	ZYX
1.19345e-29	0.902055	0.319	0.234	3.23007e-25	Classical myCAF	FNIP2
1.19663e-29	-0.33771	0.896	0.936	3.23869e-25	Classical myCAF	YBX1
1.50232e-29	0.402723	0.552	0.455	4.06602e-25	Classical myCAF	CETN2
1.52403e-29	0.4813	0.322	0.23	4.12478e-25	Classical myCAF	MUC1
2.14766e-29	0.450674	0.444	0.345	5.81263e-25	Classical myCAF	SPOCK1
3.19222e-29	-0.555422	0.651	0.704	8.63975e-25	Classical myCAF	CCDC85B
3.31523e-29	0.278671	0.812	0.763	8.97266e-25	Classical myCAF	RHOC
4.2242e-29	-0.375971	0.73	0.779	1.14328e-24	Classical myCAF	EIF3F
4.51105e-29	0.542985	0.306	0.218	1.22092e-24	Classical myCAF	AP006222.2
5.0831e-29	-0.873341	0.758	0.75	1.37574e-24	Classical myCAF	CD81
6.79655e-29	0.656412	0.311	0.222	1.83949e-24	Classical myCAF	GPC6
1.08684e-28	0.793453	0.432	0.34	2.94154e-24	Classical myCAF	GLS
1.20725e-28	-0.587459	0.353	0.443	3.26742e-24	Classical myCAF	PABPC4
1.34386e-28	0.691711	0.295	0.208	3.63716e-24	Classical myCAF	IRS1
1.6607e-28	0.382734	0.646	0.551	4.49467e-24	Classical myCAF	FAM127A
1.69122e-28	-0.533017	0.575	0.641	4.57728e-24	Classical myCAF	SMDT1
1.76975e-28	0.282852	0.756	0.672	4.78983e-24	Classical myCAF	MYEOV2
2.07984e-28	-0.547705	0.69	0.718	5.62909e-24	Classical myCAF	CYBRD1
2.20387e-28	-0.576752	0.37	0.459	5.96477e-24	Classical myCAF	LTBP2
2.38248e-28	-0.478858	0.56	0.442	6.44819e-24	Classical myCAF	SPP1
2.47512e-28	0.828883	0.266	0.182	6.69892e-24	Classical myCAF	HIP1
2.68304e-28	-1.60347	0.343	0.423	7.26166e-24	Classical myCAF	UAP1
2.70597e-28	0.518677	0.353	0.264	7.3237e-24	Classical myCAF	MAGEF1
3.58765e-28	-0.280827	0.923	0.959	9.70997e-24	Classical myCAF	HNRNPA1
4.05752e-28	0.396459	0.643	0.551	1.09817e-23	Classical myCAF	CTSA
5.23577e-28	-0.827674	0.25	0.33	1.41706e-23	Classical myCAF	GSTT1
5.81304e-28	0.391737	0.453	0.357	1.5733e-23	Classical myCAF	STX7
6.52942e-28	0.456037	0.286	0.202	1.76719e-23	Classical myCAF	NIPSNAP3A
1.04587e-27	0.365997	0.476	0.38	2.83064e-23	Classical myCAF	UBE2E1
[truncated: 13,849 more rows]

## Sheet: DEG_between_NF_and_nCAF
p_val	avg_log2FC	pct.1	pct.2	p_val_adj	cluster	gene
4.76771e-61	-4.2218	0.001	0.298	1.29038e-56	NF	IGKC
1.00923e-57	-9.65676	0	0.272	2.73149e-53	NF	HAS1
1.7799e-55	-4.55854	0.001	0.272	4.8173e-51	NF	IGHA1
1.21789e-53	-4.76596	0.001	0.263	3.29622e-49	NF	JCHAIN
9.98838e-53	-10.1992	0.021	0.377	2.70336e-48	NF	PLA2G2A
6.70689e-52	-5.1552	0.001	0.254	1.81522e-47	NF	SNU13
8.50466e-51	3.12107	0.965	0.325	2.30179e-46	NF	INS
4.99695e-50	-3.21724	0.045	0.474	1.35242e-45	NF	LYZ
9.2823e-47	-4.10699	0.017	0.333	2.51226e-42	NF	MTRNR2L12
6.72388e-46	-4.79112	0.009	0.281	1.81982e-41	NF	S100A9
2.77227e-35	-3.36044	0.04	0.368	7.50316e-31	NF	NR4A2
2.70012e-29	-3.30987	0.604	0.956	7.30787e-25	NF	COL1A1
2.84409e-28	-1.69818	0.096	0.482	7.69753e-24	NF	PTGIS
3.12743e-26	-2.92039	0.052	0.342	8.46438e-22	NF	OLFML2B
5.44408e-26	0.294894	0.861	0.289	1.47344e-21	NF	FXYD2
1.53046e-23	-3.18384	0.061	0.342	4.1422e-19	NF	MFAP5
9.39553e-23	-3.58415	0.231	0.623	2.5429e-18	NF	KLF4
2.42847e-21	-2.49938	0.076	0.368	6.57265e-17	NF	ICAM1
2.78409e-21	-3.13414	0.076	0.36	7.53513e-17	NF	GPRC5A
3.20356e-20	-3.1078	0.255	0.614	8.67044e-16	NF	ID3
5.85043e-20	-1.83015	0.096	0.404	1.58342e-15	NF	DPYSL3
1.0166e-19	-2.21013	0.272	0.658	2.75142e-15	NF	SLC2A3
1.08261e-19	-2.62092	0.807	0.974	2.93009e-15	NF	JUNB
1.21476e-19	-2.68182	0.26	0.649	3.28774e-15	NF	ID2
2.62738e-19	1.84879	0.938	0.825	7.11099e-15	NF	ALDH1A1
4.58087e-19	-3.5585	0.05	0.281	1.23981e-14	NF	CLDN11
5.44497e-19	0.803745	0.998	0.991	1.47368e-14	NF	RPS28
5.94512e-19	-6.81626	0.087	0.351	1.60905e-14	NF	TNFAIP6
2.40669e-18	0.425391	0.776	0.333	6.51371e-14	NF	CLPS
3.32389e-18	0.880995	0.997	0.965	8.99611e-14	NF	RPL31
4.40365e-18	-2.37718	0.36	0.737	1.19185e-13	NF	VCAN
4.6654e-18	-2.38071	0.112	0.412	1.26269e-13	NF	CD55
1.21894e-17	-1.84248	0.085	0.36	3.29907e-13	NF	SEMA3C
1.39067e-17	1.15254	1	1	3.76384e-13	NF	TMSB4X
1.54715e-17	-0.472542	0.844	0.395	4.18736e-13	NF	PRSS1
1.867e-17	-1.85704	0.766	0.93	5.05302e-13	NF	C3
3.44474e-17	0.909857	0.997	0.965	9.32318e-13	NF	RPL7
5.81226e-17	0.777087	0.999	1	1.57309e-12	NF	RPL35A
7.84152e-17	-2.44296	0.06	0.289	2.12231e-12	NF	BEST1
9.22563e-17	-2.28233	0.068	0.307	2.49692e-12	NF	ANK2
1.70313e-16	-2.06398	0.332	0.693	4.60952e-12	NF	HTRA3
2.16912e-16	-4.461	0.13	0.412	5.87072e-12	NF	CXCL2
2.62061e-16	-1.42065	0.957	0.982	7.09268e-12	NF	C1R
4.18355e-16	-1.40919	0.074	0.325	1.13228e-11	NF	CEP170
4.39415e-16	-1.73915	0.059	0.281	1.18928e-11	NF	HOPX
5.77297e-16	-1.59253	0.247	0.579	1.56245e-11	NF	HLA-DRB1
6.40482e-16	1.93193	0.835	0.518	1.73347e-11	NF	PTN
7.10686e-16	0.766279	0.997	0.974	1.92347e-11	NF	RPL37A
7.72451e-16	0.762514	0.998	0.974	2.09064e-11	NF	RPS15A
8.15751e-16	0.763073	0.993	0.947	2.20783e-11	NF	RPL24
1.08724e-15	0.7905	0.999	0.965	2.94261e-11	NF	RPS29
1.12172e-15	0.791815	0.996	0.965	3.03595e-11	NF	RPL38
1.12603e-15	-2.86375	0.354	0.675	3.04761e-11	NF	SFRP4
1.19011e-15	-2.45325	0.11	0.386	3.22103e-11	NF	INTS6
1.58821e-15	-3.40169	0.073	0.307	4.29849e-11	NF	PROCR
2.27029e-15	0.699765	0.999	1	6.14453e-11	NF	RPL34
2.73902e-15	0.881911	0.988	0.956	7.41316e-11	NF	RPS7
2.82439e-15	-2.84033	0.431	0.719	7.64422e-11	NF	GADD45B
3.09606e-15	-1.59734	0.903	0.947	8.37947e-11	NF	FOS
3.78373e-15	-1.47872	0.509	0.816	1.02407e-10	NF	MXRA8
4.82586e-15	-0.871578	0.407	0.789	1.30612e-10	NF	FN1
4.8673e-15	0.711129	0.999	0.991	1.31734e-10	NF	RPL21
5.9737e-15	-1.93604	0.059	0.272	1.61678e-10	NF	FCER1G
6.16229e-15	0.690248	0.999	0.982	1.66782e-10	NF	RPS25
9.01039e-15	-2.52072	0.239	0.553	2.43866e-10	NF	ATF3
1.04375e-14	0.737595	0.997	0.974	2.8249e-10	NF	RPL39
1.05205e-14	-2.17293	0.203	0.5	2.84737e-10	NF	SOX4
1.43074e-14	0.740009	0.997	0.982	3.8723e-10	NF	RPL14
1.52736e-14	-4.00471	0.165	0.43	4.13381e-10	NF	RPS17
1.71727e-14	-1.92795	0.119	0.395	4.64778e-10	NF	RUNX1
1.93885e-14	-1.55578	0.216	0.544	5.2475e-10	NF	COL5A1
2.07513e-14	-2.43755	0.147	0.43	5.61634e-10	NF	NFKBIZ
3.36603e-14	-4.34811	0.075	0.289	9.11016e-10	NF	HAS2
4.0321e-14	1.65729	0.575	0.175	1.09129e-09	NF	SLC4A4
6.20615e-14	-2.26825	0.4	0.728	1.67969e-09	NF	FBLN2
1.01774e-13	0.983153	0.928	0.763	2.7545e-09	NF	UQCRB
1.21128e-13	0.651971	0.636	0.237	3.27832e-09	NF	PNLIP
1.23106e-13	-1.03773	0.704	0.93	3.33187e-09	NF	MMP2
1.44885e-13	0.620477	0.999	1	3.92131e-09	NF	RPL32
1.77062e-13	0.716094	0.997	0.991	4.79219e-09	NF	RPS27A
1.88013e-13	0.943918	0.971	0.912	5.08856e-09	NF	RPS10
2.25522e-13	-2.36771	0.139	0.404	6.10375e-09	NF	IRF1
2.34761e-13	-1.39428	0.373	0.719	6.3538e-09	NF	CTSB
3.43001e-13	0.972828	0.98	0.904	9.28333e-09	NF	CALM2
4.04367e-13	-1.61906	0.931	0.991	1.09442e-08	NF	COL1A2
4.31542e-13	1.25477	0.785	0.474	1.16797e-08	NF	UQCR11.1
5.24932e-13	-2.14249	0.779	0.886	1.42073e-08	NF	COL3A1
5.32731e-13	-1.03781	0.984	0.991	1.44184e-08	NF	TIMP1
6.74099e-13	-1.48244	0.23	0.561	1.82445e-08	NF	SKIL
7.24272e-13	-1.50335	0.705	0.939	1.96024e-08	NF	HLA-E
8.00829e-13	0.939351	0.658	0.325	2.16744e-08	NF	CPA1
1.00736e-12	-2.57506	0.469	0.728	2.72641e-08	NF	PPP1R15A
1.0878e-12	0.726892	0.979	0.921	2.94412e-08	NF	RPL23
1.4903e-12	1.9001	0.522	0.184	4.03351e-08	NF	GP2
2.03901e-12	-2.00597	0.481	0.746	5.51857e-08	NF	NR4A1
2.69429e-12	0.616369	0.997	1	7.29211e-08	NF	RPL11
2.85337e-12	2.34042	0.619	0.342	7.72265e-08	NF	NEXN
2.89373e-12	1.51537	0.866	0.728	7.83188e-08	NF	GLUL
3.21464e-12	-2.86381	0.264	0.544	8.70044e-08	NF	IER3
3.92999e-12	0.880371	0.977	0.895	1.06365e-07	NF	COX7C
4.23439e-12	1.37282	0.901	0.728	1.14604e-07	NF	DPT
4.48564e-12	0.856102	0.974	0.825	1.21404e-07	NF	RPL36A
6.54363e-12	0.63627	0.999	0.965	1.77103e-07	NF	RPL9
6.91172e-12	-1.14761	0.445	0.781	1.87066e-07	NF	CTSD
8.23576e-12	0.428197	0.729	0.386	2.22901e-07	NF	FMO2
8.66208e-12	-1.80216	0.404	0.684	2.34439e-07	NF	FBN1
9.91766e-12	-2.54896	0.128	0.36	2.68422e-07	NF	LXN
1.12138e-11	0.554561	0.999	0.991	3.03502e-07	NF	RPL37
1.22269e-11	0.388044	0.96	0.895	3.3092e-07	NF	TIMP3
2.10785e-11	0.657571	0.997	0.991	5.7049e-07	NF	RPL35
2.18379e-11	0.568952	0.997	0.991	5.91043e-07	NF	RPL26
2.29172e-11	-1.67261	0.579	0.789	6.20254e-07	NF	CD74
2.6205e-11	-1.73818	0.605	0.825	7.09239e-07	NF	IER2
2.74859e-11	-1.52954	0.224	0.509	7.43907e-07	NF	ANKRD10
2.84735e-11	-2.39619	0.139	0.377	7.70635e-07	NF	PLAUR
2.91072e-11	-2.25232	0.124	0.36	7.87787e-07	NF	PLOD2
3.1716e-11	-2.06523	0.248	0.535	8.58394e-07	NF	NAMPT
3.68737e-11	2.44794	0.513	0.237	9.97986e-07	NF	JADE1
4.076e-11	-1.69436	0.858	0.956	1.10317e-06	NF	SPARC
4.11614e-11	-1.7591	0.247	0.553	1.11403e-06	NF	RARRES1
6.58682e-11	-1.81589	0.108	0.333	1.78272e-06	NF	TGFB3
6.61728e-11	0.557555	0.998	0.974	1.79097e-06	NF	RPLP2
8.71648e-11	0.560766	1	1	2.35911e-06	NF	RPL41
9.5742e-11	-1.39465	0.532	0.816	2.59126e-06	NF	CCNL1
1.12e-10	0.590145	0.993	0.965	3.03129e-06	NF	FAU
1.22976e-10	1.39921	0.823	0.632	3.32834e-06	NF	SPRY1
1.78099e-10	1.22185	0.869	0.711	4.82024e-06	NF	MT1E
2.18179e-10	0.50486	0.998	0.991	5.90502e-06	NF	RPS15
2.20223e-10	-1.58088	0.658	0.851	5.96034e-06	NF	LDHA
2.2485e-10	-1.6077	0.293	0.588	6.08558e-06	NF	PLAT
2.48459e-10	0.698269	0.991	0.982	6.72453e-06	NF	LGALS1
3.03709e-10	-1.39434	0.194	0.474	8.21987e-06	NF	CHPF
3.10925e-10	-1.84929	0.18	0.421	8.41518e-06	NF	KLF2
3.16819e-10	-2.09709	0.107	0.316	8.5747e-06	NF	MEST
3.82115e-10	0.471499	1	1	1.0342e-05	NF	RPS27
3.90382e-10	0.6487	0.999	0.965	1.05657e-05	NF	RPL12
3.96303e-10	1.39238	0.517	0.193	1.0726e-05	NF	AMY2A
4.28934e-10	-2.00624	0.1	0.298	1.16091e-05	NF	IGF2
4.78274e-10	1.20089	0.74	0.518	1.29445e-05	NF	UQCR10
4.84464e-10	2.32349	0.413	0.123	1.3112e-05	NF	CEL
4.8586e-10	0.656418	0.999	0.991	1.31498e-05	NF	IFITM3
5.02688e-10	0.511873	0.999	1	1.36053e-05	NF	RPL13A
5.36927e-10	0.565722	0.999	0.982	1.45319e-05	NF	RPL27A
5.48191e-10	-0.826186	0.84	0.974	1.48368e-05	NF	HLA-B
6.1231e-10	-1.00182	0.437	0.754	1.65722e-05	NF	RBMS1
6.18883e-10	0.533134	1	0.991	1.67501e-05	NF	RPS23
8.63999e-10	-1.13964	0.189	0.439	2.33841e-05	NF	TNFSF10
9.8065e-10	-2.28545	0.468	0.702	2.65413e-05	NF	SOD2
1.18627e-09	0.614834	0.983	0.93	3.21065e-05	NF	NACA
1.25546e-09	-2.35314	0.233	0.482	3.3979e-05	NF	KCNQ1OT1
1.28216e-09	-1.58737	0.324	0.561	3.47018e-05	NF	HLA-DRA
1.35827e-09	0.513037	0.998	0.974	3.67615e-05	NF	RPS24
1.51877e-09	-1.67237	0.076	0.254	4.11056e-05	NF	BCL3
1.52365e-09	-0.988216	0.98	0.982	4.12376e-05	NF	C1S
1.72988e-09	1.07207	0.638	0.368	4.68191e-05	NF	RPSAP58
1.99288e-09	2.11365	0.545	0.263	5.39372e-05	NF	FABP5
2.24733e-09	0.895157	0.883	0.781	6.08239e-05	NF	SOD1
2.51336e-09	-2.65327	0.205	0.447	6.80241e-05	NF	CHMP1B
2.84079e-09	-1.59138	0.83	0.947	7.6886e-05	NF	MT-ND5
3.02033e-09	-2.02479	0.169	0.395	8.17451e-05	NF	DHRS3
3.60775e-09	-1.57833	0.088	0.272	9.76439e-05	NF	2024-03-03
3.61702e-09	1.43257	0.464	0.167	9.78946e-05	NF	CFTR
3.66506e-09	0.820745	0.978	0.947	9.91948e-05	NF	SPARCL1
4.04545e-09	0.820162	0.934	0.912	0.00010949	NF	TOMM7
4.25819e-09	1.75765	0.45	0.167	0.000115248	NF	CCND1
4.53204e-09	-1.25076	0.112	0.316	0.00012266	NF	FAM89B
5.48359e-09	1.21028	0.707	0.544	0.000148413	NF	U2AF1
5.53539e-09	-1.34319	0.2	0.439	0.000149815	NF	CFI
5.86849e-09	-1.2088	0.098	0.289	0.000158831	NF	KLF3
6.06933e-09	0.752803	0.879	0.789	0.000164266	NF	PRDX6
6.09015e-09	0.659516	0.971	0.912	0.00016483	NF	H3F3A
6.41408e-09	-1.39173	0.734	0.86	0.000173597	NF	FSTL1
6.65302e-09	1.46687	0.634	0.447	0.000180064	NF	NDRG2
6.95833e-09	0.574129	0.999	0.974	0.000188327	NF	RPS4X
7.74171e-09	0.971391	0.874	0.789	0.000209529	NF	NAP1L1
8.03913e-09	1.38629	0.878	0.763	0.000217579	NF	CYR61
9.1502e-09	0.29264	0.608	0.342	0.00024765	NF	CPB1
9.35531e-09	0.579601	0.991	0.956	0.000253202	NF	RPS20
1.0436e-08	-1.40603	0.668	0.86	0.000282451	NF	SQSTM1
1.10954e-08	-1.35829	0.086	0.263	0.000300298	NF	IRF7
1.18703e-08	0.977731	0.797	0.675	0.000321271	NF	SLC25A3
1.19634e-08	1.14464	0.874	0.842	0.000323791	NF	MYL12A
1.2168e-08	-1.07844	0.103	0.298	0.000329328	NF	MFAP2
1.22503e-08	1.50102	0.595	0.368	0.000331553	NF	PSMA2.1
1.26892e-08	0.802348	0.905	0.833	0.000343434	NF	ATP5L
1.2878e-08	-2.08626	0.118	0.316	0.000348542	NF	ZNF331
1.31904e-08	-1.42052	0.342	0.623	0.000356998	NF	BRD2
1.33075e-08	1.00285	0.894	0.868	0.000360167	NF	NDUFA4
1.34537e-08	-2.00003	0.166	0.395	0.000364123	NF	HEXIM1
1.37413e-08	-1.58157	0.382	0.64	0.00037191	NF	GEM
1.42158e-08	-1.70645	0.414	0.667	0.00038475	NF	SERPINH1
1.4308e-08	1.65131	0.697	0.526	0.000387246	NF	IFITM1
1.43308e-08	-0.696151	0.959	0.991	0.000387864	NF	SERPING1
1.47526e-08	-0.804142	0.789	0.912	0.000399279	NF	ZFP36L1
1.48166e-08	-1.25848	0.086	0.263	0.000401011	NF	TAP1
1.49275e-08	-1.00375	0.785	0.939	0.000404014	NF	NNMT
1.49867e-08	-1.1283	0.166	0.395	0.000405615	NF	AHR
1.56409e-08	0.44229	0.992	0.965	0.00042332	NF	RPS16
1.6797e-08	0.795731	0.917	0.807	0.000454612	NF	PEBP1
1.71589e-08	-1.30315	0.097	0.289	0.000464404	NF	KRT19
1.72282e-08	-1.30191	0.211	0.456	0.00046628	NF	APOL1
1.73654e-08	1.2612	0.56	0.298	0.000469994	NF	ANGPTL1
1.89822e-08	-1.10727	0.344	0.64	0.000513753	NF	OAF
2.05378e-08	1.39978	0.573	0.307	0.000555854	NF	PPAP2A
2.2669e-08	-0.836179	0.523	0.228	0.000613535	NF	PLA2G1B
2.3049e-08	-1.25995	0.131	0.333	0.000623822	NF	LBH
2.45195e-08	-1.08563	0.187	0.43	0.000663622	NF	FAM114A1
2.5365e-08	0.501033	0.997	0.982	0.000686503	NF	RPL19
2.64318e-08	1.61136	0.787	0.675	0.000715378	NF	TPM2
2.67644e-08	-1.66765	0.335	0.605	0.000724379	NF	MMP14
2.67758e-08	-1.50791	0.26	0.509	0.000724686	NF	FOSL2
2.67941e-08	1.06141	0.654	0.465	0.000725182	NF	GSTM3
2.71429e-08	0.602556	0.941	0.789	0.000734623	NF	PTGDS
2.76072e-08	-1.29023	0.864	0.912	0.000747188	NF	MFAP4
2.78813e-08	-1.82177	0.087	0.254	0.000754607	NF	ACSL4
2.79204e-08	0.782053	0.925	0.851	0.000755664	NF	SUMO2
2.94723e-08	0.561389	0.99	0.974	0.000797667	NF	RPL10A
2.97377e-08	-1.25959	0.107	0.298	0.000804851	NF	RIN2
3.08236e-08	0.443143	0.999	0.991	0.000834242	NF	RPL10
3.14334e-08	1.43939	0.752	0.57	0.000850744	NF	SMOC2
3.20788e-08	-1.49866	0.714	0.772	0.000868214	NF	FOSB
3.23813e-08	0.571149	0.98	0.947	0.000876401	NF	SRP14
3.25422e-08	0.602289	0.997	0.974	0.000880754	NF	RPS19
3.51466e-08	-0.882562	0.633	0.816	0.000951241	NF	ARL6IP5
3.60111e-08	1.2528	0.598	0.386	0.00097464	NF	FKBP5
3.6518e-08	-0.893758	0.144	0.36	0.00098836	NF	COPG1
3.74763e-08	-1.78687	0.19	0.404	0.0010143	NF	MAFB
3.99453e-08	-1.25072	0.128	0.325	0.00108112	NF	TPST1
4.82746e-08	0.516467	0.426	0.167	0.00130655	NF	CELA2A
5.04507e-08	-1.33254	0.75	0.368	0.00136545	NF	CTRB2
5.66003e-08	-1.44576	0.249	0.491	0.00153189	NF	THBS2
7.75257e-08	-1.09831	0.102	0.281	0.00209823	NF	TRPC4AP
7.78459e-08	1.24225	0.737	0.614	0.0021069	NF	RHOBTB3
8.17377e-08	-1.21828	0.528	0.737	0.00221223	NF	CTSK
8.60197e-08	-1.88347	0.136	0.333	0.00232812	NF	INSIG1
8.67896e-08	-1.25272	0.231	0.465	0.00234896	NF	STEAP1
8.86395e-08	-1.4762	0.368	0.623	0.00239903	NF	PRRX1
8.90821e-08	-1.50056	0.088	0.254	0.00241101	NF	ADAM33
9.22454e-08	-2.01155	0.353	0.588	0.00249662	NF	EIF4A3
9.5583e-08	-1.53317	0.088	0.254	0.00258695	NF	COL8A1
9.95653e-08	1.3235	0.74	0.535	0.00269474	NF	PHLDA1
1.02525e-07	0.439393	0.997	0.982	0.00277485	NF	RPS13
1.09341e-07	-2.31146	0.491	0.702	0.00295931	NF	SOCS3
1.10462e-07	-1.08031	0.312	0.561	0.00298966	NF	TYMP
1.18619e-07	-1.19392	0.535	0.781	0.00321043	NF	THY1
1.18754e-07	0.888626	0.698	0.465	0.00321407	NF	PPAP2B
1.24624e-07	-0.918117	0.6	0.825	0.00337295	NF	PLAC9
1.25493e-07	0.390438	0.989	0.947	0.00339648	NF	C7
1.27777e-07	0.811288	0.9	0.842	0.00345828	NF	S100A13
1.40123e-07	-1.01213	0.802	0.895	0.00379243	NF	SOD3
1.51532e-07	1.16319	0.444	0.184	0.00410121	NF	DEFB1
1.60486e-07	-1.53371	0.148	0.342	0.00434356	NF	REL
1.9446e-07	-1.19529	0.181	0.395	0.00526306	NF	PLEC
1.97779e-07	-1.61319	0.598	0.289	0.0053529	NF	CELA3A
2.09841e-07	-1.37136	0.097	0.263	0.00567935	NF	TGM2
2.50696e-07	-0.909034	0.328	0.579	0.00678508	NF	FKBP10
2.56145e-07	-1.74233	0.134	0.316	0.00693255	NF	CREM
2.64692e-07	-0.784504	0.184	0.412	0.0071639	NF	STEAP2
2.66499e-07	1.03927	0.936	0.904	0.00721278	NF	HSPB1
2.67433e-07	-1.07238	0.701	0.86	0.00723808	NF	GPNMB
2.88377e-07	0.42651	1	0.991	0.00780492	NF	RPS14
3.08789e-07	-1.77348	0.284	0.535	0.00835738	NF	CTHRC1
3.18462e-07	0.843854	0.848	0.728	0.00861917	NF	POLR2L
3.30239e-07	0.7619	0.842	0.746	0.00893793	NF	UBL5
3.57977e-07	-0.896789	0.343	0.614	0.00968864	NF	TNRC6B
3.95223e-07	0.781325	0.739	0.526	0.0106967	NF	TMBIM4.1
4.13002e-07	0.838256	0.876	0.789	0.0111779	NF	COX6C
4.35438e-07	-1.14659	0.105	0.272	0.0117851	NF	CD276
4.39721e-07	-0.585549	0.123	0.316	0.011901	NF	GAA
4.82816e-07	-2.25444	0.202	0.395	0.0130674	NF	KDM6B
5.15343e-07	-0.734292	0.371	0.64	0.0139478	NF	FOXP1
5.5216e-07	-3.23117	0.165	0.351	0.0149442	NF	PLAU
5.52734e-07	-1.33177	0.224	0.447	0.0149597	NF	TOB1
6.13262e-07	-0.851965	0.199	0.421	0.0165979	NF	CHRDL1
6.45536e-07	-1.40073	0.18	0.395	0.0174714	NF	PLIN3
6.86332e-07	-1.04341	0.321	0.561	0.0185756	NF	HEXA
7.54364e-07	1.03836	0.693	0.5	0.0204169	NF	RGCC
7.59541e-07	0.593144	0.921	0.886	0.020557	NF	MYL12B
7.70935e-07	0.741732	0.7	0.518	0.0208653	NF	ANXA4
7.98096e-07	0.618185	0.957	0.921	0.0216005	NF	HNRNPA1
8.53453e-07	0.446498	0.996	0.974	0.0230987	NF	RPL30
8.62382e-07	-1.73613	0.209	0.412	0.0233404	NF	CHD1
8.64088e-07	-0.829046	0.655	0.833	0.0233865	NF	TCF4
9.01302e-07	-0.882315	0.612	0.833	0.0243937	NF	BSG
9.2919e-07	-1.24062	0.167	0.36	0.0251485	NF	NGFR
9.88302e-07	-0.568751	0.128	0.316	0.0267484	NF	CNPY3
1.00632e-06	-0.796453	0.168	0.368	0.027236	NF	BASP1
1.03866e-06	0.39018	0.999	0.991	0.0281114	NF	RPL36
1.12514e-06	-1.17672	0.425	0.649	0.0304518	NF	BICC1
1.17097e-06	-1.35205	0.228	0.439	0.0316923	NF	CSRNP1
1.1816e-06	-0.866029	0.802	0.904	0.0319801	NF	LGALS3BP
1.18354e-06	0.744714	0.872	0.746	0.0320325	NF	COX5B
1.20883e-06	-1.22712	0.109	0.272	0.032717	NF	SF3A2
1.2458e-06	-0.851849	0.759	0.895	0.0337176	NF	ZFP36L2
1.25117e-06	1.2479	0.645	0.518	0.0338629	NF	SNRPB2
1.26854e-06	-1.25686	0.358	0.614	0.0343329	NF	AXL
1.30208e-06	0.441422	0.989	0.974	0.0352407	NF	RPL6
1.30559e-06	-1.37794	0.5	0.754	0.0353359	NF	IGFBP5
1.32302e-06	0.410933	0.99	0.965	0.0358074	NF	RPS11
1.35308e-06	0.85559	0.645	0.447	0.0366212	NF	NHP2L1
1.44342e-06	-1.14662	0.207	0.412	0.0390662	NF	IFNGR2
1.47896e-06	0.391075	0.999	1	0.040028	NF	RPS18
1.53688e-06	0.436558	0.998	0.991	0.0415957	NF	RPS12
1.6089e-06	0.696574	0.728	0.588	0.0435449	NF	PDLIM1
1.63675e-06	-1.38322	0.107	0.263	0.0442986	NF	PI4KB
1.6425e-06	-0.514896	0.129	0.316	0.0444541	NF	ARAP1
1.85037e-06	-0.994297	0.109	0.272	0.0500803	NF	USP36
1.85726e-06	-0.93841	0.11	0.272	0.0502667	NF	KDM5B
1.8966e-06	1.58152	0.358	0.14	0.0513316	NF	SCTR
2.05913e-06	0.873115	0.773	0.719	0.0557305	NF	SHFM1
2.06921e-06	-0.704277	0.603	0.772	0.0560031	NF	SH3BGRL3
2.07425e-06	-1.20005	0.962	0.991	0.0561395	NF	COL6A2
2.0942e-06	0.480805	0.999	0.991	0.0566794	NF	RPL29
2.19254e-06	-0.823122	0.764	0.886	0.0593411	NF	CD99
2.22709e-06	-0.934226	0.265	0.491	0.0602763	NF	PLAGL1
2.27824e-06	-1.49425	0.821	0.86	0.0616607	NF	S100A10
2.38124e-06	-1.07381	0.203	0.412	0.0644484	NF	RUNX1T1
2.42823e-06	-0.638516	0.369	0.64	0.0657199	NF	HDLBP
2.44568e-06	0.56832	0.942	0.86	0.0661924	NF	TMA7
2.48424e-06	-1.01654	0.476	0.675	0.0672359	NF	ITM2A
2.54153e-06	-0.509174	0.447	0.193	0.0687865	NF	CELA3B
2.66218e-06	-0.837931	0.135	0.316	0.072052	NF	MAN1B1
2.73052e-06	-0.785305	0.965	0.982	0.0739016	NF	SERPINF1
2.75969e-06	-0.710024	0.714	0.851	0.0746911	NF	PABPC1
2.77713e-06	-1.32759	0.164	0.351	0.0751629	NF	EGR3
2.82855e-06	-0.92668	0.31	0.535	0.0765548	NF	PLSCR4
3.03283e-06	-1.08913	0.111	0.272	0.0820835	NF	UBE2Q2
3.08902e-06	-0.530633	0.338	0.561	0.0836044	NF	ELN
3.21791e-06	-1.6036	0.433	0.658	0.0870928	NF	COL14A1
3.30538e-06	1.79898	0.508	0.325	0.0894601	NF	SERPINE1
3.41327e-06	-1.16605	0.144	0.325	0.0923802	NF	PPP1R14B
3.5161e-06	1.01117	0.832	0.693	0.0951633	NF	MYL9
3.78551e-06	-1.14378	0.235	0.439	0.102455	NF	SH3BP5
3.97862e-06	1.8644	0.422	0.219	0.107681	NF	KRT18
4.03443e-06	-0.928811	0.229	0.456	0.109192	NF	ZFR
4.04114e-06	-0.800789	0.225	0.43	0.109373	NF	CMTM6
4.04347e-06	-0.682442	0.12	0.289	0.109437	NF	TNIP2
4.20154e-06	-2.11006	0.275	0.465	0.113715	NF	UGDH
4.3851e-06	-2.84097	0.153	0.316	0.118683	NF	WISP2
4.43375e-06	0.966555	0.564	0.395	0.119999	NF	SAMHD1
4.43764e-06	0.627804	0.883	0.789	0.120105	NF	SUB1
4.45339e-06	-0.931484	0.226	0.43	0.120531	NF	MMP23B
5.16954e-06	-0.819076	0.237	0.465	0.139914	NF	OMD
5.45972e-06	0.645799	0.825	0.728	0.147767	NF	ATP5I
5.5446e-06	-2.43659	0.318	0.509	0.150065	NF	UAP1
5.64666e-06	0.840481	0.767	0.667	0.152827	NF	NDUFB4
5.70658e-06	0.417253	0.963	0.904	0.154449	NF	BTF3
5.89611e-06	-1.18534	0.156	0.325	0.159578	NF	NOLC1
6.00537e-06	-0.670823	0.111	0.272	0.162535	NF	PGM1
6.00913e-06	2.17804	0.299	0.105	0.162637	NF	MUC6
6.01618e-06	-0.855524	0.353	0.579	0.162828	NF	GNB2
6.18922e-06	0.702341	0.818	0.728	0.167511	NF	HINT1
6.6128e-06	-1.57352	0.159	0.333	0.178975	NF	ACIN1
6.73834e-06	0.420468	0.975	0.939	0.182373	NF	RPS21
6.77267e-06	-0.871503	0.143	0.316	0.183302	NF	MAP3K2
6.86482e-06	1.15074	0.692	0.632	0.185796	NF	COX7A1
7.34017e-06	0.575167	0.908	0.816	0.198662	NF	FBLN5
7.3817e-06	0.468092	0.99	0.974	0.199786	NF	RPL22
7.68933e-06	-0.655309	0.131	0.298	0.208112	NF	TPGS2
7.70894e-06	-0.872114	0.429	0.675	0.208642	NF	ARPC1B
7.73335e-06	-1.25358	0.621	0.754	0.209303	NF	CPE
7.80592e-06	0.984571	0.646	0.5	0.211267	NF	SF3B14
7.82643e-06	-0.654765	0.37	0.579	0.211822	NF	HSPA1B
7.83464e-06	-0.704076	0.922	0.939	0.212045	NF	PSAP
7.85904e-06	-0.897794	0.132	0.298	0.212705	NF	ELK3
8.02048e-06	0.782729	0.824	0.728	0.217074	NF	C14orf2
8.2775e-06	-1.40692	0.114	0.263	0.224031	NF	CTSS
8.70234e-06	-1.08331	0.337	0.57	0.235529	NF	PDGFRL
8.9947e-06	0.538029	0.947	0.86	0.243442	NF	ATP5E
9.4262e-06	-0.89575	0.484	0.719	0.25512	NF	ISLR
9.44852e-06	0.670277	0.795	0.684	0.255724	NF	ATP5J
9.5098e-06	-0.631985	0.371	0.614	0.257383	NF	TMEM165
9.5523e-06	-1.43484	0.206	0.386	0.258533	NF	RAMP2
9.81998e-06	-1.73061	0.318	0.509	0.265778	NF	CDKN1A
1.07026e-05	-0.812717	0.202	0.404	0.289667	NF	SEC23A
1.08955e-05	0.600639	0.871	0.737	0.294888	NF	NDUFS5
1.10464e-05	0.808176	0.763	0.702	0.298972	NF	NDUFA1
1.22141e-05	-1.09787	0.108	0.254	0.330576	NF	SCRG1
1.27285e-05	-1.3505	0.151	0.316	0.344498	NF	ZC3HAV1
1.2829e-05	-1.13633	0.257	0.456	0.347216	NF	VGLL4
1.32435e-05	1.16201	0.689	0.535	0.358436	NF	HSPB6
1.38252e-05	1.55406	0.476	0.307	0.37418	NF	RORA
1.40115e-05	0.677968	0.983	0.93	0.379222	NF	MYL6
1.4292e-05	-0.615573	0.493	0.728	0.386813	NF	PODN
1.43232e-05	0.711608	0.81	0.754	0.387656	NF	USMG5
1.44479e-05	0.720162	0.841	0.746	0.391033	NF	C12orf57
1.47416e-05	0.868329	0.728	0.64	0.398981	NF	ESD
1.48772e-05	-1.85304	0.213	0.377	0.40265	NF	HIF1A
1.54185e-05	-1.0045	0.846	0.921	0.417301	NF	COL6A1
1.55241e-05	-0.416277	0.999	1	0.420159	NF	FTL
1.55653e-05	0.558198	0.832	0.754	0.421275	NF	GNG11
1.57061e-05	0.914697	0.745	0.614	0.425085	NF	EPHX1
1.59197e-05	-1.829	0.213	0.386	0.430867	NF	IFRD1
1.61108e-05	-0.619222	0.133	0.298	0.43604	NF	AGTRAP
1.61374e-05	-1.02439	0.116	0.263	0.436757	NF	AP3D1
1.65363e-05	-0.809001	0.204	0.395	0.447554	NF	SLC40A1
1.66909e-05	-0.83635	0.984	0.982	0.451738	NF	H3F3B
1.68151e-05	-1.14003	0.246	0.456	0.455102	NF	GABARAPL1
1.70217e-05	-1.09934	0.186	0.36	0.460694	NF	BHLHE40
1.70277e-05	0.600243	0.936	0.93	0.460855	NF	SKP1
1.76574e-05	-0.825381	0.323	0.535	0.477897	NF	CTSA
1.79676e-05	-0.958885	0.12	0.281	0.486294	NF	TIA1
1.81056e-05	1.56454	0.416	0.228	0.490028	NF	SNORD3A
1.85868e-05	-1.27775	0.684	0.763	0.503052	NF	BGN
1.86113e-05	-0.869893	0.154	0.325	0.503714	NF	STAT2
1.8741e-05	0.366284	0.999	0.982	0.507225	NF	RPL23A
1.90655e-05	0.813963	0.801	0.667	0.516009	NF	ADH1B
1.99899e-05	-0.786156	0.335	0.535	0.541028	NF	HLA-DPA1
2.02091e-05	2.20613	0.326	0.149	0.54696	NF	FMO3
2.04541e-05	-1.86179	0.927	0.921	0.553589	NF	JUN
2.08282e-05	-0.847162	0.252	0.456	0.563715	NF	HBP1
2.10506e-05	-0.6229	0.16	0.333	0.569734	NF	GJA1
2.12889e-05	1.69957	0.428	0.263	0.576183	NF	USP53
2.15361e-05	0.945911	0.683	0.553	0.582873	NF	FOXO3
2.15504e-05	1.57732	0.695	0.632	0.583263	NF	TCEAL4
2.18e-05	-0.687778	0.335	0.553	0.590017	NF	LRP10
2.18629e-05	0.753526	0.823	0.728	0.59172	NF	PRDX5
2.18708e-05	-1.23337	0.175	0.342	0.591933	NF	NABP1
2.19768e-05	-0.436635	0.155	0.333	0.594803	NF	STK3
2.21894e-05	0.650894	0.821	0.772	0.600555	NF	COX7A2
2.23864e-05	-0.935472	0.257	0.456	0.605888	NF	SNX9
2.24626e-05	-0.833232	0.966	0.982	0.607951	NF	NEAT1
2.28138e-05	-0.541948	0.947	0.982	0.617457	NF	HLA-A
2.29589e-05	0.375068	0.997	0.956	0.621383	NF	RPL18
2.30573e-05	-0.577611	0.294	0.526	0.624047	NF	NPDC1
2.32072e-05	1.47075	0.438	0.281	0.628103	NF	MLTK
2.3483e-05	-0.92642	0.2	0.395	0.635566	NF	PFKL
2.36772e-05	0.472563	0.684	0.561	0.640824	NF	PDK4
2.37371e-05	-0.618322	0.195	0.386	0.642445	NF	NR1H2
2.41694e-05	1.58087	0.384	0.202	0.654145	NF	SNORA76
2.43878e-05	-2.04218	0.144	0.298	0.660056	NF	TNFAIP2
2.48353e-05	0.742906	0.847	0.789	0.672167	NF	PRDX1
2.56248e-05	-0.464561	0.352	0.596	0.693536	NF	SEC31A
2.66612e-05	-2.01157	0.159	0.307	0.721585	NF	ALDH1A3
2.67254e-05	-1.21097	0.349	0.518	0.723323	NF	TNXB
2.72183e-05	-1.1747	0.293	0.474	0.736663	NF	MIDN
2.74558e-05	-1.71294	0.157	0.316	0.74309	NF	LEPR
2.92627e-05	-0.717619	0.237	0.439	0.791995	NF	SUCLG2
2.92729e-05	-0.846029	0.16	0.325	0.79227	NF	CD68
2.9345e-05	1.49058	0.302	0.114	0.794222	NF	AMBP
2.94463e-05	1.24399	0.657	0.544	0.796963	NF	LAMB1
3.06508e-05	-0.644617	0.472	0.702	0.829563	NF	RRBP1
3.14652e-05	-0.908405	0.201	0.377	0.851605	NF	C16orf89
3.20523e-05	-0.598081	0.116	0.254	0.867496	NF	SIK1
3.20561e-05	-1.01758	0.218	0.404	0.867598	NF	COL16A1
3.27816e-05	0.522269	0.929	0.939	0.887234	NF	SEC62
3.29731e-05	-0.92316	0.501	0.684	0.892417	NF	TMEM176A
3.69546e-05	1.08538	0.587	0.43	1	NF	CITED2
3.69605e-05	-1.16183	0.298	0.491	1	NF	SERTAD1
3.83114e-05	-0.42428	0.52	0.719	1	NF	SPON2
3.85167e-05	-0.515917	0.157	0.325	1	NF	RNF19A
3.9082e-05	1.48151	0.728	0.623	1	NF	ADIRF
3.92889e-05	0.628756	0.791	0.711	1	NF	PARK7
4.00237e-05	-1.00007	0.224	0.404	1	NF	LOXL1
4.05279e-05	0.328256	0.987	0.982	1	NF	RPL5
4.10721e-05	-0.432121	0.216	0.412	1	NF	SPSB3
4.16705e-05	-0.50744	0.321	0.561	1	NF	PTTG1IP
4.19253e-05	-0.942359	0.12	0.263	1	NF	INSIG2
4.21355e-05	-0.570837	0.465	0.684	1	NF	CPQ
4.21696e-05	-0.807102	0.419	0.623	1	NF	CALU
4.25939e-05	-1.50802	0.6	0.754	1	NF	MT-ND4L
4.31172e-05	-0.464972	0.92	0.965	1	NF	S100A11
4.31949e-05	-1.38361	0.193	0.36	1	NF	DCLK1
4.36404e-05	-0.739993	0.18	0.351	1	NF	SLC25A37
4.55826e-05	-0.587153	0.459	0.702	1	NF	NUCB1
4.58942e-05	0.587841	0.741	0.588	1	NF	GGT5
4.63096e-05	0.573177	0.894	0.868	1	NF	CHCHD2
4.63315e-05	-2.05293	0.215	0.368	1	NF	PIM1
4.68961e-05	1.12584	0.793	0.684	1	NF	MT1X
4.73948e-05	1.00822	0.675	0.64	1	NF	SPCS1
4.78151e-05	-0.827338	0.158	0.325	1	NF	ETS2
4.80936e-05	-1.20658	0.136	0.289	1	NF	URM1
4.81472e-05	0.976377	0.736	0.702	1	NF	TPM1
4.98907e-05	-0.627852	0.154	0.316	1	NF	ITGAE
5.02377e-05	-0.834311	0.207	0.377	1	NF	SNAP23
5.136e-05	0.713676	0.697	0.623	1	NF	MAP1B
5.14937e-05	-0.981347	0.226	0.404	1	NF	GNAI3
5.23257e-05	-1.09973	0.215	0.395	1	NF	H1FX
5.54451e-05	0.42854	0.971	0.939	1	NF	PFDN5
5.54962e-05	-1.03437	0.176	0.342	1	NF	RECQL
5.70469e-05	-0.495387	0.166	0.342	1	NF	DAP
5.86862e-05	1.23015	0.627	0.544	1	NF	FAM162A
5.88063e-05	1.03484	0.55	0.43	1	NF	ZBTB16
5.89005e-05	0.593442	0.634	0.482	1	NF	PTEN
5.90372e-05	-0.852599	0.227	0.404	1	NF	FKBP9
5.93781e-05	-0.902834	0.186	0.36	1	NF	GDI1
6.02274e-05	0.692483	0.782	0.667	1	NF	NENF
6.07895e-05	-1.03146	0.12	0.254	1	NF	RP11-138A9.1
6.19844e-05	-0.826566	0.176	0.351	1	NF	ZNF704
6.34286e-05	-0.516786	0.299	0.526	1	NF	TMEM248
6.81319e-05	-0.681974	0.221	0.404	1	NF	UBL3
6.88772e-05	-2.52742	0.846	0.807	1	NF	CLU
6.94464e-05	-1.15552	0.259	0.439	1	NF	RAB31
6.94769e-05	1.47971	0.361	0.175	1	NF	CLDN10
7.00842e-05	-1.14685	0.206	0.377	1	NF	CCND2
7.0408e-05	-2.02209	0.198	0.342	1	NF	GFPT2
7.29558e-05	-0.805274	0.651	0.825	1	NF	TAGLN2
7.63127e-05	-0.640599	0.493	0.693	1	NF	SLC38A2
7.76152e-05	0.880983	0.603	0.465	1	NF	CAV1
8.14924e-05	-0.738035	0.184	0.351	1	NF	MOXD1
8.42397e-05	0.26613	1	1	1	NF	TPT1
8.50339e-05	1.8516	0.64	0.553	1	NF	TAGLN
8.75637e-05	-1.72451	0.278	0.447	1	NF	B4GALT1
8.82974e-05	1.66714	0.364	0.211	1	NF	IER3IP1.1
8.83005e-05	-0.64818	0.167	0.325	1	NF	PDLIM3
9.0672e-05	1.12119	0.64	0.579	1	NF	NDUFB7
9.09565e-05	-0.45649	0.135	0.289	1	NF	CNPY4
9.2442e-05	0.641553	0.645	0.482	1	NF	COL4A1
9.47023e-05	-0.83949	0.126	0.272	1	NF	RNF24
9.52198e-05	0.324837	0.997	1	1	NF	RPL15
9.58964e-05	1.19298	0.564	0.43	1	NF	FHL2
9.74531e-05	-0.673602	0.127	0.272	1	NF	RNPEP
9.85754e-05	-1.07661	0.202	0.351	1	NF	UGCG
9.97337e-05	-0.483034	0.593	0.816	1	NF	ARF4
0.000101083	0.63624	0.765	0.667	1	NF	ATP1A1
0.000102661	-0.641066	0.146	0.298	1	NF	PLA2G16
0.00010268	-1.44175	0.138	0.272	1	NF	MESDC1
0.000104772	-0.883215	0.138	0.289	1	NF	CNP
0.000104996	-0.485953	0.145	0.298	1	NF	WBP1L
0.000105037	-0.689531	0.521	0.728	1	NF	LRPAP1
0.0001067	-1.13548	0.136	0.281	1	NF	RPS6KA3
0.000108381	-0.368398	0.324	0.553	1	NF	FLOT1
0.000109064	0.873174	0.727	0.684	1	NF	ATP5O
0.000113428	-0.512153	0.559	0.772	1	NF	CYB5R3
0.000115008	0.672627	0.84	0.781	1	NF	COX6B1
0.000116752	-1.28847	0.306	0.482	1	NF	KLF10
0.000117465	-0.887474	0.221	0.395	1	NF	SEC61A1
0.000118247	-1.14466	0.131	0.272	1	NF	NUDT22
0.000122871	0.400871	0.884	0.763	1	NF	EDF1
0.000125783	-0.79879	0.199	0.368	1	NF	VCAM1
0.00012726	-1.03908	0.129	0.272	1	NF	BACE2
0.000127422	0.635312	0.773	0.746	1	NF	TBCA
0.000130124	-0.666974	0.119	0.254	1	NF	PCGF2
0.000134461	-0.863454	0.8	0.851	1	NF	EGR1
0.000136138	-0.635254	0.306	0.509	1	NF	PDIA4
0.000137477	-1.43734	0.144	0.281	1	NF	TRIB1
0.00013835	-0.973103	0.233	0.404	1	NF	ANTXR1
0.000138772	1.07361	0.308	0.149	1	NF	DDAH1
0.000139563	-0.41533	0.147	0.298	1	NF	JMJD6
0.000141493	-0.593749	0.369	0.579	1	NF	SUMO3
0.000142403	2.4374	0.286	0.14	1	NF	OGFRL1
0.000142531	1.34022	0.356	0.184	1	NF	RAMP1
0.000142632	-1.1531	0.547	0.342	1	NF	SPINK1
0.000143532	-0.895179	0.12	0.254	1	NF	ST3GAL4
0.000144045	0.919182	0.622	0.526	1	NF	SLIRP
0.000145106	-0.679671	0.55	0.711	1	NF	PPIC
0.00015124	-1.53441	0.158	0.307	1	NF	ITGBL1
0.00015167	-0.576789	0.175	0.333	1	NF	STX4
0.000159709	0.410118	0.885	0.789	1	NF	RPS27L
0.000160832	-0.979357	0.386	0.605	1	NF	CLK1
0.000161864	-0.800095	0.165	0.325	1	NF	EFHC1
0.000161901	-1.28561	0.779	0.851	1	NF	CEBPD
0.000162881	-0.695265	0.127	0.263	1	NF	TRIM47
0.000163401	0.880338	0.806	0.693	1	NF	OLFML3
0.000163737	-1.77273	0.155	0.298	1	NF	SLC20A1
0.000164203	-1.45897	0.277	0.465	1	NF	PLBD1
0.00016718	-0.751394	0.242	0.412	1	NF	CREBRF
0.000167776	-0.797824	0.386	0.553	1	NF	COL5A2
0.000169235	0.635879	0.758	0.719	1	NF	ATP6V1G1
0.000171248	-1.28183	0.191	0.342	1	NF	OSMR
0.00017449	0.918599	0.684	0.588	1	NF	ISCU
0.000175547	-1.05295	0.361	0.535	1	NF	CCPG1
0.000185075	-0.73427	0.56	0.763	1	NF	NFE2L2
0.000187945	1.40626	0.342	0.184	1	NF	GMNN
0.000189326	-0.828548	0.957	0.947	1	NF	CCDC80
0.000190054	-0.59681	0.976	0.982	1	NF	FBLN1
0.000190221	-1.00987	0.226	0.377	1	NF	ANGPTL2
0.000190793	-1.35461	0.324	0.482	1	NF	MAFF
0.000193819	0.858536	0.64	0.535	1	NF	NDUFB9
0.000196241	-0.706947	0.313	0.526	1	NF	CAPZA1
0.000196593	-0.377791	0.254	0.447	1	NF	PCMTD1
0.000199678	-0.856808	0.121	0.254	1	NF	CLIC2
0.000199953	-0.463568	0.314	0.491	1	NF	SLIT3
0.000202717	0.570723	0.879	0.781	1	NF	TCEB2
0.00020404	-0.756558	0.2	0.368	1	NF	EMC10
0.000207523	-0.793856	0.136	0.272	1	NF	GAS7
0.000208896	-0.67171	0.716	0.807	1	NF	AEBP1
0.000210241	1.27373	0.533	0.395	1	NF	TCF21
0.000212023	-1.53394	0.784	0.842	1	NF	CFH
0.000212306	-0.793528	0.318	0.518	1	NF	C5orf15
0.000215521	1.02161	0.644	0.526	1	NF	CYGB
0.000217861	-0.682682	0.167	0.325	1	NF	MAGED1
0.00021927	1.61282	0.371	0.228	1	NF	MYLK
0.000220407	-0.509836	0.282	0.474	1	NF	TMEM43
0.000222409	-0.962045	0.143	0.289	1	NF	STK25
0.00022467	-0.448161	0.275	0.456	1	NF	GNAI2
0.000230305	0.869238	0.641	0.544	1	NF	NDUFA3
0.000232856	1.55727	0.293	0.132	1	NF	PNLIPRP1
0.000233106	-0.516134	0.139	0.281	1	NF	TMED1
0.000233286	-0.666923	0.142	0.281	1	NF	CAMK2D
0.000234047	-0.759332	0.288	0.482	1	NF	ABL2
0.000238584	0.884113	0.485	0.36	1	NF	CSRP1
0.000238617	-1.3742	0.132	0.263	1	NF	CREB3L1
0.000242831	0.578103	0.705	0.614	1	NF	KRTCAP2
0.000245303	-0.999884	0.131	0.263	1	NF	MED8
0.000250951	1.67441	0.253	0.105	1	NF	GALNT16
0.000253854	-0.609701	0.507	0.693	1	NF	HERPUD1
0.000258517	-0.794061	0.333	0.526	1	NF	CYP1B1
0.000262499	0.559256	0.718	0.605	1	NF	METTL7A
0.000264213	-0.662837	0.421	0.623	1	NF	CAST
0.000270365	0.896471	0.606	0.526	1	NF	GABARAP
0.000277397	0.272655	0.998	0.982	1	NF	RPL18A
0.00028178	-0.929128	0.159	0.307	1	NF	PHF11
0.000290345	0.544817	0.35	0.193	1	NF	CPA2
0.000296888	-1.63853	0.146	0.281	1	NF	PHLDA3
0.000303225	0.781057	0.655	0.553	1	NF	ATPIF1
0.000305971	-0.486907	0.278	0.474	1	NF	APH1A
0.000307362	-0.469151	0.288	0.482	1	NF	LAMB2
0.000309141	-0.475586	0.122	0.254	1	NF	SH3GL1
0.000313871	-0.600093	0.834	0.93	1	NF	COL6A3
0.000316161	1.10552	0.503	0.412	1	NF	TMEM256
0.000316604	0.272239	0.997	0.965	1	NF	RPL28
0.000319462	0.314011	0.995	0.991	1	NF	RPL8
0.000319667	-0.619369	0.409	0.605	1	NF	TMED9
0.000321938	1.09099	0.432	0.307	1	NF	ESF1
0.000334109	-0.569404	0.514	0.728	1	NF	P4HB
0.000335706	-0.747049	0.139	0.272	1	NF	CCNY
0.000339891	0.766597	0.705	0.614	1	NF	NDUFB1
0.000340234	-0.355271	0.133	0.272	1	NF	CSAD
0.000340341	0.686665	0.743	0.693	1	NF	BRK1
0.000342141	0.627291	0.821	0.728	1	NF	ATP5G2
0.000344363	-0.933125	0.195	0.351	1	NF	GBP2
0.000349392	-0.39999	0.291	0.5	1	NF	GNG12
0.000356786	-0.647634	0.235	0.395	1	NF	VEGFB
0.00035842	0.7486	0.983	0.982	1	NF	CALD1
0.00036172	-0.733628	0.337	0.526	1	NF	MVP
0.000362464	-0.656584	0.138	0.272	1	NF	SLC25A39
0.000371731	-0.60767	0.267	0.447	1	NF	PIGT
0.0003816	0.512721	0.884	0.825	1	NF	COX4I1
0.000382016	-0.46642	0.151	0.289	1	NF	TMF1
0.000386052	-0.557844	0.234	0.412	1	NF	CDK5RAP3
0.000387561	-0.722844	0.441	0.667	1	NF	AKAP13
0.000391075	-0.759534	0.164	0.307	1	NF	CRLS1
0.000391717	-0.855722	0.576	0.684	1	NF	NBL1
0.000397983	-0.636309	0.272	0.447	1	NF	LY96
0.00039825	-0.867296	0.201	0.36	1	NF	PDPN
0.000403277	-0.482939	0.166	0.316	1	NF	ARL8B
0.000407152	-1.26452	0.349	0.509	1	NF	DDX3X
0.000420237	0.392269	0.998	0.982	1	NF	IGFBP7
0.000423005	0.947721	0.556	0.456	1	NF	DDT
0.000423018	-0.435815	0.166	0.316	1	NF	PTS
0.000427203	-0.88635	0.442	0.614	1	NF	CD9
0.000429111	-0.531943	0.263	0.447	1	NF	SERPINB1
0.000430728	0.836516	0.654	0.605	1	NF	MYEOV2
0.000436845	0.498379	0.891	0.851	1	NF	OST4
0.000446281	-0.960585	0.167	0.316	1	NF	LIPA
0.000452345	-0.595801	0.36	0.544	1	NF	DST
0.000459156	-0.893805	0.241	0.404	1	NF	NEU1
0.000462563	-0.548682	0.301	0.482	1	NF	CLIC4
0.000462932	-0.902271	0.132	0.263	1	NF	IL13RA1
0.000464697	-0.682821	0.29	0.439	1	NF	HES1
0.000467706	-1.27136	0.136	0.263	1	NF	ELMSAN1
0.000470354	0.745712	0.574	0.465	1	NF	VAMP5
0.000478033	1.19501	0.493	0.395	1	NF	RBPMS
0.000483173	-0.805505	0.17	0.316	1	NF	MAP1A
0.000489932	-0.764257	0.184	0.333	1	NF	CSNK1D
0.000508236	-0.845973	0.151	0.281	1	NF	MAZ
0.000508401	0.385488	0.932	0.947	1	NF	NPM1
0.000515006	0.431833	0.924	0.895	1	NF	RPL36AL
0.000515499	-1.97298	0.237	0.377	1	NF	SGK1
0.000519438	-0.752738	0.356	0.544	1	NF	LMO4
0.000519634	-0.325995	0.279	0.456	1	NF	TAPBP
0.000523044	0.700517	0.699	0.658	1	NF	MINOS1
0.000533625	-0.752747	0.171	0.316	1	NF	FYN
0.000538333	-0.859248	0.186	0.325	1	NF	VEGFA
0.000547014	-0.760189	0.24	0.404	1	NF	FAP
0.000547422	-0.853298	0.234	0.395	1	NF	GLUD1
0.000550779	1.44948	0.331	0.193	1	NF	COX6A1P2
0.000551374	0.679135	0.762	0.711	1	NF	ATP5D
0.000555191	-0.567421	0.352	0.553	1	NF	SLC39A1
0.000559446	-0.805704	0.186	0.316	1	NF	MEDAG
0.000566827	-1.58965	0.877	0.912	1	NF	DUSP1
0.00057632	-0.734324	0.396	0.561	1	NF	PLXDC2
0.000578394	0.909843	0.545	0.412	1	NF	LAMA2
0.000582811	-0.755073	0.461	0.614	1	NF	FAM133B
0.000592048	0.306275	0.989	0.965	1	NF	RPL7A
0.000595635	-0.758532	0.356	0.535	1	NF	PRSS23
0.000609807	0.295876	0.997	0.965	1	NF	RPS8
0.000620828	-0.914995	0.507	0.684	1	NF	HNRNPH1
0.000628412	0.570394	0.414	0.263	1	NF	ATP1B1
0.00064558	-0.509943	0.225	0.395	1	NF	CERCAM
0.000649427	-0.676103	0.475	0.675	1	NF	CANX
0.000652071	-0.812209	0.141	0.281	1	NF	IRF2BPL
0.000653958	-0.410371	0.531	0.719	1	NF	BTG2
0.000658978	-0.507087	0.551	0.719	1	NF	IFI16
0.000661092	0.607112	0.864	0.798	1	NF	GAS6
0.000667527	-0.534745	0.182	0.333	1	NF	CYP27A1
0.000670807	0.544595	0.817	0.746	1	NF	NDUFA13
0.000681902	-0.687115	0.379	0.544	1	NF	SAR1A
0.000684157	0.423241	0.978	0.974	1	NF	ACTG1
0.000688037	-1.19704	0.166	0.307	1	NF	REV3L
0.000688415	-0.570697	0.231	0.404	1	NF	WBP2
0.000692739	1.53876	0.441	0.289	1	NF	COLEC11
0.000693806	-0.921561	0.18	0.316	1	NF	C10orf54
0.00070781	0.78156	0.684	0.649	1	NF	CLTA
0.000708566	-0.444616	0.148	0.289	1	NF	NINJ1
0.000708651	-0.666006	0.159	0.298	1	NF	GULP1
0.000729222	-0.760995	0.176	0.316	1	NF	TUBB2A
0.000729598	-0.291707	0.247	0.43	1	NF	TMEM106B
0.000742802	-0.724559	0.162	0.298	1	NF	VEZF1
0.00074741	-0.519765	0.193	0.351	1	NF	MKRN1
0.000765076	1.03849	0.549	0.456	1	NF	CSNK2B
0.000767958	-0.592601	0.313	0.5	1	NF	SKAP2
0.000775682	-0.761577	0.25	0.395	1	NF	ILF3
0.000788425	-1.29444	0.134	0.254	1	NF	ADAM9
0.000796753	0.85626	0.562	0.43	1	NF	HNMT
0.0008012	1.14049	0.443	0.342	1	NF	LSMD1
0.000803954	-0.673014	0.225	0.368	1	NF	CDH11
0.000806582	-0.51336	0.191	0.342	1	NF	IRS2
0.000806627	-0.548392	0.151	0.289	1	NF	APMAP
0.000808986	-1.06927	0.135	0.254	1	NF	PNRC2
0.000809113	-1.16754	0.136	0.254	1	NF	PTK7
0.000820604	-0.812656	0.335	0.509	1	NF	JMJD1C
0.000821406	1.04709	0.594	0.509	1	NF	ROMO1
0.000824427	-0.487535	0.236	0.377	1	NF	OPTN
0.000826045	0.293211	1	0.991	1	NF	MT-ND2
0.000858428	0.293042	0.996	0.982	1	NF	RPS6
0.000863248	-0.732889	0.145	0.281	1	NF	BAZ2B
0.000868244	-0.637445	0.449	0.658	1	NF	LAMP2
0.000885069	-0.368029	0.16	0.298	1	NF	BIN1
0.000890025	-0.955617	0.269	0.412	1	NF	PVRL2
0.000896982	0.759846	0.597	0.5	1	NF	MRPL20
0.000915786	-0.571953	0.492	0.675	1	NF	GRN
0.000924865	-0.842007	0.299	0.465	1	NF	LTBP1
0.000925242	-0.452369	0.202	0.36	1	NF	TTC17
0.00093194	-1.12693	0.135	0.254	1	NF	IWS1
0.000935531	-0.992063	0.216	0.36	1	NF	PCDH9
0.000943563	-1.79322	0.235	0.377	1	NF	SPSB1
0.000968354	0.658425	0.485	0.342	1	NF	EDNRB
0.00097802	0.410139	0.917	0.877	1	NF	RPL17
0.000995744	0.498654	0.7	0.658	1	NF	C19orf53
0.000997792	-0.962112	0.584	0.746	1	NF	DNAJA1
0.00100737	-0.672692	0.68	0.807	1	NF	BTG1
0.00100912	-0.453669	0.199	0.351	1	NF	CAPN1
0.0010101	-0.531776	0.13	0.254	1	NF	PPP3CB
0.0010107	-0.399381	0.808	0.93	1	NF	RTN4
0.00103495	0.820162	0.584	0.491	1	NF	EIF5B
0.00103732	-0.963458	0.198	0.351	1	NF	ZNF638
0.00105033	0.395551	0.972	0.965	1	NF	RPL27
0.00105288	-0.683791	0.691	0.781	1	NF	SDCBP
0.00105395	-0.71364	0.18	0.316	1	NF	SEC24D
0.00106183	-0.360784	0.134	0.263	1	NF	HTRA2
0.00106355	-0.567691	0.157	0.289	1	NF	LAPTM4B
0.00107426	-0.460802	0.548	0.719	1	NF	AKAP12
0.00110117	-0.71695	0.132	0.254	1	NF	TMOD3
0.00110659	-0.60245	0.165	0.298	1	NF	IFT43
0.00114282	0.381488	0.985	0.974	1	NF	UBA52
0.00116022	-0.683315	0.692	0.798	1	NF	NFIB
0.0011659	-0.38555	0.155	0.289	1	NF	PCMTD2
0.00119217	-0.58465	0.134	0.254	1	NF	JAM3
0.00119423	0.352929	0.997	0.991	1	NF	RPS3
0.00122311	-0.584386	0.174	0.307	1	NF	CRELD2
0.00122873	-0.526728	0.167	0.298	1	NF	CREB1
0.00123279	-0.433775	0.175	0.316	1	NF	C7orf50
0.00124403	-0.334045	0.13	0.254	1	NF	NRBF2
0.00124623	-0.919314	0.162	0.289	1	NF	ZNF280D
0.00124824	-0.824345	0.737	0.842	1	NF	MCL1
0.00126851	0.564056	0.437	0.325	1	NF	KRT8
0.00127661	-0.377204	0.394	0.596	1	NF	CLEC2B
0.00127973	-0.484921	0.441	0.64	1	NF	ZBTB20
0.00128813	-0.306793	0.135	0.263	1	NF	FAM192A
0.00131053	-0.628338	0.159	0.289	1	NF	CCDC109B
0.00131781	-0.568158	0.19	0.325	1	NF	PHACTR2
0.00133826	-0.559883	0.326	0.167	1	NF	PLVAP
0.00136189	-1.61636	0.25	0.404	1	NF	ITFG1
0.00138213	-0.826489	0.486	0.623	1	NF	PKM
0.00138748	-0.251831	0.301	0.491	1	NF	BCLAF1
0.00140215	-1.13138	0.14	0.263	1	NF	HDAC5
0.00142948	-0.697431	0.154	0.281	1	NF	AATF
0.0014499	0.677668	0.979	0.93	1	NF	MT2A
0.00148692	-0.931363	0.283	0.421	1	NF	FXYD5
0.00149845	-0.419246	0.233	0.395	1	NF	DNAJB11
0.0015204	-0.383444	0.288	0.465	1	NF	FAM46A
0.00154759	0.983459	0.472	0.351	1	NF	MATR3
0.00154887	-0.704508	0.492	0.667	1	NF	RAP1B
0.00155549	-0.586866	0.231	0.377	1	NF	FKBP11
0.00158038	0.627168	0.698	0.632	1	NF	C19orf43
0.00158363	-0.409368	0.167	0.281	1	NF	MMP7
0.00160364	-0.44281	0.29	0.447	1	NF	CBX6
0.00160876	0.317238	0.978	0.939	1	NF	RPS5
0.00165537	-0.56535	0.717	0.842	1	NF	WSB1
0.00172335	-1.00528	0.262	0.404	1	NF	PTBP1
0.00174999	-1.33204	0.175	0.298	1	NF	RNF213
0.00175571	-0.622748	0.245	0.395	1	NF	EEA1
0.00178379	-0.510781	0.563	0.754	1	NF	SRSF7
0.00178974	0.272025	0.993	0.974	1	NF	RPS9
0.00179278	-0.473497	0.229	0.386	1	NF	LGMN
0.00180715	0.771377	0.585	0.5	1	NF	NDUFS4
0.00181404	-0.652136	0.464	0.649	1	NF	PRRC2C
0.00182482	0.393971	0.802	0.719	1	NF	PTMS
0.00182766	-0.582024	0.313	0.5	1	NF	SDF2
0.00185381	-0.782231	0.187	0.316	1	NF	LMCD1
0.00185724	0.672087	0.62	0.57	1	NF	MAP1LC3A
0.00186755	-1.3212	0.23	0.368	1	NF	NCALD
0.00199223	0.473924	0.919	0.904	1	NF	IFITM2
0.00199742	-0.434546	0.225	0.377	1	NF	GPX8
0.00200063	-0.985049	0.382	0.535	1	NF	OS9
0.00200437	-0.464943	0.176	0.307	1	NF	CHP1
0.0020196	-0.33673	0.646	0.807	1	NF	YBX3
0.00202664	-0.908127	0.437	0.614	1	NF	UGP2
0.0020519	-0.647627	0.151	0.272	1	NF	CALHM2
0.00205414	0.645557	0.749	0.684	1	NF	C4orf3
0.00206941	0.501458	0.777	0.737	1	NF	ERH
0.00207037	-0.322381	0.195	0.342	1	NF	PPP1R10
0.00213165	0.684779	0.799	0.833	1	NF	UQCRQ
0.00213563	0.601484	0.681	0.675	1	NF	COX8A
0.00214629	1.02755	0.486	0.404	1	NF	SELENBP1
0.00215175	-0.414705	0.181	0.316	1	NF	PPP2R2A
0.00219995	-0.37698	0.177	0.316	1	NF	SHC1
0.00220341	0.865753	0.526	0.456	1	NF	LSM3
0.0022043	-1.45371	0.163	0.281	1	NF	ANGPTL4
0.00220534	-0.545961	0.202	0.342	1	NF	H6PD
0.00220894	-0.501117	0.639	0.772	1	NF	ASPN
0.00222021	-0.627378	0.609	0.746	1	NF	TSPAN4
0.00224098	-0.603343	0.287	0.456	1	NF	HM13
0.00225123	0.640434	0.647	0.579	1	NF	ENY2
0.00226297	-0.295347	0.194	0.342	1	NF	ABCA1
0.00229683	-0.558006	0.158	0.281	1	NF	SMARCC2
0.00232021	-0.274159	0.141	0.263	1	NF	RALGDS
0.00235117	0.260594	0.963	0.947	1	NF	EEF1D
0.00236	-0.509729	0.186	0.316	1	NF	C6orf89
0.00237841	0.715847	0.733	0.667	1	NF	PDGFRA
0.00240372	-0.363612	0.282	0.439	1	NF	LAMA4
0.00243895	-0.88921	0.353	0.5	1	NF	NRP1
0.00245496	-0.745809	0.534	0.702	1	NF	XBP1
0.0024749	-0.401303	0.202	0.342	1	NF	CNRIP1
0.00248016	-0.559986	0.293	0.456	1	NF	CTSO
0.00248315	-0.451988	0.287	0.456	1	NF	GLG1
0.00250707	-0.572188	0.163	0.289	1	NF	CCNG2
0.00251819	-0.687374	0.172	0.307	1	NF	JKAMP
0.00252859	-0.271061	0.252	0.421	1	NF	GLT8D1
0.00252968	-0.742135	0.205	0.342	1	NF	CHPT1
0.00253118	0.396724	0.93	0.93	1	NF	CIRBP
0.00257672	-1.63333	0.252	0.377	1	NF	PTPRS
0.00258819	-0.349207	0.251	0.404	1	NF	CASC4
0.00260659	-0.808784	0.143	0.263	1	NF	USF2
0.00265314	1.05616	0.413	0.298	1	NF	TCP1
0.00267303	0.815806	0.382	0.263	1	NF	GCSH
0.00270262	-0.898498	0.657	0.816	1	NF	FUS
0.00274952	-0.517515	0.252	0.404	1	NF	MGAT1
0.002773	-0.28418	0.187	0.325	1	NF	PTGFRN
0.00281844	-0.413589	0.191	0.325	1	NF	THUMPD1
0.00281855	1.48631	0.326	0.211	1	NF	GATM
0.00283178	-1.10546	0.347	0.491	1	NF	IL32
0.00286243	0.797258	0.437	0.325	1	NF	CAMTA1
0.0028928	-0.280528	0.186	0.325	1	NF	SUN1
0.00291875	-0.501818	0.275	0.439	1	NF	MTUS1
0.00292075	0.660006	0.576	0.447	1	NF	FRZB
0.00292818	-0.556262	0.152	0.272	1	NF	RBM26
0.00295121	-0.895265	0.155	0.272	1	NF	DUSP23
0.00298142	-0.617738	0.479	0.632	1	NF	DAB2
0.00299646	-1.31336	0.599	0.693	1	NF	FGF7
0.00300501	0.626053	0.628	0.579	1	NF	KTN1
0.00302384	0.986237	0.539	0.491	1	NF	C8orf59
0.00306102	1.09028	0.475	0.395	1	NF	PSMA3
0.00308223	-0.256984	0.241	0.386	1	NF	SHISA5
0.00312276	-0.597587	0.223	0.36	1	NF	PAFAH1B1
0.00327061	-0.374369	0.663	0.807	1	NF	ARPC2
0.00328316	-0.264131	0.143	0.263	1	NF	PDS5B
0.00328571	-0.579793	0.258	0.412	1	NF	ZEB1
0.0033047	-0.859032	0.178	0.298	1	NF	ELOVL5
0.00332679	0.657381	0.7	0.614	1	NF	TUBB
0.00336296	-1.46074	0.431	0.579	1	NF	SPTSSA
0.00339319	-0.426297	0.26	0.404	1	NF	WHSC1L1
0.00341958	0.719974	0.79	0.737	1	NF	RHOB
0.00343376	-0.684975	0.197	0.325	1	NF	VASN
0.00343749	-0.338221	0.143	0.263	1	NF	EPN1
0.00343963	0.983484	0.622	0.64	1	NF	LINC00493
0.00345187	-0.359902	0.263	0.421	1	NF	UBE2L6
0.00347682	-0.682468	0.294	0.439	1	NF	F10
0.00350252	-0.739945	0.146	0.254	1	NF	RHOT2
0.00350592	0.356664	0.555	0.404	1	NF	FXYD6
0.00355641	-0.37619	0.162	0.281	1	NF	TMEM115
0.0035612	0.537277	0.733	0.693	1	NF	PSMB1
0.00356695	-0.500852	0.171	0.298	1	NF	PHYKPL
0.00364947	-0.400226	0.324	0.482	1	NF	PABPC4
0.00369618	1.08987	0.302	0.184	1	NF	LIFR
0.00375526	-0.336622	0.209	0.351	1	NF	UBE2J1
0.00375985	-0.523655	0.162	0.281	1	NF	PRAF2
0.00377183	0.363893	0.877	0.807	1	NF	GLTSCR2
0.00378012	-0.81824	0.243	0.377	1	NF	ZCCHC24
0.00379723	-1.9016	0.808	0.833	1	NF	PNRC1
0.00379987	0.442523	0.743	0.684	1	NF	HTRA1
0.00389256	-0.267431	0.206	0.342	1	NF	NPEPPS
0.00389693	1.38834	0.287	0.175	1	NF	RP11-304L19.5
0.00393735	-0.615195	0.286	0.439	1	NF	STAU1
0.00394346	-0.554532	0.453	0.623	1	NF	LITAF
0.00400017	1.3913	0.319	0.219	1	NF	ACAT1
0.00405218	1.03272	0.426	0.333	1	NF	UQCRFS1
0.00405962	1.02353	0.317	0.184	1	NF	STEAP4
0.00410138	-0.443538	0.182	0.307	1	NF	DSE
0.00414511	0.941939	0.517	0.456	1	NF	FILIP1L
0.00414733	-0.259113	0.286	0.447	1	NF	ASNA1
0.0041707	-0.383623	0.269	0.421	1	NF	ARL2BP
0.0041913	-1.11605	0.491	0.605	1	NF	SDC2
0.00423931	-0.46503	0.231	0.368	1	NF	CCNL2
0.00428387	1.21243	0.405	0.307	1	NF	SPRY2
0.00430098	-0.366326	0.383	0.561	1	NF	LTBP3
0.00441726	-1.01861	0.165	0.272	1	NF	C9orf3
0.0044188	0.898107	0.546	0.482	1	NF	DDX18
0.00444756	-0.512609	0.148	0.263	1	NF	SCAMP2
0.00447764	-0.429114	0.165	0.281	1	NF	CCNC
0.00451396	-0.477243	0.152	0.263	1	NF	ARHGAP1
0.00455669	-0.595554	0.627	0.737	1	NF	CD164
0.00464659	-1.02137	0.281	0.412	1	NF	ECM1
0.00466736	0.596238	0.629	0.491	1	NF	NDUFB8.1
0.00467084	0.582674	0.784	0.754	1	NF	TFPI
0.00469505	0.449726	0.474	0.342	1	NF	SCN7A
0.00469926	-0.535282	0.338	0.5	1	NF	CAPN2
0.00480482	-0.548069	0.279	0.412	1	NF	ZEB2
0.00484155	-0.31294	0.207	0.351	1	NF	CTDSP1
0.00487968	0.481066	0.629	0.614	1	NF	GADD45GIP1
0.00488683	1.3087	0.329	0.228	1	NF	MRPL47
0.00489405	-0.306958	0.221	0.36	1	NF	DERL1
0.00489416	-0.439668	0.374	0.544	1	NF	ATP1B3
0.00492938	0.495028	0.689	0.623	1	NF	SGCE
0.00494701	-0.649496	0.207	0.333	1	NF	GUSB
0.00496083	-0.531243	0.158	0.272	1	NF	ZNF83
0.00501349	-0.990948	0.152	0.263	1	NF	SLC35A1
0.00505977	-0.46362	0.167	0.281	1	NF	AP2A1
0.00506973	-0.272903	0.262	0.412	1	NF	MDM4
0.00508476	-0.363142	0.174	0.289	1	NF	RCAN1
0.00510622	-0.778511	0.163	0.281	1	NF	KMT2C
0.00519586	-0.377099	0.229	0.368	1	NF	SNX5
0.00524261	-0.400893	0.234	0.368	1	NF	DNAJB4
0.00526527	0.497326	0.729	0.719	1	NF	SRI
0.00531703	-0.303148	0.34	0.518	1	NF	RNF13
0.0053849	-0.353762	0.169	0.289	1	NF	PEF1
0.00542757	0.905326	0.464	0.377	1	NF	COX16
0.00543152	-0.780202	0.282	0.412	1	NF	PLK3
0.00555261	-0.330967	0.253	0.395	1	NF	PIGP
0.00563134	1.15633	0.25	0.149	1	NF	CWF19L2
0.00570771	0.767798	0.574	0.482	1	NF	NEGR1
0.00574693	-0.616337	0.33	0.465	1	NF	ABCA6
0.00579945	-0.874858	0.164	0.263	1	NF	SNED1
0.00591057	0.711991	0.699	0.667	1	NF	TMEM50A
0.00593755	-0.291937	0.192	0.325	1	NF	DNASE2
0.00594821	-0.29104	0.237	0.377	1	NF	PRMT2
0.00596191	-0.681139	0.166	0.281	1	NF	SECISBP2L
0.00600784	-0.444305	0.386	0.553	1	NF	VCP
0.00607096	-0.458074	0.282	0.421	1	NF	SPTAN1
0.00615541	-0.728838	0.25	0.395	1	NF	SYNPO2
0.00628379	-2.99388	0.207	0.307	1	NF	TPPP3
0.00628948	-0.460419	0.257	0.404	1	NF	IDH3G
0.00658201	-0.627913	0.919	0.93	1	NF	ZFP36
0.0066371	0.905737	0.407	0.298	1	NF	NAA20
0.00672614	-0.395948	0.21	0.342	1	NF	ALKBH5
0.00674173	-0.382994	0.277	0.43	1	NF	PDLIM7
0.00681625	-0.346042	0.193	0.316	1	NF	C16orf45
0.00685814	0.630492	0.651	0.632	1	NF	LAMTOR5
0.00697412	0.837369	0.479	0.412	1	NF	TAF9
0.00697892	0.459867	0.704	0.667	1	NF	ATP5G3
0.00698295	0.878134	0.599	0.526	1	NF	RND3
0.00702955	0.726152	0.527	0.447	1	NF	PSMB5
0.00704063	0.792446	0.469	0.404	1	NF	NDUFA12
0.0070979	-0.324716	0.148	0.254	1	NF	NUBP2
0.00711292	0.583475	0.75	0.719	1	NF	NDUFA11
0.0072066	1.00718	0.418	0.351	1	NF	TIMM8B
0.00729723	0.899722	0.603	0.553	1	NF	GSTO1
0.00735948	0.287772	0.837	0.825	1	NF	TSC22D3
0.00737925	-0.672116	0.675	0.763	1	NF	HNRNPA0
0.00742457	1.17132	0.355	0.254	1	NF	AIMP1
0.0074338	1.4931	0.283	0.193	1	NF	ISYNA1
0.00745018	-0.533486	0.406	0.579	1	NF	RTN3
0.00753674	0.617723	0.7	0.693	1	NF	RSL24D1
0.00754082	1.01783	0.42	0.351	1	NF	POLE4
0.00755411	-0.708095	0.174	0.289	1	NF	TMEM159
0.00756467	0.311571	0.91	0.886	1	NF	GSTP1
0.00780523	1.72371	0.357	0.263	1	NF	CD320
0.00780557	0.624277	0.714	0.675	1	NF	ATP5J2
0.00781194	0.503637	0.704	0.675	1	NF	EIF3K
0.00791601	0.853915	0.504	0.421	1	NF	EPB41L4A-AS1
0.0079241	0.558369	0.597	0.544	1	NF	EIF2S2
0.0080531	-0.382384	0.56	0.737	1	NF	CDC42
0.00818296	-0.648263	0.206	0.333	1	NF	GOLGA2
0.00830425	-0.60468	0.163	0.281	1	NF	TMEM134
0.0084293	-0.671803	0.195	0.307	1	NF	KDELC2
0.00853655	-0.326977	0.323	0.474	1	NF	ARMCX3
0.00865978	-0.519339	0.343	0.5	1	NF	TMEM109
0.00878692	-0.557985	0.155	0.254	1	NF	PLEKHA4
0.00882056	2.58171	0.255	0.158	1	NF	PTX3
0.00890225	-0.339186	0.316	0.465	1	NF	PRR13
0.00890953	1.57036	0.259	0.167	1	NF	GAMT
0.00891876	-0.45676	0.168	0.281	1	NF	ODF3B
0.00898536	0.720398	0.627	0.596	1	NF	TACC1
0.00904629	1.17266	0.316	0.219	1	NF	UPF2
0.00917216	-0.293604	0.557	0.728	1	NF	EFEMP2
0.00927465	0.306326	0.148	0.254	1	NF	KCNMB1
0.00928081	0.533329	0.585	0.509	1	NF	PALLD
0.00931967	-0.299562	0.671	0.842	1	NF	RBM39
0.00934971	-0.390607	0.163	0.272	1	NF	ABL1
0.00938527	-0.70279	0.295	0.43	1	NF	MACF1
0.00941123	1.06141	0.311	0.211	1	NF	MATN2
0.00950436	-0.254012	0.156	0.263	1	NF	COPZ2
0.00957055	-0.585872	0.199	0.316	1	NF	DESI2
0.00958471	-1.11644	0.427	0.561	1	NF	CTNNB1
0.00963338	-1.24213	0.283	0.404	1	NF	FGL2
0.00966916	1.55752	0.312	0.237	1	NF	MPHOSPH10
0.00968592	-1.79235	0.188	0.281	1	NF	CDC42SE1
0.00972991	1.3774	0.359	0.281	1	NF	C12orf75
0.00976582	-0.60664	0.197	0.307	1	NF	GGPS1
0.00990491	-0.28459	0.218	0.333	1	NF	TNFSF13B
0.00991141	-0.325964	0.181	0.298	1	NF	STX7
0.00997031	0.409066	0.913	0.877	1	NF	DYNLL1
4.76771e-61	4.2218	0.298	0.001	1.29038e-56	nCAF	IGKC
1.00923e-57	9.65676	0.272	0	2.73149e-53	nCAF	HAS1
1.7799e-55	4.55854	0.272	0.001	4.8173e-51	nCAF	IGHA1
1.21789e-53	4.76596	0.263	0.001	3.29622e-49	nCAF	JCHAIN
9.98838e-53	10.1992	0.377	0.021	2.70336e-48	nCAF	PLA2G2A
6.70689e-52	5.1552	0.254	0.001	1.81522e-47	nCAF	SNU13
8.50466e-51	-3.12107	0.325	0.965	2.30179e-46	nCAF	INS
4.99695e-50	3.21724	0.474	0.045	1.35242e-45	nCAF	LYZ
9.2823e-47	4.10699	0.333	0.017	2.51226e-42	nCAF	MTRNR2L12
6.72388e-46	4.79112	0.281	0.009	1.81982e-41	nCAF	S100A9
2.77227e-35	3.36044	0.368	0.04	7.50316e-31	nCAF	NR4A2
2.70012e-29	3.30987	0.956	0.604	7.30787e-25	nCAF	COL1A1
2.84409e-28	1.69818	0.482	0.096	7.69753e-24	nCAF	PTGIS
3.12743e-26	2.92039	0.342	0.052	8.46438e-22	nCAF	OLFML2B
5.44408e-26	-0.294894	0.289	0.861	1.47344e-21	nCAF	FXYD2
1.53046e-23	3.18384	0.342	0.061	4.1422e-19	nCAF	MFAP5
9.39553e-23	3.58415	0.623	0.231	2.5429e-18	nCAF	KLF4
2.42847e-21	2.49938	0.368	0.076	6.57265e-17	nCAF	ICAM1
2.78409e-21	3.13414	0.36	0.076	7.53513e-17	nCAF	GPRC5A
3.20356e-20	3.1078	0.614	0.255	8.67044e-16	nCAF	ID3
5.85043e-20	1.83015	0.404	0.096	1.58342e-15	nCAF	DPYSL3
1.0166e-19	2.21013	0.658	0.272	2.75142e-15	nCAF	SLC2A3
1.08261e-19	2.62092	0.974	0.807	2.93009e-15	nCAF	JUNB
1.21476e-19	2.68182	0.649	0.26	3.28774e-15	nCAF	ID2
2.62738e-19	-1.84879	0.825	0.938	7.11099e-15	nCAF	ALDH1A1
4.58087e-19	3.5585	0.281	0.05	1.23981e-14	nCAF	CLDN11
5.44497e-19	-0.803745	0.991	0.998	1.47368e-14	nCAF	RPS28
5.94512e-19	6.81626	0.351	0.087	1.60905e-14	nCAF	TNFAIP6
2.40669e-18	-0.425391	0.333	0.776	6.51371e-14	nCAF	CLPS
3.32389e-18	-0.880995	0.965	0.997	8.99611e-14	nCAF	RPL31
4.40365e-18	2.37718	0.737	0.36	1.19185e-13	nCAF	VCAN
4.6654e-18	2.38071	0.412	0.112	1.26269e-13	nCAF	CD55
1.21894e-17	1.84248	0.36	0.085	3.29907e-13	nCAF	SEMA3C
1.39067e-17	-1.15254	1	1	3.76384e-13	nCAF	TMSB4X
1.54715e-17	0.472542	0.395	0.844	4.18736e-13	nCAF	PRSS1
1.867e-17	1.85704	0.93	0.766	5.05302e-13	nCAF	C3
3.44474e-17	-0.909857	0.965	0.997	9.32318e-13	nCAF	RPL7
5.81226e-17	-0.777087	1	0.999	1.57309e-12	nCAF	RPL35A
7.84152e-17	2.44296	0.289	0.06	2.12231e-12	nCAF	BEST1
9.22563e-17	2.28233	0.307	0.068	2.49692e-12	nCAF	ANK2
1.70313e-16	2.06398	0.693	0.332	4.60952e-12	nCAF	HTRA3
2.16912e-16	4.461	0.412	0.13	5.87072e-12	nCAF	CXCL2
2.62061e-16	1.42065	0.982	0.957	7.09268e-12	nCAF	C1R
4.18355e-16	1.40919	0.325	0.074	1.13228e-11	nCAF	CEP170
4.39415e-16	1.73915	0.281	0.059	1.18928e-11	nCAF	HOPX
5.77297e-16	1.59253	0.579	0.247	1.56245e-11	nCAF	HLA-DRB1
6.40482e-16	-1.93193	0.518	0.835	1.73347e-11	nCAF	PTN
7.10686e-16	-0.766279	0.974	0.997	1.92347e-11	nCAF	RPL37A
7.72451e-16	-0.762514	0.974	0.998	2.09064e-11	nCAF	RPS15A
8.15751e-16	-0.763073	0.947	0.993	2.20783e-11	nCAF	RPL24
1.08724e-15	-0.7905	0.965	0.999	2.94261e-11	nCAF	RPS29
1.12172e-15	-0.791815	0.965	0.996	3.03595e-11	nCAF	RPL38
1.12603e-15	2.86375	0.675	0.354	3.04761e-11	nCAF	SFRP4
1.19011e-15	2.45325	0.386	0.11	3.22103e-11	nCAF	INTS6
1.58821e-15	3.40169	0.307	0.073	4.29849e-11	nCAF	PROCR
2.27029e-15	-0.699765	1	0.999	6.14453e-11	nCAF	RPL34
2.73902e-15	-0.881911	0.956	0.988	7.41316e-11	nCAF	RPS7
2.82439e-15	2.84033	0.719	0.431	7.64422e-11	nCAF	GADD45B
3.09606e-15	1.59734	0.947	0.903	8.37947e-11	nCAF	FOS
3.78373e-15	1.47872	0.816	0.509	1.02407e-10	nCAF	MXRA8
4.82586e-15	0.871578	0.789	0.407	1.30612e-10	nCAF	FN1
4.8673e-15	-0.711129	0.991	0.999	1.31734e-10	nCAF	RPL21
5.9737e-15	1.93604	0.272	0.059	1.61678e-10	nCAF	FCER1G
6.16229e-15	-0.690248	0.982	0.999	1.66782e-10	nCAF	RPS25
9.01039e-15	2.52072	0.553	0.239	2.43866e-10	nCAF	ATF3
1.04375e-14	-0.737595	0.974	0.997	2.8249e-10	nCAF	RPL39
1.05205e-14	2.17293	0.5	0.203	2.84737e-10	nCAF	SOX4
1.43074e-14	-0.740009	0.982	0.997	3.8723e-10	nCAF	RPL14
1.52736e-14	4.00471	0.43	0.165	4.13381e-10	nCAF	RPS17
1.71727e-14	1.92795	0.395	0.119	4.64778e-10	nCAF	RUNX1
1.93885e-14	1.55578	0.544	0.216	5.2475e-10	nCAF	COL5A1
2.07513e-14	2.43755	0.43	0.147	5.61634e-10	nCAF	NFKBIZ
3.36603e-14	4.34811	0.289	0.075	9.11016e-10	nCAF	HAS2
4.0321e-14	-1.65729	0.175	0.575	1.09129e-09	nCAF	SLC4A4
6.20615e-14	2.26825	0.728	0.4	1.67969e-09	nCAF	FBLN2
1.01774e-13	-0.983153	0.763	0.928	2.7545e-09	nCAF	UQCRB
1.21128e-13	-0.651971	0.237	0.636	3.27832e-09	nCAF	PNLIP
1.23106e-13	1.03773	0.93	0.704	3.33187e-09	nCAF	MMP2
1.44885e-13	-0.620477	1	0.999	3.92131e-09	nCAF	RPL32
1.77062e-13	-0.716094	0.991	0.997	4.79219e-09	nCAF	RPS27A
1.88013e-13	-0.943918	0.912	0.971	5.08856e-09	nCAF	RPS10
2.25522e-13	2.36771	0.404	0.139	6.10375e-09	nCAF	IRF1
2.34761e-13	1.39428	0.719	0.373	6.3538e-09	nCAF	CTSB
3.43001e-13	-0.972828	0.904	0.98	9.28333e-09	nCAF	CALM2
4.04367e-13	1.61906	0.991	0.931	1.09442e-08	nCAF	COL1A2
4.31542e-13	-1.25477	0.474	0.785	1.16797e-08	nCAF	UQCR11.1
5.24932e-13	2.14249	0.886	0.779	1.42073e-08	nCAF	COL3A1
5.32731e-13	1.03781	0.991	0.984	1.44184e-08	nCAF	TIMP1
6.74099e-13	1.48244	0.561	0.23	1.82445e-08	nCAF	SKIL
7.24272e-13	1.50335	0.939	0.705	1.96024e-08	nCAF	HLA-E
8.00829e-13	-0.939351	0.325	0.658	2.16744e-08	nCAF	CPA1
1.00736e-12	2.57506	0.728	0.469	2.72641e-08	nCAF	PPP1R15A
1.0878e-12	-0.726892	0.921	0.979	2.94412e-08	nCAF	RPL23
1.4903e-12	-1.9001	0.184	0.522	4.03351e-08	nCAF	GP2
2.03901e-12	2.00597	0.746	0.481	5.51857e-08	nCAF	NR4A1
2.69429e-12	-0.616369	1	0.997	7.29211e-08	nCAF	RPL11
2.85337e-12	-2.34042	0.342	0.619	7.72265e-08	nCAF	NEXN
2.89373e-12	-1.51537	0.728	0.866	7.83188e-08	nCAF	GLUL
3.21464e-12	2.86381	0.544	0.264	8.70044e-08	nCAF	IER3
3.92999e-12	-0.880371	0.895	0.977	1.06365e-07	nCAF	COX7C
4.23439e-12	-1.37282	0.728	0.901	1.14604e-07	nCAF	DPT
4.48564e-12	-0.856102	0.825	0.974	1.21404e-07	nCAF	RPL36A
6.54363e-12	-0.63627	0.965	0.999	1.77103e-07	nCAF	RPL9
6.91172e-12	1.14761	0.781	0.445	1.87066e-07	nCAF	CTSD
8.23576e-12	-0.428197	0.386	0.729	2.22901e-07	nCAF	FMO2
8.66208e-12	1.80216	0.684	0.404	2.34439e-07	nCAF	FBN1
9.91766e-12	2.54896	0.36	0.128	2.68422e-07	nCAF	LXN
1.12138e-11	-0.554561	0.991	0.999	3.03502e-07	nCAF	RPL37
1.22269e-11	-0.388044	0.895	0.96	3.3092e-07	nCAF	TIMP3
2.10785e-11	-0.657571	0.991	0.997	5.7049e-07	nCAF	RPL35
2.18379e-11	-0.568952	0.991	0.997	5.91043e-07	nCAF	RPL26
2.29172e-11	1.67261	0.789	0.579	6.20254e-07	nCAF	CD74
2.6205e-11	1.73818	0.825	0.605	7.09239e-07	nCAF	IER2
2.74859e-11	1.52954	0.509	0.224	7.43907e-07	nCAF	ANKRD10
2.84735e-11	2.39619	0.377	0.139	7.70635e-07	nCAF	PLAUR
2.91072e-11	2.25232	0.36	0.124	7.87787e-07	nCAF	PLOD2
3.1716e-11	2.06523	0.535	0.248	8.58394e-07	nCAF	NAMPT
3.68737e-11	-2.44794	0.237	0.513	9.97986e-07	nCAF	JADE1
4.076e-11	1.69436	0.956	0.858	1.10317e-06	nCAF	SPARC
4.11614e-11	1.7591	0.553	0.247	1.11403e-06	nCAF	RARRES1
6.58682e-11	1.81589	0.333	0.108	1.78272e-06	nCAF	TGFB3
6.61728e-11	-0.557555	0.974	0.998	1.79097e-06	nCAF	RPLP2
8.71648e-11	-0.560766	1	1	2.35911e-06	nCAF	RPL41
9.5742e-11	1.39465	0.816	0.532	2.59126e-06	nCAF	CCNL1
1.12e-10	-0.590145	0.965	0.993	3.03129e-06	nCAF	FAU
1.22976e-10	-1.39921	0.632	0.823	3.32834e-06	nCAF	SPRY1
1.78099e-10	-1.22185	0.711	0.869	4.82024e-06	nCAF	MT1E
2.18179e-10	-0.50486	0.991	0.998	5.90502e-06	nCAF	RPS15
2.20223e-10	1.58088	0.851	0.658	5.96034e-06	nCAF	LDHA
2.2485e-10	1.6077	0.588	0.293	6.08558e-06	nCAF	PLAT
2.48459e-10	-0.698269	0.982	0.991	6.72453e-06	nCAF	LGALS1
3.03709e-10	1.39434	0.474	0.194	8.21987e-06	nCAF	CHPF
3.10925e-10	1.84929	0.421	0.18	8.41518e-06	nCAF	KLF2
3.16819e-10	2.09709	0.316	0.107	8.5747e-06	nCAF	MEST
3.82115e-10	-0.471499	1	1	1.0342e-05	nCAF	RPS27
3.90382e-10	-0.6487	0.965	0.999	1.05657e-05	nCAF	RPL12
3.96303e-10	-1.39238	0.193	0.517	1.0726e-05	nCAF	AMY2A
4.28934e-10	2.00624	0.298	0.1	1.16091e-05	nCAF	IGF2
4.78274e-10	-1.20089	0.518	0.74	1.29445e-05	nCAF	UQCR10
4.84464e-10	-2.32349	0.123	0.413	1.3112e-05	nCAF	CEL
4.8586e-10	-0.656418	0.991	0.999	1.31498e-05	nCAF	IFITM3
5.02688e-10	-0.511873	1	0.999	1.36053e-05	nCAF	RPL13A
5.36927e-10	-0.565722	0.982	0.999	1.45319e-05	nCAF	RPL27A
5.48191e-10	0.826186	0.974	0.84	1.48368e-05	nCAF	HLA-B
6.1231e-10	1.00182	0.754	0.437	1.65722e-05	nCAF	RBMS1
6.18883e-10	-0.533134	0.991	1	1.67501e-05	nCAF	RPS23
8.63999e-10	1.13964	0.439	0.189	2.33841e-05	nCAF	TNFSF10
9.8065e-10	2.28545	0.702	0.468	2.65413e-05	nCAF	SOD2
1.18627e-09	-0.614834	0.93	0.983	3.21065e-05	nCAF	NACA
1.25546e-09	2.35314	0.482	0.233	3.3979e-05	nCAF	KCNQ1OT1
1.28216e-09	1.58737	0.561	0.324	3.47018e-05	nCAF	HLA-DRA
1.35827e-09	-0.513037	0.974	0.998	3.67615e-05	nCAF	RPS24
1.51877e-09	1.67237	0.254	0.076	4.11056e-05	nCAF	BCL3
1.52365e-09	0.988216	0.982	0.98	4.12376e-05	nCAF	C1S
1.72988e-09	-1.07207	0.368	0.638	4.68191e-05	nCAF	RPSAP58
1.99288e-09	-2.11365	0.263	0.545	5.39372e-05	nCAF	FABP5
2.24733e-09	-0.895157	0.781	0.883	6.08239e-05	nCAF	SOD1
2.51336e-09	2.65327	0.447	0.205	6.80241e-05	nCAF	CHMP1B
2.84079e-09	1.59138	0.947	0.83	7.6886e-05	nCAF	MT-ND5
3.02033e-09	2.02479	0.395	0.169	8.17451e-05	nCAF	DHRS3
3.60775e-09	1.57833	0.272	0.088	9.76439e-05	nCAF	2024-03-03
3.61702e-09	-1.43257	0.167	0.464	9.78946e-05	nCAF	CFTR
3.66506e-09	-0.820745	0.947	0.978	9.91948e-05	nCAF	SPARCL1
4.04545e-09	-0.820162	0.912	0.934	0.00010949	nCAF	TOMM7
4.25819e-09	-1.75765	0.167	0.45	0.000115248	nCAF	CCND1
4.53204e-09	1.25076	0.316	0.112	0.00012266	nCAF	FAM89B
5.48359e-09	-1.21028	0.544	0.707	0.000148413	nCAF	U2AF1
5.53539e-09	1.34319	0.439	0.2	0.000149815	nCAF	CFI
5.86849e-09	1.2088	0.289	0.098	0.000158831	nCAF	KLF3
6.06933e-09	-0.752803	0.789	0.879	0.000164266	nCAF	PRDX6
6.09015e-09	-0.659516	0.912	0.971	0.00016483	nCAF	H3F3A
6.41408e-09	1.39173	0.86	0.734	0.000173597	nCAF	FSTL1
6.65302e-09	-1.46687	0.447	0.634	0.000180064	nCAF	NDRG2
6.95833e-09	-0.574129	0.974	0.999	0.000188327	nCAF	RPS4X
7.74171e-09	-0.971391	0.789	0.874	0.000209529	nCAF	NAP1L1
8.03913e-09	-1.38629	0.763	0.878	0.000217579	nCAF	CYR61
9.1502e-09	-0.29264	0.342	0.608	0.00024765	nCAF	CPB1
9.35531e-09	-0.579601	0.956	0.991	0.000253202	nCAF	RPS20
1.0436e-08	1.40603	0.86	0.668	0.000282451	nCAF	SQSTM1
1.10954e-08	1.35829	0.263	0.086	0.000300298	nCAF	IRF7
1.18703e-08	-0.977731	0.675	0.797	0.000321271	nCAF	SLC25A3
1.19634e-08	-1.14464	0.842	0.874	0.000323791	nCAF	MYL12A
1.2168e-08	1.07844	0.298	0.103	0.000329328	nCAF	MFAP2
1.22503e-08	-1.50102	0.368	0.595	0.000331553	nCAF	PSMA2.1
1.26892e-08	-0.802348	0.833	0.905	0.000343434	nCAF	ATP5L
1.2878e-08	2.08626	0.316	0.118	0.000348542	nCAF	ZNF331
1.31904e-08	1.42052	0.623	0.342	0.000356998	nCAF	BRD2
1.33075e-08	-1.00285	0.868	0.894	0.000360167	nCAF	NDUFA4
1.34537e-08	2.00003	0.395	0.166	0.000364123	nCAF	HEXIM1
1.37413e-08	1.58157	0.64	0.382	0.00037191	nCAF	GEM
1.42158e-08	1.70645	0.667	0.414	0.00038475	nCAF	SERPINH1
1.4308e-08	-1.65131	0.526	0.697	0.000387246	nCAF	IFITM1
1.43308e-08	0.696151	0.991	0.959	0.000387864	nCAF	SERPING1
1.47526e-08	0.804142	0.912	0.789	0.000399279	nCAF	ZFP36L1
1.48166e-08	1.25848	0.263	0.086	0.000401011	nCAF	TAP1
1.49275e-08	1.00375	0.939	0.785	0.000404014	nCAF	NNMT
1.49867e-08	1.1283	0.395	0.166	0.000405615	nCAF	AHR
1.56409e-08	-0.44229	0.965	0.992	0.00042332	nCAF	RPS16
1.6797e-08	-0.795731	0.807	0.917	0.000454612	nCAF	PEBP1
1.71589e-08	1.30315	0.289	0.097	0.000464404	nCAF	KRT19
1.72282e-08	1.30191	0.456	0.211	0.00046628	nCAF	APOL1
1.73654e-08	-1.2612	0.298	0.56	0.000469994	nCAF	ANGPTL1
1.89822e-08	1.10727	0.64	0.344	0.000513753	nCAF	OAF
2.05378e-08	-1.39978	0.307	0.573	0.000555854	nCAF	PPAP2A
2.2669e-08	0.836179	0.228	0.523	0.000613535	nCAF	PLA2G1B
2.3049e-08	1.25995	0.333	0.131	0.000623822	nCAF	LBH
2.45195e-08	1.08563	0.43	0.187	0.000663622	nCAF	FAM114A1
2.5365e-08	-0.501033	0.982	0.997	0.000686503	nCAF	RPL19
2.64318e-08	-1.61136	0.675	0.787	0.000715378	nCAF	TPM2
2.67644e-08	1.66765	0.605	0.335	0.000724379	nCAF	MMP14
2.67758e-08	1.50791	0.509	0.26	0.000724686	nCAF	FOSL2
2.67941e-08	-1.06141	0.465	0.654	0.000725182	nCAF	GSTM3
2.71429e-08	-0.602556	0.789	0.941	0.000734623	nCAF	PTGDS
2.76072e-08	1.29023	0.912	0.864	0.000747188	nCAF	MFAP4
2.78813e-08	1.82177	0.254	0.087	0.000754607	nCAF	ACSL4
2.79204e-08	-0.782053	0.851	0.925	0.000755664	nCAF	SUMO2
2.94723e-08	-0.561389	0.974	0.99	0.000797667	nCAF	RPL10A
2.97377e-08	1.25959	0.298	0.107	0.000804851	nCAF	RIN2
3.08236e-08	-0.443143	0.991	0.999	0.000834242	nCAF	RPL10
3.14334e-08	-1.43939	0.57	0.752	0.000850744	nCAF	SMOC2
3.20788e-08	1.49866	0.772	0.714	0.000868214	nCAF	FOSB
3.23813e-08	-0.571149	0.947	0.98	0.000876401	nCAF	SRP14
3.25422e-08	-0.602289	0.974	0.997	0.000880754	nCAF	RPS19
3.51466e-08	0.882562	0.816	0.633	0.000951241	nCAF	ARL6IP5
3.60111e-08	-1.2528	0.386	0.598	0.00097464	nCAF	FKBP5
3.6518e-08	0.893758	0.36	0.144	0.00098836	nCAF	COPG1
3.74763e-08	1.78687	0.404	0.19	0.0010143	nCAF	MAFB
3.99453e-08	1.25072	0.325	0.128	0.00108112	nCAF	TPST1
4.82746e-08	-0.516467	0.167	0.426	0.00130655	nCAF	CELA2A
5.04507e-08	1.33254	0.368	0.75	0.00136545	nCAF	CTRB2
5.66003e-08	1.44576	0.491	0.249	0.00153189	nCAF	THBS2
7.75257e-08	1.09831	0.281	0.102	0.00209823	nCAF	TRPC4AP
7.78459e-08	-1.24225	0.614	0.737	0.0021069	nCAF	RHOBTB3
8.17377e-08	1.21828	0.737	0.528	0.00221223	nCAF	CTSK
8.60197e-08	1.88347	0.333	0.136	0.00232812	nCAF	INSIG1
8.67896e-08	1.25272	0.465	0.231	0.00234896	nCAF	STEAP1
8.86395e-08	1.4762	0.623	0.368	0.00239903	nCAF	PRRX1
8.90821e-08	1.50056	0.254	0.088	0.00241101	nCAF	ADAM33
9.22454e-08	2.01155	0.588	0.353	0.00249662	nCAF	EIF4A3
9.5583e-08	1.53317	0.254	0.088	0.00258695	nCAF	COL8A1
9.95653e-08	-1.3235	0.535	0.74	0.00269474	nCAF	PHLDA1
1.02525e-07	-0.439393	0.982	0.997	0.00277485	nCAF	RPS13
1.09341e-07	2.31146	0.702	0.491	0.00295931	nCAF	SOCS3
1.10462e-07	1.08031	0.561	0.312	0.00298966	nCAF	TYMP
1.18619e-07	1.19392	0.781	0.535	0.00321043	nCAF	THY1
1.18754e-07	-0.888626	0.465	0.698	0.00321407	nCAF	PPAP2B
1.24624e-07	0.918117	0.825	0.6	0.00337295	nCAF	PLAC9
1.25493e-07	-0.390438	0.947	0.989	0.00339648	nCAF	C7
1.27777e-07	-0.811288	0.842	0.9	0.00345828	nCAF	S100A13
1.40123e-07	1.01213	0.895	0.802	0.00379243	nCAF	SOD3
1.51532e-07	-1.16319	0.184	0.444	0.00410121	nCAF	DEFB1
1.60486e-07	1.53371	0.342	0.148	0.00434356	nCAF	REL
1.9446e-07	1.19529	0.395	0.181	0.00526306	nCAF	PLEC
1.97779e-07	1.61319	0.289	0.598	0.0053529	nCAF	CELA3A
2.09841e-07	1.37136	0.263	0.097	0.00567935	nCAF	TGM2
2.50696e-07	0.909034	0.579	0.328	0.00678508	nCAF	FKBP10
2.56145e-07	1.74233	0.316	0.134	0.00693255	nCAF	CREM
2.64692e-07	0.784504	0.412	0.184	0.0071639	nCAF	STEAP2
2.66499e-07	-1.03927	0.904	0.936	0.00721278	nCAF	HSPB1
2.67433e-07	1.07238	0.86	0.701	0.00723808	nCAF	GPNMB
2.88377e-07	-0.42651	0.991	1	0.00780492	nCAF	RPS14
3.08789e-07	1.77348	0.535	0.284	0.00835738	nCAF	CTHRC1
3.18462e-07	-0.843854	0.728	0.848	0.00861917	nCAF	POLR2L
3.30239e-07	-0.7619	0.746	0.842	0.00893793	nCAF	UBL5
3.57977e-07	0.896789	0.614	0.343	0.00968864	nCAF	TNRC6B
3.95223e-07	-0.781325	0.526	0.739	0.0106967	nCAF	TMBIM4.1
4.13002e-07	-0.838256	0.789	0.876	0.0111779	nCAF	COX6C
4.35438e-07	1.14659	0.272	0.105	0.0117851	nCAF	CD276
4.39721e-07	0.585549	0.316	0.123	0.011901	nCAF	GAA
4.82816e-07	2.25444	0.395	0.202	0.0130674	nCAF	KDM6B
5.15343e-07	0.734292	0.64	0.371	0.0139478	nCAF	FOXP1
5.5216e-07	3.23117	0.351	0.165	0.0149442	nCAF	PLAU
5.52734e-07	1.33177	0.447	0.224	0.0149597	nCAF	TOB1
6.13262e-07	0.851965	0.421	0.199	0.0165979	nCAF	CHRDL1
6.45536e-07	1.40073	0.395	0.18	0.0174714	nCAF	PLIN3
6.86332e-07	1.04341	0.561	0.321	0.0185756	nCAF	HEXA
7.54364e-07	-1.03836	0.5	0.693	0.0204169	nCAF	RGCC
7.59541e-07	-0.593144	0.886	0.921	0.020557	nCAF	MYL12B
7.70935e-07	-0.741732	0.518	0.7	0.0208653	nCAF	ANXA4
7.98096e-07	-0.618185	0.921	0.957	0.0216005	nCAF	HNRNPA1
8.53453e-07	-0.446498	0.974	0.996	0.0230987	nCAF	RPL30
8.62382e-07	1.73613	0.412	0.209	0.0233404	nCAF	CHD1
8.64088e-07	0.829046	0.833	0.655	0.0233865	nCAF	TCF4
9.01302e-07	0.882315	0.833	0.612	0.0243937	nCAF	BSG
9.2919e-07	1.24062	0.36	0.167	0.0251485	nCAF	NGFR
9.88302e-07	0.568751	0.316	0.128	0.0267484	nCAF	CNPY3
1.00632e-06	0.796453	0.368	0.168	0.027236	nCAF	BASP1
1.03866e-06	-0.39018	0.991	0.999	0.0281114	nCAF	RPL36
1.12514e-06	1.17672	0.649	0.425	0.0304518	nCAF	BICC1
1.17097e-06	1.35205	0.439	0.228	0.0316923	nCAF	CSRNP1
1.1816e-06	0.866029	0.904	0.802	0.0319801	nCAF	LGALS3BP
1.18354e-06	-0.744714	0.746	0.872	0.0320325	nCAF	COX5B
1.20883e-06	1.22712	0.272	0.109	0.032717	nCAF	SF3A2
1.2458e-06	0.851849	0.895	0.759	0.0337176	nCAF	ZFP36L2
1.25117e-06	-1.2479	0.518	0.645	0.0338629	nCAF	SNRPB2
1.26854e-06	1.25686	0.614	0.358	0.0343329	nCAF	AXL
1.30208e-06	-0.441422	0.974	0.989	0.0352407	nCAF	RPL6
1.30559e-06	1.37794	0.754	0.5	0.0353359	nCAF	IGFBP5
1.32302e-06	-0.410933	0.965	0.99	0.0358074	nCAF	RPS11
1.35308e-06	-0.85559	0.447	0.645	0.0366212	nCAF	NHP2L1
1.44342e-06	1.14662	0.412	0.207	0.0390662	nCAF	IFNGR2
1.47896e-06	-0.391075	1	0.999	0.040028	nCAF	RPS18
1.53688e-06	-0.436558	0.991	0.998	0.0415957	nCAF	RPS12
1.6089e-06	-0.696574	0.588	0.728	0.0435449	nCAF	PDLIM1
1.63675e-06	1.38322	0.263	0.107	0.0442986	nCAF	PI4KB
1.6425e-06	0.514896	0.316	0.129	0.0444541	nCAF	ARAP1
1.85037e-06	0.994297	0.272	0.109	0.0500803	nCAF	USP36
1.85726e-06	0.93841	0.272	0.11	0.0502667	nCAF	KDM5B
1.8966e-06	-1.58152	0.14	0.358	0.0513316	nCAF	SCTR
2.05913e-06	-0.873115	0.719	0.773	0.0557305	nCAF	SHFM1
2.06921e-06	0.704277	0.772	0.603	0.0560031	nCAF	SH3BGRL3
2.07425e-06	1.20005	0.991	0.962	0.0561395	nCAF	COL6A2
2.0942e-06	-0.480805	0.991	0.999	0.0566794	nCAF	RPL29
2.19254e-06	0.823122	0.886	0.764	0.0593411	nCAF	CD99
2.22709e-06	0.934226	0.491	0.265	0.0602763	nCAF	PLAGL1
2.27824e-06	1.49425	0.86	0.821	0.0616607	nCAF	S100A10
2.38124e-06	1.07381	0.412	0.203	0.0644484	nCAF	RUNX1T1
2.42823e-06	0.638516	0.64	0.369	0.0657199	nCAF	HDLBP
2.44568e-06	-0.56832	0.86	0.942	0.0661924	nCAF	TMA7
2.48424e-06	1.01654	0.675	0.476	0.0672359	nCAF	ITM2A
2.54153e-06	0.509174	0.193	0.447	0.0687865	nCAF	CELA3B
2.66218e-06	0.837931	0.316	0.135	0.072052	nCAF	MAN1B1
2.73052e-06	0.785305	0.982	0.965	0.0739016	nCAF	SERPINF1
2.75969e-06	0.710024	0.851	0.714	0.0746911	nCAF	PABPC1
2.77713e-06	1.32759	0.351	0.164	0.0751629	nCAF	EGR3
2.82855e-06	0.92668	0.535	0.31	0.0765548	nCAF	PLSCR4
3.03283e-06	1.08913	0.272	0.111	0.0820835	nCAF	UBE2Q2
3.08902e-06	0.530633	0.561	0.338	0.0836044	nCAF	ELN
3.21791e-06	1.6036	0.658	0.433	0.0870928	nCAF	COL14A1
3.30538e-06	-1.79898	0.325	0.508	0.0894601	nCAF	SERPINE1
3.41327e-06	1.16605	0.325	0.144	0.0923802	nCAF	PPP1R14B
3.5161e-06	-1.01117	0.693	0.832	0.0951633	nCAF	MYL9
3.78551e-06	1.14378	0.439	0.235	0.102455	nCAF	SH3BP5
3.97862e-06	-1.8644	0.219	0.422	0.107681	nCAF	KRT18
4.03443e-06	0.928811	0.456	0.229	0.109192	nCAF	ZFR
4.04114e-06	0.800789	0.43	0.225	0.109373	nCAF	CMTM6
4.04347e-06	0.682442	0.289	0.12	0.109437	nCAF	TNIP2
4.20154e-06	2.11006	0.465	0.275	0.113715	nCAF	UGDH
4.3851e-06	2.84097	0.316	0.153	0.118683	nCAF	WISP2
4.43375e-06	-0.966555	0.395	0.564	0.119999	nCAF	SAMHD1
4.43764e-06	-0.627804	0.789	0.883	0.120105	nCAF	SUB1
4.45339e-06	0.931484	0.43	0.226	0.120531	nCAF	MMP23B
5.16954e-06	0.819076	0.465	0.237	0.139914	nCAF	OMD
5.45972e-06	-0.645799	0.728	0.825	0.147767	nCAF	ATP5I
5.5446e-06	2.43659	0.509	0.318	0.150065	nCAF	UAP1
5.64666e-06	-0.840481	0.667	0.767	0.152827	nCAF	NDUFB4
5.70658e-06	-0.417253	0.904	0.963	0.154449	nCAF	BTF3
5.89611e-06	1.18534	0.325	0.156	0.159578	nCAF	NOLC1
6.00537e-06	0.670823	0.272	0.111	0.162535	nCAF	PGM1
6.00913e-06	-2.17804	0.105	0.299	0.162637	nCAF	MUC6
6.01618e-06	0.855524	0.579	0.353	0.162828	nCAF	GNB2
6.18922e-06	-0.702341	0.728	0.818	0.167511	nCAF	HINT1
6.6128e-06	1.57352	0.333	0.159	0.178975	nCAF	ACIN1
6.73834e-06	-0.420468	0.939	0.975	0.182373	nCAF	RPS21
6.77267e-06	0.871503	0.316	0.143	0.183302	nCAF	MAP3K2
6.86482e-06	-1.15074	0.632	0.692	0.185796	nCAF	COX7A1
7.34017e-06	-0.575167	0.816	0.908	0.198662	nCAF	FBLN5
7.3817e-06	-0.468092	0.974	0.99	0.199786	nCAF	RPL22
7.68933e-06	0.655309	0.298	0.131	0.208112	nCAF	TPGS2
7.70894e-06	0.872114	0.675	0.429	0.208642	nCAF	ARPC1B
7.73335e-06	1.25358	0.754	0.621	0.209303	nCAF	CPE
7.80592e-06	-0.984571	0.5	0.646	0.211267	nCAF	SF3B14
7.82643e-06	0.654765	0.579	0.37	0.211822	nCAF	HSPA1B
7.83464e-06	0.704076	0.939	0.922	0.212045	nCAF	PSAP
7.85904e-06	0.897794	0.298	0.132	0.212705	nCAF	ELK3
8.02048e-06	-0.782729	0.728	0.824	0.217074	nCAF	C14orf2
8.2775e-06	1.40692	0.263	0.114	0.224031	nCAF	CTSS
8.70234e-06	1.08331	0.57	0.337	0.235529	nCAF	PDGFRL
8.9947e-06	-0.538029	0.86	0.947	0.243442	nCAF	ATP5E
9.4262e-06	0.89575	0.719	0.484	0.25512	nCAF	ISLR
9.44852e-06	-0.670277	0.684	0.795	0.255724	nCAF	ATP5J
9.5098e-06	0.631985	0.614	0.371	0.257383	nCAF	TMEM165
9.5523e-06	1.43484	0.386	0.206	0.258533	nCAF	RAMP2
9.81998e-06	1.73061	0.509	0.318	0.265778	nCAF	CDKN1A
1.07026e-05	0.812717	0.404	0.202	0.289667	nCAF	SEC23A
1.08955e-05	-0.600639	0.737	0.871	0.294888	nCAF	NDUFS5
1.10464e-05	-0.808176	0.702	0.763	0.298972	nCAF	NDUFA1
1.22141e-05	1.09787	0.254	0.108	0.330576	nCAF	SCRG1
1.27285e-05	1.3505	0.316	0.151	0.344498	nCAF	ZC3HAV1
1.2829e-05	1.13633	0.456	0.257	0.347216	nCAF	VGLL4
1.32435e-05	-1.16201	0.535	0.689	0.358436	nCAF	HSPB6
1.38252e-05	-1.55406	0.307	0.476	0.37418	nCAF	RORA
1.40115e-05	-0.677968	0.93	0.983	0.379222	nCAF	MYL6
1.4292e-05	0.615573	0.728	0.493	0.386813	nCAF	PODN
1.43232e-05	-0.711608	0.754	0.81	0.387656	nCAF	USMG5
1.44479e-05	-0.720162	0.746	0.841	0.391033	nCAF	C12orf57
1.47416e-05	-0.868329	0.64	0.728	0.398981	nCAF	ESD
1.48772e-05	1.85304	0.377	0.213	0.40265	nCAF	HIF1A
1.54185e-05	1.0045	0.921	0.846	0.417301	nCAF	COL6A1
1.55241e-05	0.416277	1	0.999	0.420159	nCAF	FTL
1.55653e-05	-0.558198	0.754	0.832	0.421275	nCAF	GNG11
1.57061e-05	-0.914697	0.614	0.745	0.425085	nCAF	EPHX1
1.59197e-05	1.829	0.386	0.213	0.430867	nCAF	IFRD1
1.61108e-05	0.619222	0.298	0.133	0.43604	nCAF	AGTRAP
1.61374e-05	1.02439	0.263	0.116	0.436757	nCAF	AP3D1
1.65363e-05	0.809001	0.395	0.204	0.447554	nCAF	SLC40A1
1.66909e-05	0.83635	0.982	0.984	0.451738	nCAF	H3F3B
1.68151e-05	1.14003	0.456	0.246	0.455102	nCAF	GABARAPL1
1.70217e-05	1.09934	0.36	0.186	0.460694	nCAF	BHLHE40
1.70277e-05	-0.600243	0.93	0.936	0.460855	nCAF	SKP1
1.76574e-05	0.825381	0.535	0.323	0.477897	nCAF	CTSA
1.79676e-05	0.958885	0.281	0.12	0.486294	nCAF	TIA1
1.81056e-05	-1.56454	0.228	0.416	0.490028	nCAF	SNORD3A
1.85868e-05	1.27775	0.763	0.684	0.503052	nCAF	BGN
1.86113e-05	0.869893	0.325	0.154	0.503714	nCAF	STAT2
1.8741e-05	-0.366284	0.982	0.999	0.507225	nCAF	RPL23A
1.90655e-05	-0.813963	0.667	0.801	0.516009	nCAF	ADH1B
1.99899e-05	0.786156	0.535	0.335	0.541028	nCAF	HLA-DPA1
2.02091e-05	-2.20613	0.149	0.326	0.54696	nCAF	FMO3
2.04541e-05	1.86179	0.921	0.927	0.553589	nCAF	JUN
2.08282e-05	0.847162	0.456	0.252	0.563715	nCAF	HBP1
2.10506e-05	0.6229	0.333	0.16	0.569734	nCAF	GJA1
2.12889e-05	-1.69957	0.263	0.428	0.576183	nCAF	USP53
2.15361e-05	-0.945911	0.553	0.683	0.582873	nCAF	FOXO3
2.15504e-05	-1.57732	0.632	0.695	0.583263	nCAF	TCEAL4
2.18e-05	0.687778	0.553	0.335	0.590017	nCAF	LRP10
2.18629e-05	-0.753526	0.728	0.823	0.59172	nCAF	PRDX5
2.18708e-05	1.23337	0.342	0.175	0.591933	nCAF	NABP1
2.19768e-05	0.436635	0.333	0.155	0.594803	nCAF	STK3
2.21894e-05	-0.650894	0.772	0.821	0.600555	nCAF	COX7A2
2.23864e-05	0.935472	0.456	0.257	0.605888	nCAF	SNX9
2.24626e-05	0.833232	0.982	0.966	0.607951	nCAF	NEAT1
2.28138e-05	0.541948	0.982	0.947	0.617457	nCAF	HLA-A
2.29589e-05	-0.375068	0.956	0.997	0.621383	nCAF	RPL18
2.30573e-05	0.577611	0.526	0.294	0.624047	nCAF	NPDC1
2.32072e-05	-1.47075	0.281	0.438	0.628103	nCAF	MLTK
2.3483e-05	0.92642	0.395	0.2	0.635566	nCAF	PFKL
2.36772e-05	-0.472563	0.561	0.684	0.640824	nCAF	PDK4
2.37371e-05	0.618322	0.386	0.195	0.642445	nCAF	NR1H2
2.41694e-05	-1.58087	0.202	0.384	0.654145	nCAF	SNORA76
2.43878e-05	2.04218	0.298	0.144	0.660056	nCAF	TNFAIP2
2.48353e-05	-0.742906	0.789	0.847	0.672167	nCAF	PRDX1
2.56248e-05	0.464561	0.596	0.352	0.693536	nCAF	SEC31A
2.66612e-05	2.01157	0.307	0.159	0.721585	nCAF	ALDH1A3
2.67254e-05	1.21097	0.518	0.349	0.723323	nCAF	TNXB
2.72183e-05	1.1747	0.474	0.293	0.736663	nCAF	MIDN
2.74558e-05	1.71294	0.316	0.157	0.74309	nCAF	LEPR
2.92627e-05	0.717619	0.439	0.237	0.791995	nCAF	SUCLG2
2.92729e-05	0.846029	0.325	0.16	0.79227	nCAF	CD68
2.9345e-05	-1.49058	0.114	0.302	0.794222	nCAF	AMBP
2.94463e-05	-1.24399	0.544	0.657	0.796963	nCAF	LAMB1
3.06508e-05	0.644617	0.702	0.472	0.829563	nCAF	RRBP1
3.14652e-05	0.908405	0.377	0.201	0.851605	nCAF	C16orf89
3.20523e-05	0.598081	0.254	0.116	0.867496	nCAF	SIK1
3.20561e-05	1.01758	0.404	0.218	0.867598	nCAF	COL16A1
3.27816e-05	-0.522269	0.939	0.929	0.887234	nCAF	SEC62
3.29731e-05	0.92316	0.684	0.501	0.892417	nCAF	TMEM176A
3.69546e-05	-1.08538	0.43	0.587	1	nCAF	CITED2
3.69605e-05	1.16183	0.491	0.298	1	nCAF	SERTAD1
3.83114e-05	0.42428	0.719	0.52	1	nCAF	SPON2
3.85167e-05	0.515917	0.325	0.157	1	nCAF	RNF19A
3.9082e-05	-1.48151	0.623	0.728	1	nCAF	ADIRF
3.92889e-05	-0.628756	0.711	0.791	1	nCAF	PARK7
4.00237e-05	1.00007	0.404	0.224	1	nCAF	LOXL1
4.05279e-05	-0.328256	0.982	0.987	1	nCAF	RPL5
4.10721e-05	0.432121	0.412	0.216	1	nCAF	SPSB3
4.16705e-05	0.50744	0.561	0.321	1	nCAF	PTTG1IP
4.19253e-05	0.942359	0.263	0.12	1	nCAF	INSIG2
4.21355e-05	0.570837	0.684	0.465	1	nCAF	CPQ
4.21696e-05	0.807102	0.623	0.419	1	nCAF	CALU
4.25939e-05	1.50802	0.754	0.6	1	nCAF	MT-ND4L
4.31172e-05	0.464972	0.965	0.92	1	nCAF	S100A11
4.31949e-05	1.38361	0.36	0.193	1	nCAF	DCLK1
4.36404e-05	0.739993	0.351	0.18	1	nCAF	SLC25A37
4.55826e-05	0.587153	0.702	0.459	1	nCAF	NUCB1
4.58942e-05	-0.587841	0.588	0.741	1	nCAF	GGT5
4.63096e-05	-0.573177	0.868	0.894	1	nCAF	CHCHD2
4.63315e-05	2.05293	0.368	0.215	1	nCAF	PIM1
4.68961e-05	-1.12584	0.684	0.793	1	nCAF	MT1X
4.73948e-05	-1.00822	0.64	0.675	1	nCAF	SPCS1
4.78151e-05	0.827338	0.325	0.158	1	nCAF	ETS2
4.80936e-05	1.20658	0.289	0.136	1	nCAF	URM1
4.81472e-05	-0.976377	0.702	0.736	1	nCAF	TPM1
4.98907e-05	0.627852	0.316	0.154	1	nCAF	ITGAE
5.02377e-05	0.834311	0.377	0.207	1	nCAF	SNAP23
5.136e-05	-0.713676	0.623	0.697	1	nCAF	MAP1B
5.14937e-05	0.981347	0.404	0.226	1	nCAF	GNAI3
5.23257e-05	1.09973	0.395	0.215	1	nCAF	H1FX
5.54451e-05	-0.42854	0.939	0.971	1	nCAF	PFDN5
5.54962e-05	1.03437	0.342	0.176	1	nCAF	RECQL
5.70469e-05	0.495387	0.342	0.166	1	nCAF	DAP
5.86862e-05	-1.23015	0.544	0.627	1	nCAF	FAM162A
5.88063e-05	-1.03484	0.43	0.55	1	nCAF	ZBTB16
5.89005e-05	-0.593442	0.482	0.634	1	nCAF	PTEN
5.90372e-05	0.852599	0.404	0.227	1	nCAF	FKBP9
5.93781e-05	0.902834	0.36	0.186	1	nCAF	GDI1
6.02274e-05	-0.692483	0.667	0.782	1	nCAF	NENF
6.07895e-05	1.03146	0.254	0.12	1	nCAF	RP11-138A9.1
6.19844e-05	0.826566	0.351	0.176	1	nCAF	ZNF704
6.34286e-05	0.516786	0.526	0.299	1	nCAF	TMEM248
6.81319e-05	0.681974	0.404	0.221	1	nCAF	UBL3
6.88772e-05	2.52742	0.807	0.846	1	nCAF	CLU
6.94464e-05	1.15552	0.439	0.259	1	nCAF	RAB31
6.94769e-05	-1.47971	0.175	0.361	1	nCAF	CLDN10
7.00842e-05	1.14685	0.377	0.206	1	nCAF	CCND2
7.0408e-05	2.02209	0.342	0.198	1	nCAF	GFPT2
7.29558e-05	0.805274	0.825	0.651	1	nCAF	TAGLN2
7.63127e-05	0.640599	0.693	0.493	1	nCAF	SLC38A2
7.76152e-05	-0.880983	0.465	0.603	1	nCAF	CAV1
8.14924e-05	0.738035	0.351	0.184	1	nCAF	MOXD1
8.42397e-05	-0.26613	1	1	1	nCAF	TPT1
8.50339e-05	-1.8516	0.553	0.64	1	nCAF	TAGLN
8.75637e-05	1.72451	0.447	0.278	1	nCAF	B4GALT1
8.82974e-05	-1.66714	0.211	0.364	1	nCAF	IER3IP1.1
8.83005e-05	0.64818	0.325	0.167	1	nCAF	PDLIM3
9.0672e-05	-1.12119	0.579	0.64	1	nCAF	NDUFB7
9.09565e-05	0.45649	0.289	0.135	1	nCAF	CNPY4
9.2442e-05	-0.641553	0.482	0.645	1	nCAF	COL4A1
9.47023e-05	0.83949	0.272	0.126	1	nCAF	RNF24
9.52198e-05	-0.324837	1	0.997	1	nCAF	RPL15
9.58964e-05	-1.19298	0.43	0.564	1	nCAF	FHL2
9.74531e-05	0.673602	0.272	0.127	1	nCAF	RNPEP
9.85754e-05	1.07661	0.351	0.202	1	nCAF	UGCG
9.97337e-05	0.483034	0.816	0.593	1	nCAF	ARF4
0.000101083	-0.63624	0.667	0.765	1	nCAF	ATP1A1
0.000102661	0.641066	0.298	0.146	1	nCAF	PLA2G16
0.00010268	1.44175	0.272	0.138	1	nCAF	MESDC1
0.000104772	0.883215	0.289	0.138	1	nCAF	CNP
0.000104996	0.485953	0.298	0.145	1	nCAF	WBP1L
0.000105037	0.689531	0.728	0.521	1	nCAF	LRPAP1
0.0001067	1.13548	0.281	0.136	1	nCAF	RPS6KA3
0.000108381	0.368398	0.553	0.324	1	nCAF	FLOT1
0.000109064	-0.873174	0.684	0.727	1	nCAF	ATP5O
0.000113428	0.512153	0.772	0.559	1	nCAF	CYB5R3
0.000115008	-0.672627	0.781	0.84	1	nCAF	COX6B1
0.000116752	1.28847	0.482	0.306	1	nCAF	KLF10
0.000117465	0.887474	0.395	0.221	1	nCAF	SEC61A1
0.000118247	1.14466	0.272	0.131	1	nCAF	NUDT22
0.000122871	-0.400871	0.763	0.884	1	nCAF	EDF1
0.000125783	0.79879	0.368	0.199	1	nCAF	VCAM1
0.00012726	1.03908	0.272	0.129	1	nCAF	BACE2
0.000127422	-0.635312	0.746	0.773	1	nCAF	TBCA
0.000130124	0.666974	0.254	0.119	1	nCAF	PCGF2
0.000134461	0.863454	0.851	0.8	1	nCAF	EGR1
0.000136138	0.635254	0.509	0.306	1	nCAF	PDIA4
0.000137477	1.43734	0.281	0.144	1	nCAF	TRIB1
0.00013835	0.973103	0.404	0.233	1	nCAF	ANTXR1
0.000138772	-1.07361	0.149	0.308	1	nCAF	DDAH1
0.000139563	0.41533	0.298	0.147	1	nCAF	JMJD6
0.000141493	0.593749	0.579	0.369	1	nCAF	SUMO3
0.000142403	-2.4374	0.14	0.286	1	nCAF	OGFRL1
0.000142531	-1.34022	0.184	0.356	1	nCAF	RAMP1
0.000142632	1.1531	0.342	0.547	1	nCAF	SPINK1
0.000143532	0.895179	0.254	0.12	1	nCAF	ST3GAL4
0.000144045	-0.919182	0.526	0.622	1	nCAF	SLIRP
0.000145106	0.679671	0.711	0.55	1	nCAF	PPIC
0.00015124	1.53441	0.307	0.158	1	nCAF	ITGBL1
0.00015167	0.576789	0.333	0.175	1	nCAF	STX4
0.000159709	-0.410118	0.789	0.885	1	nCAF	RPS27L
0.000160832	0.979357	0.605	0.386	1	nCAF	CLK1
0.000161864	0.800095	0.325	0.165	1	nCAF	EFHC1
0.000161901	1.28561	0.851	0.779	1	nCAF	CEBPD
0.000162881	0.695265	0.263	0.127	1	nCAF	TRIM47
0.000163401	-0.880338	0.693	0.806	1	nCAF	OLFML3
0.000163737	1.77273	0.298	0.155	1	nCAF	SLC20A1
0.000164203	1.45897	0.465	0.277	1	nCAF	PLBD1
0.00016718	0.751394	0.412	0.242	1	nCAF	CREBRF
0.000167776	0.797824	0.553	0.386	1	nCAF	COL5A2
0.000169235	-0.635879	0.719	0.758	1	nCAF	ATP6V1G1
0.000171248	1.28183	0.342	0.191	1	nCAF	OSMR
0.00017449	-0.918599	0.588	0.684	1	nCAF	ISCU
0.000175547	1.05295	0.535	0.361	1	nCAF	CCPG1
0.000185075	0.73427	0.763	0.56	1	nCAF	NFE2L2
0.000187945	-1.40626	0.184	0.342	1	nCAF	GMNN
0.000189326	0.828548	0.947	0.957	1	nCAF	CCDC80
0.000190054	0.59681	0.982	0.976	1	nCAF	FBLN1
0.000190221	1.00987	0.377	0.226	1	nCAF	ANGPTL2
0.000190793	1.35461	0.482	0.324	1	nCAF	MAFF
0.000193819	-0.858536	0.535	0.64	1	nCAF	NDUFB9
0.000196241	0.706947	0.526	0.313	1	nCAF	CAPZA1
0.000196593	0.377791	0.447	0.254	1	nCAF	PCMTD1
0.000199678	0.856808	0.254	0.121	1	nCAF	CLIC2
0.000199953	0.463568	0.491	0.314	1	nCAF	SLIT3
0.000202717	-0.570723	0.781	0.879	1	nCAF	TCEB2
0.00020404	0.756558	0.368	0.2	1	nCAF	EMC10
0.000207523	0.793856	0.272	0.136	1	nCAF	GAS7
0.000208896	0.67171	0.807	0.716	1	nCAF	AEBP1
0.000210241	-1.27373	0.395	0.533	1	nCAF	TCF21
0.000212023	1.53394	0.842	0.784	1	nCAF	CFH
0.000212306	0.793528	0.518	0.318	1	nCAF	C5orf15
0.000215521	-1.02161	0.526	0.644	1	nCAF	CYGB
0.000217861	0.682682	0.325	0.167	1	nCAF	MAGED1
0.00021927	-1.61282	0.228	0.371	1	nCAF	MYLK
0.000220407	0.509836	0.474	0.282	1	nCAF	TMEM43
0.000222409	0.962045	0.289	0.143	1	nCAF	STK25
0.00022467	0.448161	0.456	0.275	1	nCAF	GNAI2
0.000230305	-0.869238	0.544	0.641	1	nCAF	NDUFA3
0.000232856	-1.55727	0.132	0.293	1	nCAF	PNLIPRP1
0.000233106	0.516134	0.281	0.139	1	nCAF	TMED1
0.000233286	0.666923	0.281	0.142	1	nCAF	CAMK2D
0.000234047	0.759332	0.482	0.288	1	nCAF	ABL2
0.000238584	-0.884113	0.36	0.485	1	nCAF	CSRP1
0.000238617	1.3742	0.263	0.132	1	nCAF	CREB3L1
0.000242831	-0.578103	0.614	0.705	1	nCAF	KRTCAP2
0.000245303	0.999884	0.263	0.131	1	nCAF	MED8
0.000250951	-1.67441	0.105	0.253	1	nCAF	GALNT16
0.000253854	0.609701	0.693	0.507	1	nCAF	HERPUD1
0.000258517	0.794061	0.526	0.333	1	nCAF	CYP1B1
0.000262499	-0.559256	0.605	0.718	1	nCAF	METTL7A
0.000264213	0.662837	0.623	0.421	1	nCAF	CAST
0.000270365	-0.896471	0.526	0.606	1	nCAF	GABARAP
0.000277397	-0.272655	0.982	0.998	1	nCAF	RPL18A
0.00028178	0.929128	0.307	0.159	1	nCAF	PHF11
0.000290345	-0.544817	0.193	0.35	1	nCAF	CPA2
0.000296888	1.63853	0.281	0.146	1	nCAF	PHLDA3
0.000303225	-0.781057	0.553	0.655	1	nCAF	ATPIF1
0.000305971	0.486907	0.474	0.278	1	nCAF	APH1A
0.000307362	0.469151	0.482	0.288	1	nCAF	LAMB2
0.000309141	0.475586	0.254	0.122	1	nCAF	SH3GL1
0.000313871	0.600093	0.93	0.834	1	nCAF	COL6A3
0.000316161	-1.10552	0.412	0.503	1	nCAF	TMEM256
0.000316604	-0.272239	0.965	0.997	1	nCAF	RPL28
0.000319462	-0.314011	0.991	0.995	1	nCAF	RPL8
0.000319667	0.619369	0.605	0.409	1	nCAF	TMED9
0.000321938	-1.09099	0.307	0.432	1	nCAF	ESF1
0.000334109	0.569404	0.728	0.514	1	nCAF	P4HB
0.000335706	0.747049	0.272	0.139	1	nCAF	CCNY
0.000339891	-0.766597	0.614	0.705	1	nCAF	NDUFB1
0.000340234	0.355271	0.272	0.133	1	nCAF	CSAD
0.000340341	-0.686665	0.693	0.743	1	nCAF	BRK1
0.000342141	-0.627291	0.728	0.821	1	nCAF	ATP5G2
0.000344363	0.933125	0.351	0.195	1	nCAF	GBP2
0.000349392	0.39999	0.5	0.291	1	nCAF	GNG12
0.000356786	0.647634	0.395	0.235	1	nCAF	VEGFB
0.00035842	-0.7486	0.982	0.983	1	nCAF	CALD1
0.00036172	0.733628	0.526	0.337	1	nCAF	MVP
0.000362464	0.656584	0.272	0.138	1	nCAF	SLC25A39
0.000371731	0.60767	0.447	0.267	1	nCAF	PIGT
0.0003816	-0.512721	0.825	0.884	1	nCAF	COX4I1
0.000382016	0.46642	0.289	0.151	1	nCAF	TMF1
0.000386052	0.557844	0.412	0.234	1	nCAF	CDK5RAP3
0.000387561	0.722844	0.667	0.441	1	nCAF	AKAP13
0.000391075	0.759534	0.307	0.164	1	nCAF	CRLS1
0.000391717	0.855722	0.684	0.576	1	nCAF	NBL1
0.000397983	0.636309	0.447	0.272	1	nCAF	LY96
0.00039825	0.867296	0.36	0.201	1	nCAF	PDPN
0.000403277	0.482939	0.316	0.166	1	nCAF	ARL8B
0.000407152	1.26452	0.509	0.349	1	nCAF	DDX3X
0.000420237	-0.392269	0.982	0.998	1	nCAF	IGFBP7
0.000423005	-0.947721	0.456	0.556	1	nCAF	DDT
0.000423018	0.435815	0.316	0.166	1	nCAF	PTS
0.000427203	0.88635	0.614	0.442	1	nCAF	CD9
0.000429111	0.531943	0.447	0.263	1	nCAF	SERPINB1
0.000430728	-0.836516	0.605	0.654	1	nCAF	MYEOV2
0.000436845	-0.498379	0.851	0.891	1	nCAF	OST4
0.000446281	0.960585	0.316	0.167	1	nCAF	LIPA
0.000452345	0.595801	0.544	0.36	1	nCAF	DST
0.000459156	0.893805	0.404	0.241	1	nCAF	NEU1
0.000462563	0.548682	0.482	0.301	1	nCAF	CLIC4
0.000462932	0.902271	0.263	0.132	1	nCAF	IL13RA1
0.000464697	0.682821	0.439	0.29	1	nCAF	HES1
0.000467706	1.27136	0.263	0.136	1	nCAF	ELMSAN1
0.000470354	-0.745712	0.465	0.574	1	nCAF	VAMP5
0.000478033	-1.19501	0.395	0.493	1	nCAF	RBPMS
0.000483173	0.805505	0.316	0.17	1	nCAF	MAP1A
0.000489932	0.764257	0.333	0.184	1	nCAF	CSNK1D
0.000508236	0.845973	0.281	0.151	1	nCAF	MAZ
0.000508401	-0.385488	0.947	0.932	1	nCAF	NPM1
0.000515006	-0.431833	0.895	0.924	1	nCAF	RPL36AL
0.000515499	1.97298	0.377	0.237	1	nCAF	SGK1
0.000519438	0.752738	0.544	0.356	1	nCAF	LMO4
0.000519634	0.325995	0.456	0.279	1	nCAF	TAPBP
0.000523044	-0.700517	0.658	0.699	1	nCAF	MINOS1
0.000533625	0.752747	0.316	0.171	1	nCAF	FYN
0.000538333	0.859248	0.325	0.186	1	nCAF	VEGFA
0.000547014	0.760189	0.404	0.24	1	nCAF	FAP
0.000547422	0.853298	0.395	0.234	1	nCAF	GLUD1
0.000550779	-1.44948	0.193	0.331	1	nCAF	COX6A1P2
0.000551374	-0.679135	0.711	0.762	1	nCAF	ATP5D
0.000555191	0.567421	0.553	0.352	1	nCAF	SLC39A1
0.000559446	0.805704	0.316	0.186	1	nCAF	MEDAG
0.000566827	1.58965	0.912	0.877	1	nCAF	DUSP1
0.00057632	0.734324	0.561	0.396	1	nCAF	PLXDC2
0.000578394	-0.909843	0.412	0.545	1	nCAF	LAMA2
0.000582811	0.755073	0.614	0.461	1	nCAF	FAM133B
0.000592048	-0.306275	0.965	0.989	1	nCAF	RPL7A
0.000595635	0.758532	0.535	0.356	1	nCAF	PRSS23
0.000609807	-0.295876	0.965	0.997	1	nCAF	RPS8
0.000620828	0.914995	0.684	0.507	1	nCAF	HNRNPH1
0.000628412	-0.570394	0.263	0.414	1	nCAF	ATP1B1
0.00064558	0.509943	0.395	0.225	1	nCAF	CERCAM
0.000649427	0.676103	0.675	0.475	1	nCAF	CANX
0.000652071	0.812209	0.281	0.141	1	nCAF	IRF2BPL
0.000653958	0.410371	0.719	0.531	1	nCAF	BTG2
0.000658978	0.507087	0.719	0.551	1	nCAF	IFI16
0.000661092	-0.607112	0.798	0.864	1	nCAF	GAS6
0.000667527	0.534745	0.333	0.182	1	nCAF	CYP27A1
0.000670807	-0.544595	0.746	0.817	1	nCAF	NDUFA13
0.000681902	0.687115	0.544	0.379	1	nCAF	SAR1A
0.000684157	-0.423241	0.974	0.978	1	nCAF	ACTG1
0.000688037	1.19704	0.307	0.166	1	nCAF	REV3L
0.000688415	0.570697	0.404	0.231	1	nCAF	WBP2
0.000692739	-1.53876	0.289	0.441	1	nCAF	COLEC11
0.000693806	0.921561	0.316	0.18	1	nCAF	C10orf54
0.00070781	-0.78156	0.649	0.684	1	nCAF	CLTA
0.000708566	0.444616	0.289	0.148	1	nCAF	NINJ1
0.000708651	0.666006	0.298	0.159	1	nCAF	GULP1
0.000729222	0.760995	0.316	0.176	1	nCAF	TUBB2A
0.000729598	0.291707	0.43	0.247	1	nCAF	TMEM106B
0.000742802	0.724559	0.298	0.162	1	nCAF	VEZF1
0.00074741	0.519765	0.351	0.193	1	nCAF	MKRN1
0.000765076	-1.03849	0.456	0.549	1	nCAF	CSNK2B
0.000767958	0.592601	0.5	0.313	1	nCAF	SKAP2
0.000775682	0.761577	0.395	0.25	1	nCAF	ILF3
0.000788425	1.29444	0.254	0.134	1	nCAF	ADAM9
0.000796753	-0.85626	0.43	0.562	1	nCAF	HNMT
0.0008012	-1.14049	0.342	0.443	1	nCAF	LSMD1
0.000803954	0.673014	0.368	0.225	1	nCAF	CDH11
0.000806582	0.51336	0.342	0.191	1	nCAF	IRS2
0.000806627	0.548392	0.289	0.151	1	nCAF	APMAP
0.000808986	1.06927	0.254	0.135	1	nCAF	PNRC2
0.000809113	1.16754	0.254	0.136	1	nCAF	PTK7
0.000820604	0.812656	0.509	0.335	1	nCAF	JMJD1C
0.000821406	-1.04709	0.509	0.594	1	nCAF	ROMO1
0.000824427	0.487535	0.377	0.236	1	nCAF	OPTN
0.000826045	-0.293211	0.991	1	1	nCAF	MT-ND2
0.000858428	-0.293042	0.982	0.996	1	nCAF	RPS6
0.000863248	0.732889	0.281	0.145	1	nCAF	BAZ2B
0.000868244	0.637445	0.658	0.449	1	nCAF	LAMP2
0.000885069	0.368029	0.298	0.16	1	nCAF	BIN1
0.000890025	0.955617	0.412	0.269	1	nCAF	PVRL2
0.000896982	-0.759846	0.5	0.597	1	nCAF	MRPL20
0.000915786	0.571953	0.675	0.492	1	nCAF	GRN
0.000924865	0.842007	0.465	0.299	1	nCAF	LTBP1
0.000925242	0.452369	0.36	0.202	1	nCAF	TTC17
0.00093194	1.12693	0.254	0.135	1	nCAF	IWS1
0.000935531	0.992063	0.36	0.216	1	nCAF	PCDH9
0.000943563	1.79322	0.377	0.235	1	nCAF	SPSB1
0.000968354	-0.658425	0.342	0.485	1	nCAF	EDNRB
0.00097802	-0.410139	0.877	0.917	1	nCAF	RPL17
0.000995744	-0.498654	0.658	0.7	1	nCAF	C19orf53
0.000997792	0.962112	0.746	0.584	1	nCAF	DNAJA1
0.00100737	0.672692	0.807	0.68	1	nCAF	BTG1
0.00100912	0.453669	0.351	0.199	1	nCAF	CAPN1
0.0010101	0.531776	0.254	0.13	1	nCAF	PPP3CB
0.0010107	0.399381	0.93	0.808	1	nCAF	RTN4
0.00103495	-0.820162	0.491	0.584	1	nCAF	EIF5B
0.00103732	0.963458	0.351	0.198	1	nCAF	ZNF638
0.00105033	-0.395551	0.965	0.972	1	nCAF	RPL27
0.00105288	0.683791	0.781	0.691	1	nCAF	SDCBP
0.00105395	0.71364	0.316	0.18	1	nCAF	SEC24D
0.00106183	0.360784	0.263	0.134	1	nCAF	HTRA2
0.00106355	0.567691	0.289	0.157	1	nCAF	LAPTM4B
0.00107426	0.460802	0.719	0.548	1	nCAF	AKAP12
0.00110117	0.71695	0.254	0.132	1	nCAF	TMOD3
0.00110659	0.60245	0.298	0.165	1	nCAF	IFT43
0.00114282	-0.381488	0.974	0.985	1	nCAF	UBA52
0.00116022	0.683315	0.798	0.692	1	nCAF	NFIB
0.0011659	0.38555	0.289	0.155	1	nCAF	PCMTD2
0.00119217	0.58465	0.254	0.134	1	nCAF	JAM3
0.00119423	-0.352929	0.991	0.997	1	nCAF	RPS3
0.00122311	0.584386	0.307	0.174	1	nCAF	CRELD2
0.00122873	0.526728	0.298	0.167	1	nCAF	CREB1
0.00123279	0.433775	0.316	0.175	1	nCAF	C7orf50
0.00124403	0.334045	0.254	0.13	1	nCAF	NRBF2
0.00124623	0.919314	0.289	0.162	1	nCAF	ZNF280D
0.00124824	0.824345	0.842	0.737	1	nCAF	MCL1
0.00126851	-0.564056	0.325	0.437	1	nCAF	KRT8
0.00127661	0.377204	0.596	0.394	1	nCAF	CLEC2B
0.00127973	0.484921	0.64	0.441	1	nCAF	ZBTB20
0.00128813	0.306793	0.263	0.135	1	nCAF	FAM192A
0.00131053	0.628338	0.289	0.159	1	nCAF	CCDC109B
0.00131781	0.568158	0.325	0.19	1	nCAF	PHACTR2
0.00133826	0.559883	0.167	0.326	1	nCAF	PLVAP
0.00136189	1.61636	0.404	0.25	1	nCAF	ITFG1
0.00138213	0.826489	0.623	0.486	1	nCAF	PKM
0.00138748	0.251831	0.491	0.301	1	nCAF	BCLAF1
0.00140215	1.13138	0.263	0.14	1	nCAF	HDAC5
0.00142948	0.697431	0.281	0.154	1	nCAF	AATF
0.0014499	-0.677668	0.93	0.979	1	nCAF	MT2A
0.00148692	0.931363	0.421	0.283	1	nCAF	FXYD5
0.00149845	0.419246	0.395	0.233	1	nCAF	DNAJB11
0.0015204	0.383444	0.465	0.288	1	nCAF	FAM46A
0.00154759	-0.983459	0.351	0.472	1	nCAF	MATR3
0.00154887	0.704508	0.667	0.492	1	nCAF	RAP1B
0.00155549	0.586866	0.377	0.231	1	nCAF	FKBP11
0.00158038	-0.627168	0.632	0.698	1	nCAF	C19orf43
0.00158363	0.409368	0.281	0.167	1	nCAF	MMP7
0.00160364	0.44281	0.447	0.29	1	nCAF	CBX6
0.00160876	-0.317238	0.939	0.978	1	nCAF	RPS5
0.00165537	0.56535	0.842	0.717	1	nCAF	WSB1
0.00172335	1.00528	0.404	0.262	1	nCAF	PTBP1
0.00174999	1.33204	0.298	0.175	1	nCAF	RNF213
0.00175571	0.622748	0.395	0.245	1	nCAF	EEA1
0.00178379	0.510781	0.754	0.563	1	nCAF	SRSF7
0.00178974	-0.272025	0.974	0.993	1	nCAF	RPS9
0.00179278	0.473497	0.386	0.229	1	nCAF	LGMN
0.00180715	-0.771377	0.5	0.585	1	nCAF	NDUFS4
0.00181404	0.652136	0.649	0.464	1	nCAF	PRRC2C
0.00182482	-0.393971	0.719	0.802	1	nCAF	PTMS
0.00182766	0.582024	0.5	0.313	1	nCAF	SDF2
0.00185381	0.782231	0.316	0.187	1	nCAF	LMCD1
0.00185724	-0.672087	0.57	0.62	1	nCAF	MAP1LC3A
0.00186755	1.3212	0.368	0.23	1	nCAF	NCALD
0.00199223	-0.473924	0.904	0.919	1	nCAF	IFITM2
0.00199742	0.434546	0.377	0.225	1	nCAF	GPX8
0.00200063	0.985049	0.535	0.382	1	nCAF	OS9
0.00200437	0.464943	0.307	0.176	1	nCAF	CHP1
0.0020196	0.33673	0.807	0.646	1	nCAF	YBX3
0.00202664	0.908127	0.614	0.437	1	nCAF	UGP2
0.0020519	0.647627	0.272	0.151	1	nCAF	CALHM2
0.00205414	-0.645557	0.684	0.749	1	nCAF	C4orf3
0.00206941	-0.501458	0.737	0.777	1	nCAF	ERH
0.00207037	0.322381	0.342	0.195	1	nCAF	PPP1R10
0.00213165	-0.684779	0.833	0.799	1	nCAF	UQCRQ
0.00213563	-0.601484	0.675	0.681	1	nCAF	COX8A
0.00214629	-1.02755	0.404	0.486	1	nCAF	SELENBP1
0.00215175	0.414705	0.316	0.181	1	nCAF	PPP2R2A
0.00219995	0.37698	0.316	0.177	1	nCAF	SHC1
0.00220341	-0.865753	0.456	0.526	1	nCAF	LSM3
0.0022043	1.45371	0.281	0.163	1	nCAF	ANGPTL4
0.00220534	0.545961	0.342	0.202	1	nCAF	H6PD
0.00220894	0.501117	0.772	0.639	1	nCAF	ASPN
0.00222021	0.627378	0.746	0.609	1	nCAF	TSPAN4
0.00224098	0.603343	0.456	0.287	1	nCAF	HM13
0.00225123	-0.640434	0.579	0.647	1	nCAF	ENY2
0.00226297	0.295347	0.342	0.194	1	nCAF	ABCA1
0.00229683	0.558006	0.281	0.158	1	nCAF	SMARCC2
0.00232021	0.274159	0.263	0.141	1	nCAF	RALGDS
0.00235117	-0.260594	0.947	0.963	1	nCAF	EEF1D
0.00236	0.509729	0.316	0.186	1	nCAF	C6orf89
0.00237841	-0.715847	0.667	0.733	1	nCAF	PDGFRA
0.00240372	0.363612	0.439	0.282	1	nCAF	LAMA4
0.00243895	0.88921	0.5	0.353	1	nCAF	NRP1
0.00245496	0.745809	0.702	0.534	1	nCAF	XBP1
0.0024749	0.401303	0.342	0.202	1	nCAF	CNRIP1
0.00248016	0.559986	0.456	0.293	1	nCAF	CTSO
0.00248315	0.451988	0.456	0.287	1	nCAF	GLG1
0.00250707	0.572188	0.289	0.163	1	nCAF	CCNG2
0.00251819	0.687374	0.307	0.172	1	nCAF	JKAMP
0.00252859	0.271061	0.421	0.252	1	nCAF	GLT8D1
0.00252968	0.742135	0.342	0.205	1	nCAF	CHPT1
0.00253118	-0.396724	0.93	0.93	1	nCAF	CIRBP
0.00257672	1.63333	0.377	0.252	1	nCAF	PTPRS
0.00258819	0.349207	0.404	0.251	1	nCAF	CASC4
0.00260659	0.808784	0.263	0.143	1	nCAF	USF2
0.00265314	-1.05616	0.298	0.413	1	nCAF	TCP1
0.00267303	-0.815806	0.263	0.382	1	nCAF	GCSH
0.00270262	0.898498	0.816	0.657	1	nCAF	FUS
0.00274952	0.517515	0.404	0.252	1	nCAF	MGAT1
0.002773	0.28418	0.325	0.187	1	nCAF	PTGFRN
0.00281844	0.413589	0.325	0.191	1	nCAF	THUMPD1
0.00281855	-1.48631	0.211	0.326	1	nCAF	GATM
0.00283178	1.10546	0.491	0.347	1	nCAF	IL32
0.00286243	-0.797258	0.325	0.437	1	nCAF	CAMTA1
0.0028928	0.280528	0.325	0.186	1	nCAF	SUN1
0.00291875	0.501818	0.439	0.275	1	nCAF	MTUS1
0.00292075	-0.660006	0.447	0.576	1	nCAF	FRZB
0.00292818	0.556262	0.272	0.152	1	nCAF	RBM26
0.00295121	0.895265	0.272	0.155	1	nCAF	DUSP23
0.00298142	0.617738	0.632	0.479	1	nCAF	DAB2
0.00299646	1.31336	0.693	0.599	1	nCAF	FGF7
0.00300501	-0.626053	0.579	0.628	1	nCAF	KTN1
0.00302384	-0.986237	0.491	0.539	1	nCAF	C8orf59
0.00306102	-1.09028	0.395	0.475	1	nCAF	PSMA3
0.00308223	0.256984	0.386	0.241	1	nCAF	SHISA5
0.00312276	0.597587	0.36	0.223	1	nCAF	PAFAH1B1
0.00327061	0.374369	0.807	0.663	1	nCAF	ARPC2
0.00328316	0.264131	0.263	0.143	1	nCAF	PDS5B
0.00328571	0.579793	0.412	0.258	1	nCAF	ZEB1
0.0033047	0.859032	0.298	0.178	1	nCAF	ELOVL5
0.00332679	-0.657381	0.614	0.7	1	nCAF	TUBB
0.00336296	1.46074	0.579	0.431	1	nCAF	SPTSSA
0.00339319	0.426297	0.404	0.26	1	nCAF	WHSC1L1
0.00341958	-0.719974	0.737	0.79	1	nCAF	RHOB
0.00343376	0.684975	0.325	0.197	1	nCAF	VASN
0.00343749	0.338221	0.263	0.143	1	nCAF	EPN1
0.00343963	-0.983484	0.64	0.622	1	nCAF	LINC00493
0.00345187	0.359902	0.421	0.263	1	nCAF	UBE2L6
0.00347682	0.682468	0.439	0.294	1	nCAF	F10
0.00350252	0.739945	0.254	0.146	1	nCAF	RHOT2
0.00350592	-0.356664	0.404	0.555	1	nCAF	FXYD6
0.00355641	0.37619	0.281	0.162	1	nCAF	TMEM115
0.0035612	-0.537277	0.693	0.733	1	nCAF	PSMB1
0.00356695	0.500852	0.298	0.171	1	nCAF	PHYKPL
0.00364947	0.400226	0.482	0.324	1	nCAF	PABPC4
0.00369618	-1.08987	0.184	0.302	1	nCAF	LIFR
0.00375526	0.336622	0.351	0.209	1	nCAF	UBE2J1
0.00375985	0.523655	0.281	0.162	1	nCAF	PRAF2
0.00377183	-0.363893	0.807	0.877	1	nCAF	GLTSCR2
0.00378012	0.81824	0.377	0.243	1	nCAF	ZCCHC24
0.00379723	1.9016	0.833	0.808	1	nCAF	PNRC1
0.00379987	-0.442523	0.684	0.743	1	nCAF	HTRA1
0.00389256	0.267431	0.342	0.206	1	nCAF	NPEPPS
0.00389693	-1.38834	0.175	0.287	1	nCAF	RP11-304L19.5
0.00393735	0.615195	0.439	0.286	1	nCAF	STAU1
0.00394346	0.554532	0.623	0.453	1	nCAF	LITAF
0.00400017	-1.3913	0.219	0.319	1	nCAF	ACAT1
0.00405218	-1.03272	0.333	0.426	1	nCAF	UQCRFS1
0.00405962	-1.02353	0.184	0.317	1	nCAF	STEAP4
0.00410138	0.443538	0.307	0.182	1	nCAF	DSE
0.00414511	-0.941939	0.456	0.517	1	nCAF	FILIP1L
0.00414733	0.259113	0.447	0.286	1	nCAF	ASNA1
0.0041707	0.383623	0.421	0.269	1	nCAF	ARL2BP
0.0041913	1.11605	0.605	0.491	1	nCAF	SDC2
0.00423931	0.46503	0.368	0.231	1	nCAF	CCNL2
0.00428387	-1.21243	0.307	0.405	1	nCAF	SPRY2
0.00430098	0.366326	0.561	0.383	1	nCAF	LTBP3
0.00441726	1.01861	0.272	0.165	1	nCAF	C9orf3
0.0044188	-0.898107	0.482	0.546	1	nCAF	DDX18
0.00444756	0.512609	0.263	0.148	1	nCAF	SCAMP2
0.00447764	0.429114	0.281	0.165	1	nCAF	CCNC
0.00451396	0.477243	0.263	0.152	1	nCAF	ARHGAP1
0.00455669	0.595554	0.737	0.627	1	nCAF	CD164
0.00464659	1.02137	0.412	0.281	1	nCAF	ECM1
0.00466736	-0.596238	0.491	0.629	1	nCAF	NDUFB8.1
0.00467084	-0.582674	0.754	0.784	1	nCAF	TFPI
0.00469505	-0.449726	0.342	0.474	1	nCAF	SCN7A
0.00469926	0.535282	0.5	0.338	1	nCAF	CAPN2
0.00480482	0.548069	0.412	0.279	1	nCAF	ZEB2
0.00484155	0.31294	0.351	0.207	1	nCAF	CTDSP1
0.00487968	-0.481066	0.614	0.629	1	nCAF	GADD45GIP1
0.00488683	-1.3087	0.228	0.329	1	nCAF	MRPL47
0.00489405	0.306958	0.36	0.221	1	nCAF	DERL1
0.00489416	0.439668	0.544	0.374	1	nCAF	ATP1B3
0.00492938	-0.495028	0.623	0.689	1	nCAF	SGCE
0.00494701	0.649496	0.333	0.207	1	nCAF	GUSB
0.00496083	0.531243	0.272	0.158	1	nCAF	ZNF83
0.00501349	0.990948	0.263	0.152	1	nCAF	SLC35A1
0.00505977	0.46362	0.281	0.167	1	nCAF	AP2A1
0.00506973	0.272903	0.412	0.262	1	nCAF	MDM4
0.00508476	0.363142	0.289	0.174	1	nCAF	RCAN1
0.00510622	0.778511	0.281	0.163	1	nCAF	KMT2C
0.00519586	0.377099	0.368	0.229	1	nCAF	SNX5
0.00524261	0.400893	0.368	0.234	1	nCAF	DNAJB4
0.00526527	-0.497326	0.719	0.729	1	nCAF	SRI
0.00531703	0.303148	0.518	0.34	1	nCAF	RNF13
0.0053849	0.353762	0.289	0.169	1	nCAF	PEF1
0.00542757	-0.905326	0.377	0.464	1	nCAF	COX16
0.00543152	0.780202	0.412	0.282	1	nCAF	PLK3
0.00555261	0.330967	0.395	0.253	1	nCAF	PIGP
0.00563134	-1.15633	0.149	0.25	1	nCAF	CWF19L2
0.00570771	-0.767798	0.482	0.574	1	nCAF	NEGR1
0.00574693	0.616337	0.465	0.33	1	nCAF	ABCA6
0.00579945	0.874858	0.263	0.164	1	nCAF	SNED1
0.00591057	-0.711991	0.667	0.699	1	nCAF	TMEM50A
0.00593755	0.291937	0.325	0.192	1	nCAF	DNASE2
0.00594821	0.29104	0.377	0.237	1	nCAF	PRMT2
0.00596191	0.681139	0.281	0.166	1	nCAF	SECISBP2L
0.00600784	0.444305	0.553	0.386	1	nCAF	VCP
0.00607096	0.458074	0.421	0.282	1	nCAF	SPTAN1
0.00615541	0.728838	0.395	0.25	1	nCAF	SYNPO2
0.00628379	2.99388	0.307	0.207	1	nCAF	TPPP3
0.00628948	0.460419	0.404	0.257	1	nCAF	IDH3G
0.00658201	0.627913	0.93	0.919	1	nCAF	ZFP36
0.0066371	-0.905737	0.298	0.407	1	nCAF	NAA20
0.00672614	0.395948	0.342	0.21	1	nCAF	ALKBH5
0.00674173	0.382994	0.43	0.277	1	nCAF	PDLIM7
0.00681625	0.346042	0.316	0.193	1	nCAF	C16orf45
0.00685814	-0.630492	0.632	0.651	1	nCAF	LAMTOR5
0.00697412	-0.837369	0.412	0.479	1	nCAF	TAF9
0.00697892	-0.459867	0.667	0.704	1	nCAF	ATP5G3
0.00698295	-0.878134	0.526	0.599	1	nCAF	RND3
0.00702955	-0.726152	0.447	0.527	1	nCAF	PSMB5
0.00704063	-0.792446	0.404	0.469	1	nCAF	NDUFA12
0.0070979	0.324716	0.254	0.148	1	nCAF	NUBP2
0.00711292	-0.583475	0.719	0.75	1	nCAF	NDUFA11
0.0072066	-1.00718	0.351	0.418	1	nCAF	TIMM8B
0.00729723	-0.899722	0.553	0.603	1	nCAF	GSTO1
0.00735948	-0.287772	0.825	0.837	1	nCAF	TSC22D3
0.00737925	0.672116	0.763	0.675	1	nCAF	HNRNPA0
0.00742457	-1.17132	0.254	0.355	1	nCAF	AIMP1
0.0074338	-1.4931	0.193	0.283	1	nCAF	ISYNA1
0.00745018	0.533486	0.579	0.406	1	nCAF	RTN3
0.00753674	-0.617723	0.693	0.7	1	nCAF	RSL24D1
0.00754082	-1.01783	0.351	0.42	1	nCAF	POLE4
0.00755411	0.708095	0.289	0.174	1	nCAF	TMEM159
0.00756467	-0.311571	0.886	0.91	1	nCAF	GSTP1
0.00780523	-1.72371	0.263	0.357	1	nCAF	CD320
0.00780557	-0.624277	0.675	0.714	1	nCAF	ATP5J2
0.00781194	-0.503637	0.675	0.704	1	nCAF	EIF3K
0.00791601	-0.853915	0.421	0.504	1	nCAF	EPB41L4A-AS1
0.0079241	-0.558369	0.544	0.597	1	nCAF	EIF2S2
0.0080531	0.382384	0.737	0.56	1	nCAF	CDC42
0.00818296	0.648263	0.333	0.206	1	nCAF	GOLGA2
0.00830425	0.60468	0.281	0.163	1	nCAF	TMEM134
0.0084293	0.671803	0.307	0.195	1	nCAF	KDELC2
0.00853655	0.326977	0.474	0.323	1	nCAF	ARMCX3
0.00865978	0.519339	0.5	0.343	1	nCAF	TMEM109
0.00878692	0.557985	0.254	0.155	1	nCAF	PLEKHA4
0.00882056	-2.58171	0.158	0.255	1	nCAF	PTX3
0.00890225	0.339186	0.465	0.316	1	nCAF	PRR13
0.00890953	-1.57036	0.167	0.259	1	nCAF	GAMT
0.00891876	0.45676	0.281	0.168	1	nCAF	ODF3B
0.00898536	-0.720398	0.596	0.627	1	nCAF	TACC1
0.00904629	-1.17266	0.219	0.316	1	nCAF	UPF2
0.00917216	0.293604	0.728	0.557	1	nCAF	EFEMP2
0.00927465	-0.306326	0.254	0.148	1	nCAF	KCNMB1
0.00928081	-0.533329	0.509	0.585	1	nCAF	PALLD
0.00931967	0.299562	0.842	0.671	1	nCAF	RBM39
0.00934971	0.390607	0.272	0.163	1	nCAF	ABL1
0.00938527	0.70279	0.43	0.295	1	nCAF	MACF1
0.00941123	-1.06141	0.211	0.311	1	nCAF	MATN2
0.00950436	0.254012	0.263	0.156	1	nCAF	COPZ2
0.00957055	0.585872	0.316	0.199	1	nCAF	DESI2
[truncated: 9 more rows]

## Sheet: monocle_gene
gene	cluster
HAS2	1
GSN	1
DDX21	1
CFB	1
EMP1	1
FGD4	1
NFKBIA	1
CDH19	1
TRIB1	1
CA11	1
CTSC	1
TSC22D3	1
AKAP12	1
IGFBP4	1
EIF4A3	1
SGK1	1
CPVL	1
PKP2	1
KLF4	1
SPRY4	1
PCDH9	1
MYC	1
FHL1	1
CD320	1
MAFF	1
GIMAP6	1
NOVA1	1
BDKRB1	1
IGHM	1
PTX3	1
IGHG2	1
BMP4	1
GMNN	1
UBC	1
NAMPT	1
IGFBP6	1
LDLR	1
PCOLCE2	1
MT1A	1
SRPX	1
CMKLR1	1
PHLDA1	1
MT1X	1
CITED2	1
DUSP6	1
FOSL1	1
MT1G	1
ANXA1	1
ARHGDIB	1
MT1M	1
PTGDS	1
APOE	1
RASL11A	1
FLRT2	1
CDO1	1
SLC8A1	1
SLIT2	1
PREX2	1
IGF1	1
ABCA6	1
NFIB	1
ABLIM1	1
NFASC	1
EBF2	1
CYGB	1
C2orf40	1
METTL7A	1
FGL2	1
TCF21	1
MEDAG	1
CHD1	1
PLTP	1
LY6H	1
ABCC9	1
LEPR	1
FBLN5	1
ZFAND5	1
SLC14A1	1
CBLN4	1
GPC3	1
NDRG2	1
ITM2A	1
ZBTB16	1
F10	1
ADAMTS15	1
ECEL1	1
ART4	1
CHRDL1	1
C16orf89	1
NGFR	1
BMP3	1
CYTL1	1
OGN	1
LINC00473	1
FREM1	1
SCN7A	1
RNF112	1
HSPB6	1
NFIA	1
C7	1
ABI3BP	1
ANK2	1
MCOLN3	1
COLEC11	1
CCDC102B	1
RP11?536O18.1	1
SEMA6A	1
CLMN	1
FOSB	1
ELL2	1
MFAP4	1
SPTBN1	1
NFATC1	1
MGP	1
MCL1	1
CYB5D2	1
MAT2A	1
PLXDC1	1
REG1B	1
HAND2?AS1	1
RGN	1
DARC	1
SCRG1	1
GPR153	1
GPR116	1
ALDH2	1
CYB5D1	1
NR4A3	1
C3	1
KDM6B	1
ADAMTS9	1
A2M	1
KLHL21	1
NFATC2	1
PRX	1
GPRC5A	1
BAG3	1
SERPINF1	1
CST3	1
GGT5	1
SOD3	1
PROCR	1
HSD11B1	1
SLC25A44	1
NR2F1	1
AHI1	1
CDKN1C	1
PRRG4	1
PTGER3	1
OBSCN	1
ZNF45	1
VTRNA2?1	1
PDGFD	1
REG1A	1
KCTD12	1
GLUL	1
NABP1	1
OSR2	1
GIMAP7	1
TNFSF13B	1
DUSP1	1
SLC38A2	1
RP11?138A9.2	1
COL15A1	1
OLFML3	1
NID1	1
WEE1	1
CTD?2127H9.1	1
PNRC1	1
CEBPB	1
NSUN4	1
ACKR4	1
RP11?1100L3.8	1
COLEC12	1
SMOC2	1
CDH23	1
PPAP2B	1
TENM1	1
FCN1	1
TSPAN8	1
RNF122	1
COCH	1
ADCY1	1
NCALD	1
RORA	1
SPRY1	1
MIS18BP1	1
ALDH1A1	1
BCL6	1
RNU12	1
PTPRS	1
ADAM33	1
PPAP2A	1
LAMB1	1
BTG2	1
CCNL1	1
TNFRSF21	1
CCL2	1
SEPP1	1
MAP2	1
INMT	1
FIGN	1
PTGFR	1
TMEM59L	1
GAS6	1
LAMA2	1
CSF1	1
FKBP5	1
DIO3	1
RP11?572C15.6	1
DIO3OS	1
MT?ND6	1
CFH	1
PODN	1
EFEMP1	1
PIM1	1
SH2D2A	1
SPARCL1	1
PIK3R1	1
ARID5B	1
NR4A1	1
SDPR	1
KLF9	1
LTBP4	1
NEXN	1
CD93	1
PLAC9	1
BOC	1
MMP19	1
DHRS3	1
F3	1
APOD	1
CEBPD	1
FOXO3	1
TIAM1	1
MEOX2	1
KCNJ8	1
FAT4	1
ANK3	1
CLSTN2	1
MAP1B	1
PDGFRA	1
TXNIP	1
CPXM2	1
PLEKHH2	1
CILP	1
FMO1	1
FGF2	1
SDC3	1
C1R	1
PLAGL1	1
MSX1	1
TAPT1	1
MIPOL1	1
FBLN1	1
GFPT2	1
DAAM1	1
CTSH	1
RP11?138A9.1	1
CCDC80	1
TMEM176B	1
DMXL2	1
GIMAP4	1
LHFP	1
KLHL29	1
PCDHB4	1
MGST1	1
RGCC	1
PLA2G2A	1
CFD	1
OSR1	1
ARC	1
CRLF1	1
TGFBR3	1
WDR74	1
RHOB	1
CLEC3B	1
PI16	1
FIGF	1
OMG	1
MAMDC2	1
CKB	1
CA2	1
EDNRB	1
RASD1	1
KCNN3	1
SPRY2	1
ANGPTL1	1
LSP1	1
RP3?525N10.2	1
AKR1C1	1
KLK1	1
CLEC14A	1
SLC25A18	1
GFRA1	1
WNT11	1
CFTR	1
IL1RL1	1
LIFR	1
CDC42EP4	1
TMEM132C	1
CPB1	1
CTRC	1
CTRB1	1
CELA3A	1
CLPS	1
SLC4A4	1
SLC3A1	1
SFRP5	1
RSPO3	1
CFHR1	1
TAC1	1
SCTR	1
CCL13	1
CADM3	1
FAIM2	1
SCARA5	1
VIT	1
PLA2G1B	1
CPA1	1
PNLIP	1
NGF	1
KAZALD1	1
FAM150B	1
STEAP4	1
TPD52L1	1
LRRN3	1
PAMR1	1
TPPP3	1
SORBS2	1
NEGR1	1
MUC6	1
SLIT3	1
AQP1	1
DPT	1
PLVAP	1
USP53	1
SOX18	1
INSIG1	1
ZFP36	1
EPHX1	1
ENPP2	1
PER2	1
VWF	1
FMO2	1
PGM5	1
ACSS1	1
CITED4	1
DEFB1	1
RBP7	1
USP2	1
ADAMTSL3	1
AMOTL2	1
EMCN	1
SNORD3D	1
KCNK17	1
VMO1	1
CLDN10	1
GATM	1
PTN	1
PRSS1	1
FXYD2	1
GSTM5	1
DCLK1	1
LMNA	1
CSRNP1	1
FMO3	1
RAMP3	1
SNORD3A	1
TFPI	1
SVEP1	1
ADRA2C	1
DOCK9	1
ANKS1B	1
FABP4	1
ADCY3	1
ITIH5	1
RAMP2	1
EBF1	1
CTRB2	1
CREB5	1
PTGS1	1
FILIP1	1
CAB39L	1
PYGM	1
SAMHD1	1
CXCL12	1
HIF3A	1
TIPARP	1
IL34	1
CLDN5	1
ADIRF	1
CLU	1
JUNB	1
MATN2	1
FXYD1	1
MKNK2	1
PID1	1
ADAMTS1	1
AC093609.1	1
NTRK2	1
ABCA8	1
CD34	1
TNXB	1
COL4A4	1
LAMC3	1
ABCA10	1
SFRP1	1
SLC19A2	1
HAS1	1
ADH1B	1
PDK4	1
CAPN6	1
CDON	1
LONRF2	1
PLCXD3	1
IL33	1
ABCA9	1
GPX3	1
RP11?119D9.1	1
UAP1	1
JADE1	1
TM4SF4	1
SOCS3	1
ATP1B1	1
FAM167B	1
COQ10B	1
FRMD4A	1
C1orf116	1
PRSS12	1
RND3	1
ENPEP	1
FAM162B	1
RP11?38P22.2	1
CCBE1	1
WISP2	1
FAM65C	1
ADAMTS5	1
WDR66	1
HOMER2	1
OGFRL1	1
RERGL	1
IL13RA2	1
SERPINA4	1
RP11?125O18.1	1
PLD5	1
PDIA2	1
ADCYAP1R1	1
CELA2A	1
AMY2A	1
SNHG23	1
CA4	1
CNTFR	1
DLK1	1
CELA2B	1
EGFLAM	1
CHI3L1	1
APOLD1	1
CD36	1
AMBP	1
COL6A6	1
SERPINA5	1
TTYH1	1
AGTR1	1
AMY2B	1
RP11?528G1.2	1
RET	1
LEFTY1	1
BEX1	1
CPA2	1
PNLIPRP1	1
SYCN	1
PRSS3	1
GP2	1
CELA3B	1
SNCG	1
NPY1R	1
ACE2	1
IGHV3?23	1
FAM153B	1
CEL	1
SDC4	1
LRP1B	1
CYP4B1	1
MYOC	1
ALB	1
IGSF10	1
CTRL	1
AGTR2	1
GPBAR1	2
ANGPTL7	2
PRG4	2
SBSPON	2
RP11?54O7.3	2
LIPG	2
SLITRK5	2
C1QTNF7	2
NR4A2	2
LTBP2	2
MOXD1	2
PRUNE2	2
RYR2	2
DTX1	2
WNT2B	2
EPHA3	2
RARRES1	2
HEYL	2
SLC29A1	2
CLDN1	2
C2	2
RDH10	2
CLSTN3	2
SOX6	2
TMEM100	2
LCNL1	2
NRXN2	2
SUSD2	2
ITSN1	2
RAPGEF5	2
ALDH1A3	2
SAMD5	2
TSPAN33	2
NOV	2
CXCL2	2
ABL2	2
NNMT	2
THAP2	2
STXBP6	2
GADD45A	2
KCNMB1	2
PTGIS	2
RBP5	2
PENK	2
CHRDL2	2
NTS	2
ADAMTS8	2
NPPC	2
OAF	2
P2RX7	2
CCL21	2
CH25H	2
TSPAN11	2
PGAP1	2
NR2F2?AS1	2
CCL19	2
THBS4	2
TNFSF14	2
COL14A1	2
C1QTNF4	2
NFIX	2
IQGAP2	2
TCEAL2	2
WNT4	2
SEZ6L	2
F2RL2	2
THSD4	2
CACNA1D	2
PHGR1	2
LPHN3	2
PTCH1	2
LXN	2
DUSP5	2
SEMA3C	2
LZTS1	2
FABP1	2
TNNC1	2
FDCSP	2
F2R	2
NES	2
TBX2	2
SCG2	2
CADPS	2
AGT	2
TGM2	2
PGF	2
LIF	2
ROCK2	3
COL4A2	3
ITPRIPL2	3
XAF1	3
STAT1	3
PARP14	3
NEAT1	3
THY1	3
FBN1	3
KLF6	3
VMP1	3
CDC42SE1	3
HLA?DRB1	3
HLA?DRA	3
SMG1	3
ICAM1	3
COL4A1	3
MT?ND4L	3
MEF2D	3
CEP350	3
VCAM1	3
KIAA1109	3
ASPN	3
MMP2	3
BST2	3
FOSL2	3
CRYAB	3
MT?ND4	3
S1PR3	3
LENG8	3
MT?ATP6	3
C8orf4	3
MS4A6A	3
UBN2	3
GUCY1A2	3
HSPG2	3
INO80D	3
HNRNPU?AS1	3
ULK2	3
DDX17	3
MT?ND3	3
LPIN3	3
TNS1	3
BOD1L1	3
PDGFRB	3
MX2	3
ADAM22	3
FLJ27365	3
AL132709.5	3
SNX29P2	3
ATF3	3
SKIL	3
VEGFB	3
OLFM4	3
CRIM1	3
ANKRD36	3
GABBR1	3
KIRREL	3
ANKRD36C	3
FAM211A	3
MIR24?2	3
MS4A1	3
INTS3	3
IRF1	3
PPP1R12B	3
ACP5	3
CCL5	3
PTPRCAP	3
KLRB1	3
LTBP1	3
GEM	3
CD37	3
MT?ATP8	3
IGJ	3
BIRC3	3
PLEKHG1	3
TGFB3	3
ZEB1	3
GLIS2	3
IGFBP5	3
STAT2	3
CD52	3
CXCR4	3
MT?ND5	3
MEST	3
EGR2	3
LYZ	3
CORO1A	3
COL16A1	3
PPP1R14A	3
TNFRSF4	3
UBD	3
RAMP1	3
GADD45G	3
REG4	3
PKDCC	3
RASL11B	3
MIR503HG	3
CD79A	3
ITGBL1	3
DPEP1	3
IGLL5	3
CSTA	3
PAPPA	3
IFIT1	3
EPCAM	3
VGLL3	3
RP11?299J3.8	3
GRIA3	3
ANXA4	3
MYADM	3
IFITM1	3
NAV1	3
INS	3
RP11?347P5.1	3
FZD7	3
ANPEP	3
RNASE1	3
GSE1	3
NPR2	3
FBLN2	3
AC004951.6	3
CD14	3
VASN	3
MRC2	3
CYR61	3
WTAP	3
TOB1	3
EGR1	3
JUN	3
THBS1	3
UGP2	3
FOS	3
FILIP1L	3
TFRC	3
HSPE1	3
DCN	3
PHIP	3
KBTBD7	3
FIBIN	3
RP1?79C4.4	3
CXCL14	3
AP006621.5	3
PDGFRL	3
INSR	3
SIRT1	3
GPM6B	3
CD248	3
HLA?DPB1	3
KIAA1147	3
DDAH1	3
WDR52	3
CYP3A5	3
ATHL1	3
GRASP	3
KIAA0368	3
MEG3	3
MT?ND2	3
SLC4A7	3
RPS6KA3	3
RP11?83A24.2	3
PTK2B	3
MDM4	3
TSC22D2	3
COL18A1	3
SPSB1	3
TIMP3	3
ARRDC3	3
TACSTD2	3
SPINT2	3
C1orf56	3
ELF3	3
ILF3?AS1	3
TNFSF10	3
C10orf10	3
SFRP2	3
TCEAL7	3
B4GALT1	3
CD74	3
CTGF	3
LUM	3
COL6A1	3
MALAT1	3
ZFP36L1	3
COL6A2	3
CRABP2	3
APOC1	3
PTAR1	3
FSTL1	3
HNRNPH1	3
CREM	3
GZMB	3
ID4	3
IL1R1	3
CTSS	3
FCGR2A	3
SELL	3
CLDN11	3
FGD5	3
JAG1	3
RUNX1T1	3
CDKL1	3
LL22NC03?2H8.5	3
CX3CL1	3
RANBP2	3
REL	3
MT?CO1	3
RBP1	3
SLCO2B1	3
HOMER1	3
UGCG	3
SFRP4	3
AL117190.3	3
EMID1	3
ADAMTSL2	3
NR2F2	3
SGCA	3
DST	3
CCL11	3
MT?CYB	3
PPY	3
CYP1B1	3
RASGEF1B	3
REG3A	3
FAM43A	3
APLNR	3
GBP4	3
KLF2	3
ELN	3
TMEM119	3
C11orf96	3
TBC1D2B	3
FMNL1	3
ZCCHC24	3
IKZF2	3
DNAJC18	3
GPR124	3
HSPB8	3
EGR3	3
THBD	3
ZFP36L2	3
MTHFR	3
CRISPLD2	3
SERTAD1	3
TNFAIP2	3
PCDH18	3
ITGA8	3
CRISPLD1	3
SEMA4A	3
SULT1C2	3
SYNPO2	3
PTGIR	3
MT?ND1	3
ENG	3
PHLDB1	3
CMYA5	3
ZNF483	3
PIFO	3
ZNF704	3
TSC22D1	3
MIDN	3
FRZB	3
TSHZ2	3
OMD	3
RP11?295P9.3	3
CRAMP1L	3
AC097500.2	3
AC000003.2	3
RP1?313I6.12	3
SORL1	3
STEAP1	3
CCDC3	3
TMEM204	3
ZFYVE9	3
CCDC71L	3
OGT	3
MLLT6	3
KCNE4	3
MT?CO2	3
DAPK1	3
MT?CO3	3
DICER1	3
PDE4B	3
ANKRD11	3
ECE1	3
PRELP	3
RP6?99M1.2	3
ZDBF2	3
SOD2	3
LGALS4	3
AGPAT3	3
UGDH	3
JUND	3
SYNE1	3
EZH1	3
AHNAK	3
DLL1	3
CPXM1	3
GPNMB	3
FBXW7	3
FGF7	3
CBLB	3
C1RL?AS1	3
HAND2	3
TSPYL2	3
NFRKB	3
IGFBP7	3
WT1	3
ADAMTS4	3
USP36	3
RBMS3	3
XIST	3
DAPK2	3
IER5	3
FAM133B	3
ZNF331	3
SETD5?AS1	3
DHFRL1	3
FAM46A	3
KIAA0040	3
RNF44	3
TMEM176A	3
ATP6V0A1	3
AMT	3
STEAP2	3
PAG1	3
HLA?DPA1	3
CPT1A	3
ICA1L	3
CD81	3
TLE4	3
C1S	3
CCND1	4
C12orf75	4
PLPP4	4
CFAP97	4
CEP55	4
INAFM1	4
SEC22B	4
ZNF518A	4
P3H3	4
RAD51AP1	4
FAM83D	4
WFDC3	4
SRGAP2C	4
MIR99AHG	4
KIF14	4
TRIB3	4
CCL20	4
PMAIP1	4
ZNF699	4
LDHA	4
MIF	4
COL7A1	4
ENO1	4
PGK1	4
FTL	4
WNT5B	4
AMIGO2	4
ACTG2	4
ESCO2	4
DDIT4	4
SLC3A2	4
CDCP1	4
MXD3	4
CKAP2	4
FANCI	4
IGF2BP2	4
PTGES	4
ITGA5	4
ARG2	4
PKM	4
MIAT	4
STMN1	4
SH3BGRL3	4
PLAUR	4
GTF2E2	4
RGS3	4
H2AFZ	4
RACGAP1	4
PRR11	4
HMGB3	4
ID1	4
COMMD2	4
HMOX1	4
TUBA1B	4
DLGAP1?AS2	4
MTFR1	4
SERPINA1	4
TPI1	4
GAPDH	4
TUBA1C	4
MND1	4
CHEK1	4
ZFAS1	4
TPST2	4
HMMR	4
CKAP2L	4
KIF20A	4
DLGAP5	4
IER3IP1	4
NUF2	4
ERO1A	4
NCAPG	4
CFAP36	4
KIF20B	4
COTL1	4
CENPE	4
ULBP2	4
P3H1	4
ZEB1?AS1	4
CENPK	4
LMNB1	4
ORC6	4
ADGRA2	4
MAD2L1	4
SLC1A3	4
S100A4	4
MT1F	4
FABP5	4
CD44	4
FST	4
TNFRSF12A	4
CENPA	4
PBK	4
SMIM3	4
CEBPZOS	4
SRSF8	4
GTSE1	4
CFAP20	4
LSM8	4
ADTRP	4
FAAP20	4
CLSPN	4
ANLN	4
PRC1	4
SF3B6	4
TRAC	4
MELK	4
TPX2	4
SPC25	4
MKI67	4
ARHGAP11A	4
UBE2T	4
TK1	4
RPS16	4
SMS	4
FEN1	4
ASPM	4
ICE1	4
KIF2C	4
TOP2A	4
PSMA2	4
SLF2	4
MRPL57	4
NRDC	4
AK6	4
TYMS	4
LUC7L2	4
TMEM120A	4
NDUFB8	4
EMP3	4
MIR4435?2HG	4
KMT5A	4
STRA6	5
ZFAND2A	5
ARPC1B	5
FOXS1	5
CXCL3	5
TIMP1	5
ARL4A	5
SNAI1	5
LINC00960	5
SLC20A1	5
ITGA10	5
TUBB2B	5
EZR	5
CNPY2	5
DGKI	5
RANGAP1	5
LAMC2	5
C19orf33	5
KRT14	5
CDC20	5
TOMM5	5
FBXO7	5
MYO19	5
GPT2	5
NQO1	5
ARRB2	5
NME2	5
PSAT1	5
PSMA6	5
ZNF264	5
KCNN4	5
UBE2V1	5
KRT17	5
PLPP2	5
CCNB1	5
LINC01615	5
EEF1G	5
SARNP	5
SERPINE2	5
SRGN	5
RMRP	5
CXCL13	5
AC025171.1	5
SLC6A9	5
DKK1	5
IGLC3	5
AREG	5
IL18	5
CUL9	5
ZNF585A	5
AL627171.2	5
MIA	5
ZNF410	5
GLIDR	5
ATP6V0C	5
TUBB3	5
SCFD2	5
FSTL3	5
G0S2	5
GPATCH1	5
GLA	5
CTNNAL1	5
CRIP1	5
IBSP	5
MIR100HG	5
H19	5
AC027644.3	5
BMERB1	5
DMAC1	5
ATP5MD	5
FAM174C	5
SELENOF	5
GET3	5
SEPTIN7	5
DANCR	5
HIKESHI	5
SEPTIN2	5
NDUFAF8	5
SMIM26	5
MESD	5
RTF2	5
FAM153CP	5
MMP24OS	5
CZIB	5
DMAC2	5
SELENOT	5
SEPTIN11	5
TLE5	5
AC010642.2	5
AC245297.3	5
METTL26	5
RTL8A	5
ATP5F1C	5
SNHG16	5
PTPA	5
ATP5F1A	5
AC020916.1	5
MTLN	5
CENPX	5
PAXX	5
MCRIP1	5
PLPP1	5
ADGRE5	5
PRPF4	5
FAH	5
PRMT9	5
HIST1H2AC	5
NOL12	5
CD24	5
HIST1H2BD	5
POPDC3	5
HIST1H2BJ	5
HAPLN1	5
RNASEK	5
ITGB4	5
EREG	5
PLAC8	5
MRPS24	5
KRT81	5
FAM200A	5
OSGEPL1	5
HIST1H2BC	5
TRAPPC5	5
GABPB1?AS1	5
OCIAD2	5
SDR16C5	5
TM4SF1	5
MFAP5	5
UBE2S	5
FAM167A	5
MSRA	5
GOSR2	5
SLC25A37	5
S100A10	5
LAMB3	5
HIST1H1A	5
RAB27B	5
HES6	5
KRT16	5
SMC4	5
CXCL5	5
IFITM10	5
DUSP4	5
HSPB1	5
RGS5	5
TUBB2A	5
MT1E	5
ANGPTL4	5
ANXA3	5
TUBB4B	5
KPNA2	5
PHGDH	5
CTSL	5
ATG101	5
HMGA1	5
TMBIM4	5
RPL17	5
SNHG25	5
KRT8	5
DRG1	5
CDCA3	5
AURKB	5
BIN3	5
CDKN3	5
CCNB2	5
NDUFA4L2	5
CTNNBL1	5
RUVBL2	5
SNU13	5
THUMPD3?AS1	5
CENPN	5
SNHG19	5
TRDMT1	5
PLCG2	5
NUSAP1	5
TROAP	5
UBE2C	5
RPL36A	5
SARAF	5
TNS2	5
UQCR11	5
CENPU	5
RSRP1	5
PLPP5	5
CARD19	5
BIRC5	5
RRM2	5
HMGA2	5
CAV1	5
PUM3	5
MYDGF	5
CLDN14	5
NDUFA7	5
CCNA2	5
KRT18	5
CDK1	5
PLK1	5
RPS17	5
CENPF	5
PTTG1	5
AURKA	5
CKS2	5
KRT7	5
HIST2H2BE	5
POC1A	5
S100A2	5
HIST1H1C	5
FXYD5	5
NPR3	6
LINC01050	6
COL11A1	6
DES	6
STMN2	6
ITGA11	6
RP11?417E7.1	6
RP11?417E7.2	6
IGFL2	6
BCAT1	6
F13A1	6
LRRC15	6
NRG1	6
CADM1	6
SCT	6
KLK4	6
EPYC	6
CYP26A1	6
SALL4	6
OXTR	6
PLEKHG4B	6
LINC00922	6
ERMN	6
DIRC3	6
IGFL3	6
CTD?2171N6.1	6
GRP	6
CDH13	6
EVI2A	6
RP11?400N13.3	6
CACNA2D3	6
MEGF10	6
SOX11	6
C5orf46	6
HIF1A?AS2	6
HILPDA	6
PDZK1IP1	6
KLK11	6
MMP3	6
SUGCT	6
MTRNR2L6	6
GREM1	6
WFDC1	6
CSRP1	6
CD55	6
ZSWIM4	6
ANGPT2	6
RUNX2	6
COL17A1	6
RP11?462G2.1	6
COL12A1	6
PSCA	6
EGLN3	6
TNFSF4	6
MMP11	6
RCAN1	6
ANGPTL2	6
SLPI	6
TNFAIP6	6
SLC2A3	6
HERPUD1	6
SDC2	6
PCSK7	6
GJA1	6
WFDC2	6
FZD1	6
PFKFB3	6
SLC12A8	6
EGFL6	6
MICAL2	6
TFF3	6
TFF2	6
CDC42EP3	6
PPP1R15A	6
TNS3	6
CD9	6
TGFB1	6
PDGFC	6
FAM150A	6
NREP	6
EDIL3	6
STARD4	6
CASC15	6
KIF26B	6
TNFSF11	6
LMCD1	6
HOPX	6
FBXO32	6
BHLHE41	6
LBH	6
S100P	6
ITGA2	6
ANKH	6
SH3PXD2A	6
LOXL1	6
LCN2	6
PPP1R14B	6
SULF2	6
SPARC	6
DKK3	6
COL1A2	6
IFRD1	6
PLAT	6
MXRA5	6
KRT19	6
IGFBP3	6
COL5A2	6
ITGB5	6
BHLHE40	6
TAGLN	6
LPL	6
C15orf48	6
PLOD2	6
PDGFA	6
FAT1	6
SOX4	6
THBS2	6
COL8A1	6
SULF1	6
COL1A1	6
ID3	6
ACTA2	6
WISP1	6
DIO2	6
KIAA1217	6
MRVI1	6
HHIP	6
WNT2	6
TSPAN2	6
RSAD2	6
SHISA2	6
NTM	6
FOXQ1	6
FNDC1	6
HBB	6
SGIP1	6
TWIST1	6
MATN3	6
ENTPD1	6
MTRNR2L12	6
EDNRA	6
SLC6A6	6
COMP	6
MTRNR2L10	6
NDNF	6
MMP9	6
MTRNR2L8	6
CST1	6
WNT5A	6
SYTL2	6
CST7	6
COL8A2	6
ADAM12	6
MFAP3L	6
PLN	6
KLK6	6
DERL3	6
C1QTNF3	6
CDKN2A	6
MYH11	6
ALPK2	6
XG	6
KIAA1199	6
FAM101A	6
RP11?863P13.3	6
FCER1G	6
PXDN	6
ENAH	6
NET1	6
ANTXR1	6
IL8	6
RGS16	6
ENPP1	6
NPTX2	6
SYT8	6
TSPAN1	6
PRDM1	6
PTK7	6
IL7R	6
NUAK1	6
AEBP1	6
MIR4435?1HG	6
BASP1	6
MAF	6
AL589743.1	6
LRRC17	6
MMP7	6
CTD?2314B22.3	6
GALNT1	6
PCDH7	6
RIN2	6
MYLK	6
MARCKS	6
NBL1	6
PALLD	6
PDPN	6
CTSK	6
CALD1	6
RARRES2	6
LINC00152	6
RPS4Y1	6
IL32	6
MXRA8	6
SPON2	6
COL3A1	6
VCAN	6
HIP1	6
CDH11	6
PDLIM3	6
COL5A1	6
CDA	7
SLC38A4	7
SLC16A3	7
CCDC91	7
TGFBI	7
MCAM	7
SLC2A6	7
PTHLH	7
SEZ6L2	7
AADAT	7
FTH1	7
HES1	7
MAT2B	7
FN1	7
FXR1	7
TUBA1A	7
GPC1	7
MTRNR2L1	7
H1F0	7
CLTCL1	7
ANKRD37	7
LOXL1?AS1	7
HOXC8	7
CCL26	7
TNC	7
CTSD	7
CTSB	7
PRSS23	7
CHN1	7
PHLDA2	7
AHNAK2	7
ACTB	7
LGALS1	7
SPP1	7
CLIC3	7
TPM2	7
NINJ1	7
PMEPA1	7
PLK2	7
IER3	7
MYH9	7
FLNA	7
ID2	7
NEDD4	7
RGS4	7
TCN1	7
GDF15	7
SFTA1P	7
PNCK	7
LYPD2	7
FO538757.2	7
LINC01420	7
FAM195B	7
CTD?3252C9.4	7
MT3	7
ENTHD1	7
AC133644.2	7
GS1?600G8.5	7
CCDC144NL?AS1	7
RP11?255M2.3	7
IQGAP3	7
CMB9?22P13.1	7
LUCAT1	7
IRX3	7
CASC5	7
CA12	7
SLC2A1	7
MMP13	7
JPH2	7
SUSD6	7
CA9	7
MME	7
CARMN	7
ADM	7
LOX	7
DDIT3	7
UPP1	7
SNRPN	7
SHOX2	7
CYFIP2	7
MMP14	7
SCG5	7
IL11	7
MIR181A1HG	7
RAI14	7
DCBLD1	7
TPM1	7
MYL9	7
DLX5	7
RAB3B	7
ARL4C	7
CTHRC1	7
ISG15	7
SERPINH1	7
NRP2	7
INHBA	7
COL10A1	7
POSTN	7
GJB2	7
LINC00702	7
RP11?467L13.7	7
HDAC9	7
AFAP1L2	7
TMEM158	7
ADAMTS6	7
AP1AR	7
IFI27	7
MRPS6	7
SDC1	7
ATP6AP1L	7
SCD	7
ATF5	7
RP11?758H9.2	7
KIAA0101	7
SCUBE3	7
NMB	7
INO80C	7
ENO2	7
AJUBA	7
SPOCD1	7
MMP1	7
CLEC2B	7
HIST1H4C	7
COX4I2	7
OLFML2A	7
BNIP3	7
ERO1L	7
ADCY7	7
CST6	7
HK2	7
CHST15	7
SPHK1	7
ZNF90	7
LRRFIP1	7
SNHG12	7
PLAU	7
HSPA5	7
HEY1	7
CSRP2	7
TREM1	7
CALB2	7
HLA?G	7
AC090498.1	7
LOXL2	7
PPP1R3C	7
