# Supplementary material for: Transcriptome Landscape of Cancer‐Associated Fibroblasts in Human PDAC
Source: Adv Sci (Weinh). 2025 Feb 28;12(20):2415196. doi: 10.1002/advs.202415196 (PMC12120754; doi:10.1002/advs.202415196)
Supplement: Supplementary file 4 — Supplemental Table 3 [file ADVS-12-2415196-s003.xlsx]

## Sheet: primer
primer	sequence
ACTA2	5’-ACTGCCTTGGTGTGTGACAA
COL1A2	5’-CTCCTGGGCTGAGAGGTAGT
FAP	5’-FGTATGGTGGTCCCTGCAGTC
ITGA1	5’-GGTTCTCCGTTAGTTGGCCA
PDGFRA	5’-GAGTGAAGTGAGCTGGCAGT
S100A4	5’-GGGCAAAGAGGGTGACAAGT
VIM	5’-GCAGGAGGCAGAAGAATGGT
IL-6	5’-AAGCCAGAGCTGTGCAGATGAGTA
CXCL2	5’-GTGTGAAGGTGAAGTCCCCC
CXCL12	5’-ATTCTCAACACTCCAAACTGTGC
COL1A1	5’-ACCCTCGCATTGACCTTCC
MYL9	5’-TCTTCGCAATGTTTGACCAGT
CCL2	5’-CAGCCAGATGCAATCAATGCC
CDF	5’-CCAACGTGACGGACTTCCC
TAGLN	5’-AGTGCAGTCCAAAATCGAGAAG
MMP11	5’-CCGCAACCGACAGAAGAGG
CCL13	5’-CTCAACGTCCCATCTACTTGC
CST2	5’-AGGAGGACAGGATAATCGAGGG
ANO1	5’-CTGATGCCGAGTGCAAGTATG
FOXS1	5’-AGTGGCATCTACCGCTACATC
HOPX	5’-GAGACCCAGGGTAGTGATTTGA
FOS	5’-CCGGGGATAGCCTCTCTTACT
JUN	5’-TCCAAGTGCCGAAAAAGGAAG
FOSB	5’-GCTGCAAGATCCCCTACGAAG
NR4A1	5’-ATGCCCTGTATCCAAGCCC
SLC7A11	5’-TCTCCAAAGGAGGTTACCTGC
ACSL4	5’-CATCCCTGGAGCAGATACTCT

## Sheet: siRNA
si-RNA	sequence
siNC	UUCUCCGAACGUGUCACGUTT
siJUN#1	GGAUCAAGGCGGAGAGGAATT
siJUN#2	CCAAGAACGUGACAGAUGATT
siJUN#3	GACCUUAUGGCUACAGUAATT
siFOS#1	AGGAGAAUCCGAAGGGAAATT
siFOS#2	CUGCUGAAGGAGAAGGAAATT
siFOS#3	GCCCAGUGGCUCUGAGACATT
siFOSB#1	GAAGGAACGUCUGGAGUUUTT
siFOSB#2	CCUCCAGUGGCUUGUGCAATT
siNR4A1#1	CAGUGGCUCUGACUACUAUTT
siNR4A1#2	GAGAGCUAUUCCAUGCCUATT
